# Supplementary material for: Dynamic changes in epithelial cell morphology control thymic organ size during atrophy and regeneration
Source: Nat Commun. 2019 Sep 27;10:4402. doi: 10.1038/s41467-019-11879-2 (PMC6765001; doi:10.1038/s41467-019-11879-2)
Supplement: Supplementary file 4 — Supplementary Data 1 [file 41467_2019_11879_MOESM4_ESM.xlsx]

## Sheet: CorticalStroma
Affy probe set id	EntrezGene ID	gene symbol	young	regen day0	regen day1	regen day2	regen day3	regen day4	regen day5	regen day6	regen day7	regen day8	regen day9	regen day10	regen day11	regen day12	regen day13	regen day14	regen day15	regen day16	regen day17	regen day18	regen day19	regen day20	regen day21	regen day22	regen day23
1415676_a_at	19173	Psmb5	2211.91	2509.28	2411.52	2304.62	2231.38	2138.72	2039.75	1955.03	1876.99	1777.18	1670.16	1547.44	1425.83	1301.2	1166	1068.51	978.013	943.614	977.569	1090.77	1245.99	1434.07	1653.84	1797.44	1952.32
1415677_at	52585	Dhrs1	298.538	846.329	734.205	635.323	554.546	495.871	454.628	426.013	409.309	403.299	405.724	418.912	438.694	463.247	492.703	519.279	544.98	565.864	576.322	571.172	549.474	525.505	494.365	465.42	438.895
1415683_at	18107	Nmt1	2009.35	2783.49	2771.02	2821.79	2823.96	2822.5	2803.24	2785.37	2778.96	2779.85	2791.74	2776.71	2812.82	2798.66	2802.61	2767.91	2743.05	2745.74	2762.23	2731.46	2747.7	2742.02	2743.26	2753.81	2692.87
1415684_at	11793	Atg5	479.922	496.266	469.455	442.383	425.508	408.597	396.037	389.042	386.088	384.929	390.14	395.603	405.355	416.382	432.697	448.176	459.667	469.07	475.832	474.099	464.218	450.355	433.515	421.409	406.904
1415687_a_at	19156	Psap	1517.86	6892.81	6383.74	5829.75	5448.03	5256.78	4877.87	4653.34	4535.98	4441.21	4345.15	4289.32	4228.52	4208.15	4162.59	4103.82	3985.21	3872.75	3730	3601.32	3413.14	3247.93	3068.45	2918.16	2779.45
1415688_at	67128	Ube2g1	1754.95	1480.86	1557.35	1642.27	1707.01	1746.82	1779.47	1804.82	1820.97	1823.88	1824.4	1830.35	1827.85	1833.32	1821.4	1818.01	1830.49	1848.09	1880.67	1928.18	1965.9	2003.31	2037.37	2050.92	2052.55
1415690_at	94064	Mrpl27	931.181	2158.88	1987.66	1865.41	1775.15	1635.51	1536.38	1456.2	1396.37	1338.55	1282.96	1233.7	1183.5	1147.38	1106.34	1076.63	1057.03	1054.76	1081.21	1132.8	1200.73	1273.13	1348.41	1420.31	1502.36
1415691_at	13383	Dlg1	1574.41	1411.31	1407.6	1392.25	1372.14	1361.84	1361.82	1365.28	1382.59	1401.51	1430.87	1455.99	1495.05	1539.99	1576.24	1613.82	1642.97	1666.75	1673.04	1664.33	1615.82	1586.96	1541	1484.7	1431.32
1415696_at	20224	Sar1a	1310.8	1303.57	1292.37	1260.59	1244.16	1227.12	1191.92	1171.18	1153.65	1135.23	1117.53	1097.8	1081.49	1066.04	1054.87	1055.02	1051.88	1057.89	1079.34	1103.84	1148.44	1189.01	1222.88	1251.27	1285.42
1415697_at	23881	G3bp2	1084.62	1436.82	1485.91	1503.4	1528.29	1550.44	1555.99	1567.03	1580.75	1591.46	1595.42	1606.66	1612.27	1607.18	1597.41	1584.36	1578.03	1567.2	1544.32	1521.56	1512.57	1499.04	1483.92	1460	1441.78
1415698_at	105348	Golm1	140.47	286.787	262.55	240.379	226.783	214.632	207.84	204.044	202.849	204.089	208.382	215.176	223.964	235.488	247.684	262.04	274.491	283.824	286.997	282.133	272.972	261.402	248.063	233.981	223.534
1415705_at	66818	Smim7	528.078	640.027	643.104	653.907	658.783	667.616	673.869	677.835	674.144	676.286	674.803	672.728	675.286	671.826	670.6	673.45	677.738	683.908	702.101	723.015	744.804	762.444	785.68	799.867	816.705
1415715_at	68366	Tmem129	326.182	342.496	361.776	379.75	394.237	407.727	416.683	419.171	417.113	407.904	397.673	380.172	361.19	342.218	323.715	313.608	311.252	319.651	345.57	381.827	428.91	475.659	519.143	555.66	594.5
1415716_a_at	NA	NA	23118.4	17053.6	18337.3	19068.1	19298.6	19565.8	20314.6	22130	22033.5	22161.5	22090.8	22161.5	22287.6	22237.7	22564.7	22526.6	22408.1	22781	22728.9	22591.4	22467.2	22652.2	22420.6	23147.7	23430.2
1415718_at	50724	Sap30l	954.415	809.083	924.137	1005.99	1064.48	1095.14	1124.17	1130.31	1128.51	1114.58	1095.15	1074.8	1049.37	1014.71	983.159	948.193	926.409	918.763	932.074	984.568	1067.85	1144.39	1223.67	1303.08	1379.35
1415719_s_at	74252	Armc1	1229.29	1087.35	1154.6	1227.14	1282.71	1327.83	1363.41	1405.2	1447.16	1484.55	1513.66	1539.91	1569.89	1605.97	1633.89	1660.01	1691.31	1700.19	1710.61	1713.66	1711.66	1701.35	1688.88	1657.48	1632.43
1415720_s_at	66591	Mad2l1bp	471.672	471.493	506.347	529.263	546.004	556.646	560.702	563.762	565.02	559.998	557.73	549.496	534.405	526.872	512.587	496.171	485.057	482.539	496.285	519.685	555.93	598.545	643.193	685.844	725.345
1415723_at	217869	Eif5	2404.33	2542.08	2470.59	2388.7	2335.54	2307.61	2300.08	2288.52	2363.51	2441.43	2504.91	2647.56	2842.93	2948.41	3086.88	3168.55	3251.39	3263.35	3217.34	3062.72	2913.49	2656.65	2362.13	2069.09	1810.74
1415724_a_at	12540	Cdc42	7.15876	2014.14	1765.46	1513.85	1340.93	1204.96	1083.44	1003.19	943.36	905.927	885.084	883.727	893.825	921.286	947.092	979.734	1000.55	1026.6	1031.43	1024.76	986.582	939.647	890.479	835.6	787.287
1415727_at	246703	Naxe	1044.9	1295.23	1225.41	1165.57	1099.47	1041.17	987.478	933.637	873.473	821.444	766.781	716.272	660.012	597.382	541.13	501.815	479.238	491.436	543.159	644.216	757.09	879.242	1000.42	1124.65	1220.52
1415732_at	193742	Abhd16a	574.269	627.921	617.741	605.173	587.353	567.871	552.973	539.549	524.342	508.18	491.458	476.757	461.165	438.75	424.837	407.27	395.09	392.671	405.096	428.838	460.55	493.852	527.984	559.512	595.187
1415733_a_at	NA	NA	3250.32	2621.06	2708.39	2840.21	2973.87	3027.1	3088.11	3105.59	3118.15	3119.23	3115.55	3115	3082.99	3079.64	3080.86	3099.56	3121.24	3166.83	3237.25	3332.66	3494.92	3594.46	3776.89	3942.63	4103.27
1415734_at	19349	Rab7	1320.43	2323.49	2204.82	2106.54	2018.94	1947.46	1898.06	1861.64	1825.14	1772.68	1738.04	1708.19	1681.78	1656.89	1626.87	1599.76	1590.89	1596.3	1610.9	1669.21	1711.77	1766.31	1797.9	1840.68	1872.96
1415737_at	54391	Rfk	471.851	524.398	528.125	532.718	534.99	542.642	551.484	563.354	585.501	608.629	635.962	667.936	700.286	730.26	766.085	788.738	817.057	825.532	826.164	813.674	783.901	749.555	708.453	672.556	628.605
1415740_at	19184	Psmc5	655.565	2184.92	1972.95	1821.48	1659.09	1525.87	1398.8	1316.03	1232.45	1174.3	1107.54	1042.77	976.029	909.966	847.481	795.712	757.506	725.563	725.702	752.199	804.348	855.998	915.757	971.829	1024.67
1415744_at	14976	Pfdn6	1124.97	1383.35	1466.82	1518.92	1560.36	1608.45	1639.37	1633.92	1609.61	1577.64	1536.17	1494.13	1434.13	1382.21	1294.4	1216.26	1156.24	1102.41	1080.07	1083.65	1104.76	1142.16	1184.72	1233.36	1270.45
1415745_a_at	13185	Dscr3	541.891	834.917	815.155	785.402	767.443	749.792	729.26	713.018	700.687	687.963	673.402	662.144	650.446	637.031	628.266	622.755	623.949	627.894	635.316	649.648	665.238	683.167	704.319	721.532	737.217
1415749_a_at	54170	Rragc	1064.61	1424.47	1437.48	1448.06	1435.1	1430.02	1425.21	1432.29	1442.81	1460.47	1456.11	1460.75	1465.33	1464.66	1464.5	1474.06	1478.77	1482.39	1475.23	1476.35	1474.67	1476.4	1462.51	1441.81	1434.65
1415750_at	213773	Tbl3	214.434	237.022	262.07	281.139	297.223	306.779	314.068	314.776	311.017	304.427	295.696	283.627	267.872	254.255	239.317	228.935	225.277	233.866	255.058	288.904	331.223	376.872	422.114	464.83	504.65
1415754_at	69833	Polr2f	1296	1034.65	1070.14	1103.55	1133.07	1130.39	1132.94	1112.91	1084.8	1039.59	979.646	907.523	834.605	765.653	694.829	628.357	578.38	556.284	571.832	635.002	718.119	819.14	920.057	1025.73	1133.42
1415755_a_at	66589	Ube2v1	574.138	1249.3	1354.03	1417.31	1447.87	1464.47	1448.94	1429.61	1404.22	1350.56	1300.35	1242.7	1174.61	1110.48	1050.41	990.862	950.029	939.545	971.011	1052.37	1159.24	1273.16	1402.9	1558.93	1680.01
1415756_a_at	20615	Snapin	286.949	998.208	849.442	724.954	624.322	548.667	495.304	464.21	442.367	432.041	429.109	431.895	441.098	450.36	461.948	468.415	465.838	452.927	424.489	377.439	326.525	273.449	217.714	173.249	134.444
1415760_s_at	11927	Atox1	2255.69	1828.03	1909.39	1942.43	1967.68	1986.07	1980.64	1964.42	1933.07	1914.16	1868.62	1789.34	1724.99	1673.43	1589.83	1530.57	1493.17	1493.49	1538.3	1664.83	1802.25	1964.85	2114.05	2314.83	2453.39
1415761_at	68836	Mrpl52	1202.82	1057.26	1084.16	1109.52	1136.35	1135.5	1140.45	1143.03	1128.74	1102.8	1078.21	1047.88	1013.4	972.52	926.325	888.62	861.093	844.135	846.447	866.617	908.933	957.381	1006.58	1056.98	1103.68
1415762_x_at	68836	Mrpl52	1332.67	1064.42	1097	1137.8	1175.88	1188.54	1204.41	1213.34	1216.56	1221.52	1219.12	1211.21	1205.02	1204.87	1186.99	1182.73	1182.61	1179.35	1193.66	1202.7	1217.55	1232.02	1246.86	1267.38	1286.62
1415766_at	20333	Sec22b	662.334	554.371	571.405	586.979	600.769	616.099	632.155	647.074	660.41	676.601	691.137	708.516	724.343	737.462	752.041	763.281	764.53	758.619	747.144	731.176	703.582	677.456	649.422	617.477	593.411
1415772_at	17975	Ncl	882.828	777.582	894.064	1000.56	1103.7	1194.47	1267.35	1323.34	1378.67	1416.08	1445.78	1465.14	1481.37	1478.08	1458.81	1444.57	1423.73	1389.68	1368.53	1336.04	1288.03	1237.83	1203.17	1159.56	1123.63
1415774_at	58523	Elp2	460.438	393.631	392.92	392.577	390.605	390.246	387.889	387.754	387.352	386.272	388.83	391.804	396.132	402.78	413.398	429.16	444.625	459.276	480.894	498.83	512.596	528.845	541.546	555.018	569.169
1415776_at	11671	Aldh3a2	582.322	673.175	624.209	583.493	553.612	528.241	508.577	491.767	484.115	478.081	476.594	478.44	485.786	494.449	507.726	521.008	536.057	555.213	571.287	583.847	593.341	598.926	605.877	611.987	617.251
1415778_at	56397	Morf4l2	3363.01	3779.33	3618.53	3491.27	3396.45	3335.06	3282.67	3253.58	3241.81	3312.38	3327.15	3405.29	3444.8	3561.06	3634.96	3726.56	3739.09	3818.2	3947.62	3988.25	3952.89	3925.27	3802.85	3765.32	3647.37
1415783_at	65114	Vps35	2184.67	2546.93	2489.39	2440.12	2381.4	2361.63	2341.72	2343.85	2370.23	2416.94	2445.53	2476.13	2513.21	2592.91	2703.69	2790.26	2852.59	2933.36	2953.04	2950.32	2922.42	2845.98	2782.82	2705.53	2574.29
1415784_at	65114	Vps35	6.92646	112.077	100.578	91.2751	82.4508	75.443	68.9515	63.7077	60.9693	59.2809	58.7874	59.6054	61.1674	63.1513	65.4512	67.9531	70.0942	70.6567	69.1764	65.8563	61.1224	55.7129	50.3089	45.4537	40.6651
1415788_at	NA	NA	296.692	672.599	670.473	666.886	654.476	648.671	631.398	615.33	596.634	572.688	553.394	528.105	503.378	476.687	446.6	421.071	400.085	393.805	412.244	449.823	500.02	549.366	612.436	667.896	710.255
1415795_at	20729	Spin1	28.4155	203.008	196.433	191.533	186.596	181.412	177.071	171.727	165.873	158.729	149.651	141.967	133.054	124.286	116.47	111.613	111.541	118.583	135.382	158.805	188.002	218.791	255.074	286.118	314.281
1415797_at	12305	Ddr1	403.501	615.997	549.621	495.559	454.274	420.55	393.393	374.216	361.504	356.317	356.11	359.634	368.165	378.933	391.655	409.288	424.215	434.561	434.712	429.235	415.246	400.852	381.57	366.247	351.047
1415798_at	12305	Ddr1	65.8746	144.589	126.866	112.258	100.62	91.1309	82.7611	75.7725	71.6411	69.0491	68.7331	69.788	72.6599	76.4007	81.1669	86.6676	92.3588	96.8274	98.9104	98.9898	97.1851	93.7609	91.2535	88.8109	86.7586
1415800_at	14609	Gja1	147.88	144.399	147.115	151.75	156.349	162.777	168.614	176.718	183.544	192.014	201.764	212.081	222.953	233.831	242.573	251.74	256.871	254.047	244.608	225.597	204.541	184.949	165.383	148.842	134.728
1415803_at	20312	Cx3cl1	189.505	327.6	294.491	266.308	245.31	229.583	217.406	208.881	203.68	200.422	199.283	202.125	205.773	212.462	221.703	231.325	244.563	254.665	261.889	264.85	265.114	266.269	265.063	264.329	262.34
1415806_at	18791	Plat	64.7854	70.3365	69.8748	68.9648	68.8319	69.2749	69.7697	70.6967	71.8815	72.9907	74.4632	76.1787	77.8266	79.9455	81.614	82.9457	83.0223	81.9139	78.8809	74.4889	69.045	62.615	56.7916	52.07	47.7936
1415812_at	227753	Gsn	1015.73	2877.42	2460.29	2063.97	1804.11	1544	1335.28	1188.67	1056.2	936.283	826.53	733.285	640.058	543.387	463.854	390.095	343.601	332.496	369.836	457.188	565.58	690.102	804.353	901.287	997.812
1415814_at	11966	Atp6v1b2	221.051	938.092	909.446	887.732	859.805	845.142	817.846	792.876	765.276	743.494	711.664	680.312	642.681	599.389	555.427	521.915	492.945	477.575	485.683	512.812	553.489	602.208	655.103	696.746	734.292
1415818_at	11749	Anxa6	474.634	904.394	827.804	758.011	701.123	651.387	599.487	554.442	518.359	483.095	452.774	419.951	385.292	352.291	322.543	301.122	283.867	281.456	301.131	336.214	386.249	443.33	498.631	553.351	613.068
1415821_at	20320	Nptn	955.259	1467.55	1391.63	1326.65	1265.92	1217.83	1174.2	1153.09	1148.16	1149.37	1157.62	1170.89	1184.16	1207.67	1223.16	1234.78	1239.34	1236.56	1212.92	1164.18	1111.52	1041.72	964.897	890.223	833.001
1415826_at	108664	Atp6v1h	1460.12	1726.18	1557.67	1448.64	1334.06	1251.24	1172.33	1111.95	1069.21	1032.04	1007.54	985.354	976.184	981.481	998.776	1029.38	1071.3	1134.24	1216.81	1300.26	1378.9	1463.13	1537.57	1599.08	1631.77
1415827_a_at	28146	Serp1	1908.68	3058.08	2743.29	2556.27	2313.53	2149.3	2017.98	1935.97	1903.66	1914.85	1930.7	1971.38	2029.5	2124.57	2211.35	2312.6	2392.85	2492.86	2528.93	2525.06	2451.85	2394.16	2292.29	2174.45	2037.13
1415828_a_at	28146	Serp1	10.3689	1707.05	1516.46	1383.44	1270.76	1163.69	1078.72	1018.91	980.061	942.528	925.405	921.196	926.277	949.99	979.844	1024.37	1072.44	1132.95	1200.79	1263.87	1306.28	1351.17	1382.8	1419.16	1459.44
1415834_at	67603	Dusp6	872.995	1022.87	928.773	850.017	783.763	727.874	682.093	645.969	620.267	598.594	583.978	579.629	577.89	584.35	594.418	609.653	632.297	659.499	687.693	720.655	745.557	759.691	771.944	775.379	768.46
1415836_at	56454	Aldh18a1	26.6197	236.515	211.789	192.879	175.921	163.709	151.459	140.581	133.144	124.691	118.059	112.998	108.725	106.061	105.509	106.234	109.176	113.759	119.828	125.859	132.857	139.178	143.768	148.946	153.889
1415837_at	16612	Klk1	123.69	353.802	286.695	235.428	200.035	174.863	158.702	146.557	139.191	136.671	135.98	138.88	144.164	151.953	161.718	174.704	186.928	198.159	205.778	208.787	207.945	204.705	200.924	197.112	196.079
1415839_a_at	18148	Npm1	7396.13	8338.26	7808.24	7619.98	7590.16	7265.91	7043.37	7005.03	7024.89	7051.61	7498.33	7895.32	8669.84	8942.61	9255.26	9490.56	9854.61	9915.16	9814.2	9046.11	8668.52	7907.36	7211.15	6433.63	5850.03
1415842_at	56716	Mlst8	230.764	145.587	166.102	187.335	202.812	214.351	225.042	231.197	235.217	236.32	235.436	233.297	228.403	224.521	220.397	217.084	217.201	221.058	233.093	249.99	272.132	294.301	315.818	337.12	355.391
1415850_at	19414	Rasa3	222.388	558.873	525.211	494.407	469.004	445.352	428.149	411.767	397.949	385.104	374.457	363.601	352.054	341.238	330.011	321.028	313.055	309.196	310.334	318.27	329.929	346.277	360.901	379.671	395.016
1415851_a_at	NA	NA	3126.75	2374.6	2607.59	2892.26	3148.82	3321.27	3408.75	3504.62	3584.61	3655.49	3692.55	3688.56	3658.17	3605.33	3526.69	3441.44	3334.84	3288.5	3276.9	3270.01	3256.47	3234.96	3264.27	3275.57	3253.86
1415853_at	23854	Def8	234.457	256.222	250.702	243.715	241.725	240.777	240.176	241.104	243.465	247.031	253.811	260.11	267.631	278.544	290.619	301.118	308.369	312.127	312.209	305.782	292.021	280.498	267.82	254.363	242.523
1415854_at	17311	Kitl	30.5935	37.4872	35.5994	34.2983	33.0952	32.1951	31.5251	31.0709	30.8113	30.7254	30.7211	30.9641	31.4082	31.6851	32.306	32.8974	33.4798	34.001	34.2225	34.168	33.9407	33.5853	33.1424	32.6587	32.4479
1415855_at	17311	Kitl	828.473	704.47	719.492	731.738	752.254	774.585	790.473	814.171	840.008	863.069	895.955	930.678	962.193	991.844	1018.01	1048.46	1060.2	1064.48	1061.09	1035.63	995.891	949.402	900.477	857.221	821.571
1415858_at	56347	Eif3c	6.71917	3983.43	3488.14	3051.65	2614.57	2296.97	2032.17	1862.18	1711.81	1585.66	1490.1	1408.95	1359.04	1292.14	1249.37	1213.11	1205.27	1212.9	1235.31	1273.54	1308.3	1346.26	1376.38	1403.75	1426.3
1415860_at	16647	Kpna2	4173.96	5175.02	5108.3	5098.39	5083.09	5013.43	4960.64	4889.92	4918.89	4949.04	4971.69	4985.01	5035.99	5084.78	5256.96	5311.74	5476.84	5547.58	5618.45	5756.3	5847.97	5951.86	5944.24	5965.33	5947.99
1415865_s_at	12183	Bpgm	397.193	585.768	597.156	597.021	595.627	593.196	595.715	599.08	607.701	619.946	633.03	653.211	674.313	688.684	704.279	720.634	722.616	721.124	708.969	690.61	662.56	625.666	588.232	555.744	527.154
1415867_at	12464	Cct4	4412.64	1957.26	2279.76	2579.59	2792.31	3040.53	3207.11	3306.69	3396.65	3414.09	3391.56	3336.08	3289.83	3211.58	3189.89	3155.16	3214.03	3297.85	3503.73	3754.03	4123.47	4399.18	4679.93	5193.64	5432.07
1415870_at	12321	Calu	788.37	1388.24	1386.64	1379.76	1362.29	1356.37	1354.26	1349.43	1351.79	1351.79	1369.34	1379.88	1394.06	1399.17	1399.2	1399.95	1402.67	1409.18	1412.42	1416.66	1414.94	1406.14	1388.55	1384.63	1359.59
1415871_at	21810	Tgfbi	80.5452	211.303	202.611	195.538	190.508	186.24	182.748	179.899	176.419	173.546	169.625	167.182	164.426	162.159	159.759	157.31	153.904	148.887	143.265	136.494	128.851	121.635	116.213	112.072	108.365
1415874_at	24063	Spry1	166.71	282.364	252.793	227.033	207.593	192.283	180.64	171.274	164.44	158.795	154.253	151.145	150.214	150.412	151.368	152.577	154.041	154.614	155.268	153.846	152.083	149.512	148.09	145.675	143.567
1415878_at	20133	Rrm1	1550.25	1947.04	2025.26	2116.08	2188.25	2215.14	2248.13	2255.8	2262.43	2237.54	2214.99	2172.92	2099.22	2058.41	1997.98	1973.05	1952.84	1966.67	2019.23	2093.92	2188.37	2265.66	2394.81	2467.88	2509.56
1415880_a_at	16783	Lamp1	4005.82	4299.85	4216.75	4095.16	3994.15	3866.53	3776.48	3744.43	3755.97	3755.84	3726.38	3737.16	3741.01	3760.8	3754.12	3768.37	3769.24	3906.75	4021.74	4162.81	4285.83	4349.77	4399.06	4433.87	4472.21
1415881_at	66092	Ghitm	855.121	904.491	862.368	833.515	799.473	777.264	758.46	744.629	742.216	745.216	750.946	763.764	784.197	805.922	832.42	867.483	898.808	930.125	962.692	979.145	999.583	1002.51	998.091	992.527	985.215
1415889_a_at	22027	Hsp90b1	2319.16	4785.64	4418.86	4108.64	3863.8	3588.61	3458.55	3330.85	3238.5	3147.38	3099.95	3064.15	3032.11	3020.72	2968.14	2959.27	2947.61	2898.89	2814.73	2707.14	2644.55	2581.38	2455.13	2334.32	2226.19
1415890_at	23971	Papss1	695.582	1388.51	1274.42	1179.16	1088.71	1019.45	968.952	928.179	895.663	875.411	867.659	859.359	861.42	866.252	876.509	886.856	893.138	902.74	900.244	897.37	895.857	885.792	870.785	853.633	837.497
1415892_at	20397	Sgpl1	2084.83	2598	2475.66	2327.95	2247.93	2167.08	2117.22	2075.41	2068.38	2056.57	2053.65	2080.41	2104.59	2151.64	2184.35	2247.72	2285.12	2343.26	2375.7	2375.96	2355.71	2340.28	2320.31	2301.81	2265.07
1415893_at	20397	Sgpl1	161.222	169.361	140.395	116.661	99.1541	84.6867	73.2504	63.5329	58.7282	56.6252	57.5241	60.9167	66.2645	73.1231	79.904	87.3394	94.4417	97.0987	95.8191	89.259	80.3147	68.8276	56.7106	45.9228	35.4465
1415894_at	18606	Enpp2	283.019	424.046	387.79	358.358	333.955	313.516	298.515	288.455	282.727	280.962	281.326	285.624	293.199	303.577	314.951	327.342	342.753	352.345	360.428	361.304	357.603	352.405	347.091	340.091	336.288
1415897_a_at	56615	Mgst1	1052.41	2307.94	2013.23	1840.76	1667.63	1529.05	1415.3	1365.93	1329.51	1326.19	1348.99	1379.95	1419.53	1479.53	1544.22	1629.88	1699.18	1749.49	1794.74	1795.29	1792.39	1763.46	1731.8	1675.46	1626.57
1415899_at	16477	Junb	384.692	440.735	419.434	400.861	387.204	375.829	365.316	356.63	348.962	342.387	338.343	332.524	329.272	329.982	330.631	333.232	339.821	347.444	357.353	368.61	379.944	393.73	406.877	418.623	428.196
1415901_at	26433	Plod3	191.693	296.259	275.512	257.598	243.077	232.144	224.469	219.444	216.3	215.344	217.263	219.225	222.279	227.474	232.658	237.853	244.261	246.299	245.164	238.874	229.543	221.148	213.141	204.431	197.943
1415904_at	16956	Lpl	2618	3095.86	2765.33	2507.39	2270.17	2092.64	1975.72	1914.88	1901.09	1923.04	1968.56	2052.23	2182.4	2324.26	2468.49	2610	2760.16	2938.8	3006.1	3000.09	2966.13	2868.66	2747.21	2614.99	2478.96
1415908_at	22110	Tspyl1	7.19657	818.995	727.716	639.678	567.998	512.513	472.579	441.66	422.974	410.399	404.822	403.138	406.128	407.574	406.681	399.945	382.642	354.568	313.61	257.879	199.907	145.61	91.2134	36.4563	10.1969
1415910_s_at	109006	Ciapin1	1008.94	705.69	719.412	721.474	729.078	735.928	738.356	738.961	741.368	745.595	748.692	753.827	765.84	773.828	787.152	797.862	819.069	832.735	851.195	874.472	896.975	918.465	927.447	943.862	959.312
1415911_at	16210	Impact	1100.98	917.942	876.605	843.873	823.97	807.112	798.727	798.203	814.852	835.056	862.43	898.955	948.685	997.477	1046.59	1086.98	1122.16	1151.95	1162.35	1154.26	1126.49	1087.57	1037.15	980.767	929.572
1415915_at	104721	Ddx1	1465.78	1712.35	1775.71	1796.78	1811.85	1822.56	1814.51	1815.22	1799.97	1783.39	1767.17	1750.32	1724.37	1719.6	1712.18	1707.84	1702.54	1705.96	1730.67	1751.85	1801.76	1850.21	1890.22	1921.41	1960.87
1415916_a_at	108156	Mthfd1	1273.04	1406.01	1420.65	1429.85	1427.89	1418.74	1428.73	1439.82	1443.23	1455.65	1445.38	1442.17	1444.18	1439.75	1437.16	1448.85	1471.36	1497.82	1500.37	1525.61	1559.62	1592.1	1618.94	1626.97	1648.57
1415917_at	108156	Mthfd1	530.404	1094.44	1022.92	962.674	914.509	874.659	845.487	812.215	786.015	769.08	756.854	748.694	748.899	752.4	765.859	778.302	798.822	828.391	854.581	884.933	919.083	952.552	975.663	996.84	1022.26
1415918_a_at	21991	Tpi1	3142.58	3409.97	3365.29	3319.17	3271.36	3292.36	3249.98	3241.54	3232.97	3260.04	3243.27	3225.71	3200.64	3209.43	3204.16	3171.67	3192.84	3215.65	3203.35	3181.39	3192.96	3169.06	3147.33	3126.42	3108.65
1415919_at	18146	Npdc1	81.3062	94.6881	93.8013	93.8108	93.472	93.9624	94.553	95.3491	96.7367	98.7739	101.443	104.313	107.74	110.645	115.381	119.702	123.277	124.37	123.602	119.421	114.857	108.635	102.92	99.2779	95.762
1415920_at	83410	Cstf2t	1831.95	1615.1	1663.91	1751.71	1794.06	1826.56	1859.43	1895.42	1941.01	1984.96	2047.86	2114.95	2174.44	2199.77	2274.95	2289.43	2311.86	2316.88	2291.4	2242.72	2176.59	2070.99	1959.2	1874	1760.17
1415923_at	17984	Ndn	51.8713	67.2863	64.6986	62.9244	62.0392	61.3036	60.596	60.4466	61.0612	61.83	63.0038	64.5452	66.1955	67.2936	68.3571	68.8107	67.6821	64.699	60.3322	54.4704	47.9159	40.9388	34.8229	29.1903	24.3876
1415925_a_at	18226	Nup62	6.8544	1473.45	1352.2	1236.27	1141.46	1048.05	986.351	936.667	894.46	870.773	862.422	857.559	862.308	873.244	888.898	907.594	928.105	937.711	937.53	933.554	922.874	902.373	880.18	852.174	828.006
1415932_x_at	11981	Atp9a	191.836	150.944	157.701	164.31	169.424	173.798	178.349	181.263	182.872	184.092	183.59	184.517	184.785	184.208	183.25	183.039	181.721	179.862	177.666	176.707	176.816	177.557	179.134	179.873	182.741
1415933_a_at	12858	Cox5a	7269.79	4693.53	5281.89	5847.08	6295.72	6685.81	7023.59	7203.46	7337.47	7877.92	8072.93	7955.84	8074.9	7943.09	8001.18	7815.56	7744.4	7374.1	7223.06	6913.36	6911.17	6970.61	6829.62	6605.27	6447.36
1415934_at	108679	Cops8	842.586	632.354	655.563	678.258	693.136	701.895	710.832	714.907	719.086	718.808	714.99	717.259	715.7	713.637	717.431	720.824	727.004	747.24	768.607	806.034	835.042	875.176	910.984	942.248	976.557
1415935_at	64074	Smoc2	84.6611	219.809	192.387	173.383	159.694	147.618	139.82	135.21	134.21	134.394	136.336	140.981	147.091	154.98	163.997	174.95	183.088	190.026	190.649	187.248	178.921	169.916	160.423	151.74	143.306
1415936_at	29815	Bcar3	200.865	242.311	220.608	202.989	189.981	178.288	170.786	164.582	158.59	153.638	150.125	147.977	147.97	148.991	151.128	154.069	158.321	163.917	170.389	175.306	181.589	188.451	193.403	201.175	209.477
1415937_s_at	18571	Pdcd6ip	191.268	353.689	312.284	271.205	237.966	211.343	192.226	179.137	171.097	169.885	173.462	181.004	193.687	208.976	227.163	242.138	254.068	255.725	243.984	217.489	185.95	151.223	114.037	78.5345	41.0442
1415940_at	100494	Zfand2a	281.893	491.623	417.26	355.28	299.266	253.462	217.488	190.802	172.025	160.357	153.46	152.75	159.527	170.961	188.119	214.464	246.21	277.193	309.885	332.648	347.945	359.722	362.009	366.278	366.492
1415941_s_at	100494	Zfand2a	232.43	249.204	256.394	260.737	265.894	273.611	277.421	280.292	281.95	282.355	281.423	278.851	276.65	273.551	269.253	264.708	259.287	252.988	247.876	241.045	237.14	234.533	236.892	236.647	239.149
1415943_at	20969	Sdc1	290.661	682.998	598.276	536.623	488.549	453.14	425.549	406.949	396.244	393.686	398.153	405.807	421.718	441.181	466.54	490.976	511.748	532.03	538.867	537.275	526.589	511.955	493.611	475.627	462.961
1415944_at	20969	Sdc1	156.73	220.606	210.383	203.383	197.737	193.758	192.547	192.428	193.204	196.858	200.647	207.72	215.256	224.822	234.93	246.859	257.181	263.098	265.486	260.576	253.253	242.062	231.266	221.914	214.852
1415945_at	17218	Mcm5	422.207	1923.29	1836.31	1750.03	1634.44	1561.76	1509.13	1450.6	1411.52	1383.96	1367.22	1359.59	1342.57	1331.08	1315.96	1311.35	1305.96	1311.28	1309.37	1309.85	1308.34	1305.21	1305.81	1299.99	1290.82
1415946_at	14755	Pigq	353.764	734.039	673.617	612.313	559.906	519.431	489.036	468.516	454.5	445.793	440.867	440.206	441.474	444.279	450.331	457.741	462.776	465.605	466.751	462.981	453.916	440.549	427.594	418.655	406.544
1415947_at	433375	Creg1	1068.42	1482.93	1410.62	1341.23	1277.21	1227.19	1173.99	1145.59	1112.74	1096.24	1081.61	1076.73	1076.69	1070.5	1071.16	1077.6	1084.6	1098.16	1108.32	1136.54	1158.89	1179.72	1188.28	1203.66	1210.8
1415948_at	433375	Creg1	688.58	1176.61	1085.25	1010.55	950.748	907.444	874.077	854.847	840.092	839.239	844.282	859.2	882.772	913.809	944.19	975.158	993.069	1006.62	1005.92	985.948	954.176	919.342	874.883	834.866	798.959
1415949_at	12876	Cpe	104.486	79.4227	81.0838	82.4484	84.4681	87.1846	89.6415	92.4933	95.6627	99.6951	103.849	108.754	112.761	118.336	123.369	127.563	130.132	128.794	123.995	115.544	105.935	94.5569	85.6854	77.0691	69.2175
1415950_a_at	23980	Pebp1	3768.74	4952.41	4899.13	4874.66	4784.2	4584.85	4476.8	4383.45	4266.8	4135.11	4067.28	3961.53	3855.75	3767.44	3619.92	3506.52	3416.46	3340.96	3347.5	3480.31	3547.78	3742.78	3884.51	4073.32	4155.2
1415958_at	20528	Slc2a4	324.169	277.78	263.393	251.266	241.077	233.861	227.884	223.443	218.755	216.403	214.725	212.707	212.449	212.927	215.855	218.623	222.775	227.759	233.364	235.318	238.303	240.069	244.337	248.846	252.562
1415959_at	20528	Slc2a4	70.9994	143.609	129.837	117.867	109.729	101.616	95.2252	89.8828	86.2768	84.0788	83.358	84.3316	87.4305	91.2031	97.0137	104.034	112.076	119.695	126.511	131.852	137.29	139.99	142.081	144.398	147.224
1415960_at	17523	Mpo	279.167	80.4325	72.2922	64.7128	59.1999	54.1786	51.1183	50.138	51.7453	55.6761	62.4719	72.328	83.7829	99.7646	119.045	142.813	166.985	195.309	225.438	250.721	272.673	290.444	302.596	314.25	330.024
1415961_at	64294	Itm2c	2041.74	3541.96	3310.87	3100.88	2885.3	2711.35	2561.29	2432.06	2358.2	2279.35	2187.12	2114.71	2033.45	1982.48	1934.12	1904.02	1892.08	1892.38	1921.47	1982.38	2082.97	2163.71	2250.5	2351	2418.46
1415963_at	56258	Hnrnph2	1219.11	2327.52	2158.54	2038.34	1934.87	1874.61	1843.06	1830.84	1843.15	1866.46	1904.41	1951	2008.22	2080.1	2122.38	2176.1	2197.42	2191.04	2141.77	1993.2	1843.31	1671.73	1464.3	1271.12	1101.99
1415964_at	20249	Scd1	771.142	3506.72	2831.89	2382.37	2037.05	1826.07	1673.72	1547.14	1512.29	1525.19	1594.16	1701.71	1815.85	1981.03	2142.97	2348.96	2511.84	2629.63	2669.62	2657.28	2533.88	2340.52	2133	1934.94	1762.15
1415965_at	20249	Scd1	24.2879	48.3169	46.8853	46.0356	45.4028	44.8003	44.187	43.8793	43.932	44.2142	44.8108	45.6769	46.8401	48.1987	49.7944	51.3707	52.4547	52.9525	52.7647	51.6326	50.1364	48.2329	46.2841	45.1196	43.9752
1415966_a_at	17995	Ndufv1	1291	1623.94	1665.39	1744.97	1778.62	1789.17	1783.27	1774.07	1748.68	1713.92	1675.39	1624.65	1562.73	1507.25	1429.6	1378.2	1337.22	1309.67	1304.3	1331.03	1378.9	1455.8	1537.72	1605.13	1684.78
1415970_at	12864	Cox6c	8224.67	7829.25	7588.03	7540.36	7340.05	7214.44	6952.49	6861.93	6995.84	6948.68	7001.35	7435.63	7680.26	8165.99	8839.92	8958.55	9266.84	9567.62	9688.54	9783.36	9549.2	9178.22	8889.85	8478.44	8055.63
1415975_at	52502	Carhsp1	327.701	561.767	544.022	529.797	517.656	506.757	496.035	488.075	482.624	477.461	473.545	472.221	469.927	467.374	465.493	465.095	463.108	461.434	459.836	457.989	454.088	448.533	445.662	443.472	442.135
1415976_a_at	52502	Carhsp1	161.308	238.728	240.778	239.958	243.072	243.928	246.261	246.505	244.568	243.535	242.653	241.641	241.378	241.96	244.99	252.394	261.538	273.432	289.328	307.277	323.275	341.005	357.649	374.562	391.99
1415978_at	22152	Tubb3	205.842	148.978	162.849	180.532	198.168	216.373	233.73	249.163	259.443	265.991	269.618	268.675	266.34	263.794	261.596	258.587	254.584	249.934	243.203	236.295	229.083	225.031	222.143	220.717	220.539
1415983_at	18826	Lcp1	1020.72	3396.48	3154.17	3008.67	2784.9	2630.59	2509.78	2401.47	2357.5	2301.01	2251.89	2194.94	2136.81	2097.47	2052.14	2006.35	1973.13	1965.2	1958.33	1939.29	1927.26	1903.77	1882.87	1864.8	1832.48
1415987_at	110611	Hdlbp	687.961	805.756	859.853	902.632	926.197	957.43	977.277	985.286	983.998	965.777	944.788	915.463	881.508	852.177	826.243	807.798	792.895	784.637	795.725	819.45	850.233	894.068	934.677	985.148	1035.26
1415989_at	22329	Vcam1	1089.91	2279.01	1625.47	1209.08	909.941	722.298	593.41	516.422	488.309	486.313	514.859	563.542	646.082	737.342	838.521	962.917	1072.97	1164.17	1223.08	1224.5	1162.18	1078.09	963.457	858.698	766.964
1415993_at	20775	Sqle	237.751	936.028	952.809	972.506	1001.07	1028.07	1047.3	1061.35	1072.11	1063.34	1056.12	1042.86	1029.22	1008.35	997.309	982.016	967.283	954.939	939.276	928.703	922.508	914.656	896.428	879.912	858.4
1415994_at	13106	Cyp2e1	94.5606	270.987	262.449	254.861	248.602	244.189	242.177	239.511	237.932	236.634	236.3	236.269	238.647	240.804	244.308	250.794	257.138	261.102	262.651	261.983	261.254	260.513	259.235	259.18	260.546
1415999_at	15213	Hey1	776.499	967.682	910.351	860.469	828.409	798.112	770.405	750.172	744.209	742.852	742.154	749.886	766.018	779.867	797.542	815.678	831.462	841.185	844.445	836.549	820.538	800.147	781.197	766.171	743.474
1416000_a_at	NA	NA	4532.08	5707.87	5334.09	5122.64	4974.04	4710.69	4472.76	4339.34	4172.86	4099.29	4004.16	3949.38	3873.35	3841.63	3814.74	3775.56	3767.27	3903.07	4060.35	4263.95	4408.79	4634.18	4801.53	4960.72	5130.33
1416001_a_at	72042	Cotl1	1659.7	565.824	682.348	764.423	835.324	879.842	916.893	937.454	942.195	934.348	907.2	870.986	837.998	798.588	763.926	724.893	690.913	679.303	693.691	735.58	794.789	850.052	914.53	972.252	1027.33
1416002_x_at	72042	Cotl1	523.874	396.851	476.886	541.242	595.053	647.459	679.082	700.293	709.819	710.638	704.219	692.997	675.061	646.768	618.189	587.351	560.273	539.619	529.514	530.129	548.501	568.48	597.359	629.16	660.446
1416005_at	19179	Psmc1	552.172	645.422	686.087	706.381	723.02	729.414	728.204	714.622	700.207	676.633	647.917	613.091	572.515	539.417	512.837	490.588	486.325	508.088	558.412	643.255	730.942	821.086	901.929	976.345	1041.04
1416006_at	17242	Mdk	107.984	237.942	212.496	193.637	177.177	165.734	155.417	146.206	139.145	134.329	129.57	127.153	125.277	126.047	127.574	131.038	134.935	138.885	141.966	145.305	147.243	150.14	154.323	157.674	162.229
1416010_a_at	13660	Ehd1	703.572	479.063	550.79	625.18	695.08	756.291	799.449	839.947	863.888	875.343	883.753	874.257	864.197	850.204	829.907	815.232	798.788	789.874	787.187	797.919	811.125	826.825	845.701	871.091	887.647
1416011_x_at	13660	Ehd1	358.17	367.497	365.777	365.737	366.518	366.809	367.006	366.599	364.719	363.23	358.477	354.89	349.273	345.669	342	340.312	339.976	342.412	345.636	349.942	356.666	364.486	371.4	384.321	393.478
1416012_at	13660	Ehd1	106.772	172.735	166.339	163.949	161.825	159.437	158.135	156.694	155.748	155.278	154.853	155.542	156.944	158.145	159.535	161.235	162.256	162.001	159.838	157.273	152.745	148.249	145.135	141.814	139.718
1416018_at	13486	Dr1	829.944	612.41	683.979	744.107	801.955	854.098	910.733	958.614	1010.49	1051.93	1090.41	1134.94	1159.81	1174.46	1172.13	1167.08	1145.99	1099.43	1038.02	934.907	836.909	737.13	623.911	517.206	426.103
1416020_a_at	11951	Atp5g1	1698.05	2057.71	2015.29	1971.92	1942.68	1911.17	1874.57	1840.91	1792.29	1728.93	1652.68	1583.1	1507.8	1431.26	1363.66	1306.17	1250.9	1225.91	1241.55	1288.58	1348.83	1453.6	1564.96	1650.26	1735.49
1416021_a_at	16592	Fabp5	23572.8	21404.2	22909.6	22781.2	22941	23512.3	23430.7	24653.2	24738	24844.3	24964.2	25089.1	25210.7	26861.9	25409.2	25468.5	25489.4	25463.2	25381.4	25239.2	25045	24810.5	24547.1	24298.6	24483.4
1416022_at	16592	Fabp5	10193.6	12624.1	11963.7	11446.8	10799.9	10119	9929.02	9535.27	9488.71	9345.59	8902.17	8934.83	8846.32	8874.25	8905.35	8890.13	8899.88	8877.03	8831.08	8331.04	8264.61	7848.67	7548.18	7307.21	7166.44
1416023_at	14077	Fabp3	10.0951	52.4788	53.141	54.5218	55.5441	55.8332	55.8434	55.5974	54.7763	52.9231	50.9666	48.587	45.7187	43.0418	40.5133	38.3345	36.5269	35.2875	34.8883	35.4386	36.7062	38.5345	40.8066	43.5999	46.5631
1416029_at	21847	Klf10	650.888	345.016	372.845	397.367	423.196	440.897	458.014	470.356	477.254	480.233	482.63	481.843	479.179	472.103	463.996	456.877	453.095	454.059	463.121	479.887	499.745	516.346	530.333	544.744	550.502
1416032_at	68539	Tmem109	315.642	341.318	363.448	381.628	397.191	409.122	417.219	422.278	422.213	417.856	410.053	401.831	391.748	380.526	369.451	360.58	357.261	360.901	372.021	391.277	417.799	445.898	471.343	494.236	520.559
1416035_at	15251	Hif1a	826.873	889.982	892.003	902.182	904.812	916.174	930.852	952.403	978.807	1001.37	1013.88	1030.85	1056.61	1073.55	1091.7	1103.9	1106.5	1102.6	1091.92	1080.7	1046.62	998.363	954.629	906.568	872.831
1416038_at	56463	Snd1	707.573	1087.9	1039.21	992.775	954.221	925.218	905.507	882.313	860.906	844.453	833.065	826.348	815.909	812.004	812.844	816.964	824.659	832.937	846.858	857.982	874.575	892.749	903.424	910.155	916.969
1416041_at	20393	Sgk1	514.953	882.645	797.383	724.654	668.717	621.902	590.569	568.493	565.12	571.832	590.021	615.748	648.018	677.809	709.186	733.051	747.053	742.254	716.512	668.705	604.751	528.615	457.554	390.814	326.83
1416042_s_at	50927	Nasp	654.808	1142.99	1130.64	1125.97	1113.12	1089.84	1080.32	1068.47	1055.31	1037.31	1017.33	998.158	976.686	964.199	951.032	941.675	941.288	954.308	977.997	1025.3	1066.87	1107.77	1138.7	1170.91	1191.94
1416046_a_at	66848	Fuca2	242.401	371.146	360.393	352.899	349.355	346.882	343.112	342.559	343.594	344.731	348.655	353.909	357.51	366.484	375.089	382.64	392.121	393.706	392.666	384.897	373.649	361.46	348.092	334.398	325.434
1416050_a_at	20778	Scarb1	309.564	453.358	432.342	419.192	405.002	393.927	385.025	380.317	378.058	377.617	379.667	385.438	392.664	402.426	415.434	429.689	440.143	447.037	447.115	439.864	426.643	413.858	399.446	385.591	371
1416052_at	19139	Prps1	1059.83	1647.49	1668.94	1724.88	1761.77	1775.65	1772.72	1777.03	1778.4	1787.23	1794.92	1777.24	1777.73	1791.59	1790.3	1784.89	1778.22	1773.44	1758.09	1753.17	1751.33	1744.58	1734.44	1715.43	1691.04
1416056_a_at	104130	Ndufb11	9508.65	4512.84	5198.34	5953.16	6516.9	7020.18	7232.84	7681.44	8052.33	8206.89	8225.64	8253.23	8157.03	8107.12	8059.16	8081.84	8255.55	8129.9	8257.99	8329.95	8598.5	9053.63	9215.33	9729.79	10328.8
1416060_at	66687	Tbc1d15	957.764	1083.12	1198.4	1313.43	1400.89	1505.27	1599.22	1701.51	1784.33	1869.17	1937.77	2010.55	2076.47	2142.09	2180.3	2240.67	2252.11	2238.87	2198.8	2137.65	2008.68	1898.24	1765.3	1627.31	1504.53
1416064_a_at	14828	Hspa5	6886.4	6520.94	6498.29	6150.43	5939.54	5904.34	5859.46	5827.79	5749.88	5864.13	5952.95	5947.73	6175.25	6264.5	6297.13	6338.55	6406.58	6587.84	6614.15	6686.37	6567.67	6510.06	6182.5	6109.65	6037.38
1416066_at	12527	Cd9	326.343	816.35	756.125	700.324	651.632	608.884	576.813	551.142	534.598	522.059	512.374	507.163	506.78	507.957	511.783	513.381	516.815	522.055	523.668	522.775	518.059	515.359	510.726	505.671	505.729
1416070_a_at	66942	Ddx18	1001.06	628.026	706.466	762.731	818.524	861.608	905.273	937.657	964.554	994.053	1006.45	1015.23	1027.02	1033.63	1040.03	1046.85	1048.26	1050.76	1058.86	1062.46	1071.34	1073.09	1071.47	1070.94	1073.36
1416072_at	12490	Cd34	256.281	273.385	266.422	260.655	257.648	256.837	259.001	261.85	266.861	274.71	282.918	293.01	304.869	315.951	327.936	338.469	345.575	344.605	336.377	318.428	294.165	271.676	246.483	223.021	205.747
1416073_a_at	NA	NA	1396.96	893.604	982.735	1049.15	1104.06	1134.49	1151.28	1155.5	1147.34	1122.56	1084.66	1049.66	1002.85	959.018	909.879	878.587	855.179	855.912	881.391	930.292	1026.47	1113.27	1188.97	1262.56	1331.61
1416076_at	NA	NA	365.09	538.02	430.351	339.594	256.807	189.075	130.97	71.973	9.36848	8.13982	7.73927	7.50199	7.39739	7.39718	7.54348	7.87964	8.67735	55.1094	208.128	371.492	526.151	667.336	779.632	864.809	931.998
1416077_at	11535	Adm	192.259	327.052	289.805	260.479	237.627	222.587	210.855	205.75	202.834	203.234	208.034	215.749	225.799	238.139	254.012	269.751	285.183	296.063	301.153	295.115	282.822	270.93	255.101	239.908	227.049
1416079_a_at	56443	Arpc1a	1182	956.398	959.161	952.049	934.539	925.47	911.409	880.081	835.275	785.156	736.062	679.501	609.659	541.348	486.698	446.825	436.989	468.394	557.373	695.131	841.39	999.296	1145.95	1269.95	1378.91
1416081_at	17125	Smad1	270.186	237.746	232.534	229.665	228.676	227.849	227.25	226.183	226.165	224.933	222.707	221.604	219.524	217.225	216.098	215.116	214.665	214.078	215.246	215.653	216.185	218.416	219.604	220.276	220.049
1416083_at	22682	Zfand5	1679.43	1309.19	1368.82	1409.1	1442.61	1477.19	1521.69	1552.66	1594.15	1641.6	1690.13	1737.92	1775.72	1843.34	1902.18	1944.25	1971.25	2029.11	2076.29	2078.87	2076.79	2029.14	1987.7	1932.84	1895.25
1416086_at	22022	Tpst2	266.409	456.632	409.615	375.661	343.816	316.612	294.395	278.025	262.469	252.153	243.297	236.869	232.249	230.365	229.789	232.225	239.868	249.908	260.728	272.191	285.94	297.254	306.82	312.851	322.799
1416087_at	11769	Ap1s1	680.372	707.718	724.892	728.648	735.327	738.04	736.836	732.997	729.616	726.33	723.077	723.623	723.469	719.15	722.425	718.478	710.019	706.126	708.624	713.205	716.692	724.687	730.18	734.88	736.311
1416088_a_at	20054	Rps15	13503.8	11973.2	13009.6	14423.8	15847.9	16209.8	16310.7	16399	16467.8	16522.9	16558.5	16585.8	16478	16415.7	16053.9	15796	15800.1	15657.2	15673.6	15871.3	16016.5	16331.7	16743.3	16945.2	17365.3
1416093_a_at	66448	Mrpl20	1993.39	1519.03	1544.29	1571.07	1589.38	1608.01	1621.28	1614.17	1608.82	1602.64	1587.6	1576.1	1567.87	1562.85	1557.08	1556.17	1571.15	1584.35	1612.65	1676.76	1717.29	1778.9	1843.65	1891.17	1919.74
1416094_at	11502	Adam9	419.895	575.026	554.446	536.969	521.913	511.669	505.759	503.08	507.233	514.839	526.909	544.121	557.49	581.392	603.655	623.496	640.105	651.419	649.4	640.105	613.353	582.426	551.03	525.269	502.313
1416096_at	104799	Vipas39	373.848	515.885	521.956	522.077	524.899	525.59	522.014	522.266	523.973	524.592	524.545	526.585	529.498	531.855	534.974	538.681	546.529	557.365	568.207	581.102	592.269	602.295	615.068	620.437	630.069
1416098_at	20974	Syngr3	94.9456	67.8745	68.2752	68.1097	68.5711	68.6109	67.888	66.7108	64.8447	62.502	60.0281	56.5934	53.3619	50.3761	48.1711	47.4128	49.0824	53.2658	59.9584	69.0121	79.0139	88.3048	97.7234	108.057	118.681
1416101_a_at	50708	Hist1h1c	590.544	1085.37	945.148	837.134	746.577	674.491	612.57	576.858	553.177	546.031	549.791	557.119	567.569	590.078	606.903	622.492	630.212	631.655	611.454	581.298	536.528	493.182	449.033	404.599	361.472
1416106_at	100087	Kti12	440.001	843.53	818.282	781.842	752.952	724.164	697.34	673.575	643.66	611.601	577.439	549.401	516.815	481.05	444.596	410.194	379.272	359.809	357.627	372.87	405.292	441.425	477.402	511.155	544.644
1416108_a_at	66111	Tmed3	506.123	793.621	776.049	763.224	754.078	742.418	729.321	718.241	707.453	694.444	687.667	677.263	671.046	660.573	651.651	646.186	643.013	649.149	655.437	666.536	684.606	699.005	717.394	732.938	740.748
1416109_at	71665	Fuca1	485.962	932.588	873.714	832.549	785.207	750.028	710.045	679.307	646.72	609.963	573.506	545.76	510.555	476.717	440.707	408.075	383.543	376.493	388.993	431.209	482.288	534.77	596.039	653.172	701.655
1416111_at	12522	Cd83	4930.09	6390.09	5964.97	5451.24	5286.92	4980.42	4714.88	4565.07	4456.88	4380.67	4358.39	4367.16	4426.01	4461.82	4585.39	4725.13	4774.24	4828.1	4873.84	4893.01	4847.28	4765.68	4632.55	4574.75	4578.63
1416112_at	12868	Cox8a	2299.15	4227.71	4007.01	3754.59	3444.09	3294.85	3091.38	2904.51	2779.85	2658.51	2530.62	2480.8	2422.52	2369.77	2288.65	2239.51	2205.83	2207.63	2233.56	2300.16	2396.31	2551.64	2635.36	2738.04	2758.36
1416113_at	14232	Fkbp8	938.112	1017.23	1064.15	1092.65	1108.53	1096.39	1079.3	1043.25	1001.92	932.443	845.828	766.333	685.335	585.198	497.234	414.772	355.113	345.069	391.027	502.982	656.006	815.265	977.043	1142.72	1288.54
1416114_at	13602	Sparcl1	486.879	406.454	396.59	388.158	382.165	379.995	380.27	380.603	386.512	394.307	404.364	417.916	433.953	449.76	468.527	483.956	495.658	500.934	496.685	481.375	457.063	428.544	401.918	373.618	349.148
1416115_at	50793	Orc3	493.671	435.741	471.412	493.31	511.674	524.232	531.189	534.174	533.962	529.882	523.826	516.898	509.11	503.133	499.357	496.573	504.902	522.788	553.989	600.115	649.716	695.794	742.61	781.989	812.547
1416116_at	50793	Orc3	55.2421	138.712	142.857	147.107	152.279	157.616	163.27	167.938	172.25	176.31	180.126	184.16	188.484	193.734	199.63	204.959	210.227	213.516	215.528	213.925	211.76	209.218	206.544	203.866	202.553
1416117_at	50793	Orc3	180.429	124.56	136.615	149.9	162.551	173.361	185.086	195.453	204.187	210.485	216.941	221.303	225.723	228.867	231.622	232.794	233.149	232.771	228.252	218.895	211.711	204.402	197.595	193.032	190.31
1416118_at	66949	Trim59	2330.83	2260.79	2196.41	2169.87	2145.63	2142.32	2155.35	2171.08	2197.08	2244.61	2314	2371.61	2432.75	2473.77	2524.62	2563.18	2618.34	2619.14	2576.95	2507.04	2368.75	2236.81	2080	1932.47	1805.65
1416121_at	16948	Lox	97.8571	216.35	204.647	196.758	190.605	186.541	184.056	183.98	185.595	187.968	193.122	200.194	206.854	216.323	227.677	236.205	246.26	250.449	248.441	238.514	223.713	210.363	195.73	182.897	173.986
1416122_at	12444	Ccnd2	456.005	874.797	800.506	730.43	676.855	624.54	578.279	545.951	518.339	495.759	477.932	463.472	452.287	440.221	435.985	437.15	439.017	447.264	458.589	475.739	491.388	505.704	516.775	523.891	531.264
1416123_at	12444	Ccnd2	137.374	70.1115	86.2424	101.583	116.047	129.032	140.612	150.455	156.357	159.253	158.726	156.203	151.893	146.778	141.001	134.774	127.47	120.804	116.597	114.447	114.696	115.909	119.567	122.931	127.459
1416124_at	12444	Ccnd2	20.6856	58.3835	58.0546	58.2616	58.8424	59.1965	59.4349	60.3086	61.2463	62.5252	64.0004	66.0043	67.919	69.8317	71.9844	73.5914	74.7102	74.7558	73.9955	71.8012	69.2891	65.8424	62.5236	60.0673	58.1395
1416126_at	20017	Polr1b	86.9434	230.249	237.32	244.224	253.489	262.345	268.436	273.14	276.409	276.072	273.922	270.17	266.494	263.101	260.506	257.987	255.811	252.657	251.881	249.934	249.522	250.006	253.482	255.811	257.981
1416127_a_at	13437	Dnpep	339.191	820.837	763.784	711.142	663.798	621.005	580.996	549.857	523.487	496.605	473.515	452.668	427.767	403.078	380.859	364.791	358.964	368.751	391.982	437.436	489.915	539.455	596.782	651.902	698.975
1416128_at	NA	NA	247.776	190.628	204.199	216.859	228.397	238.737	247.799	254.067	258.657	262.533	264.777	267.186	268.747	270.636	273.056	274.57	276.148	278.617	282.753	287.233	291.816	296.611	301.197	303.785	309.166
1416129_at	74155	Errfi1	430.707	404.03	412.621	424.123	430.166	435.172	441.76	449.946	458.468	466.031	477.155	489.705	504.362	519.408	527.247	531.103	532.314	529.798	519.061	504.282	484.863	464.684	443	425.618	408.225
1416130_at	19122	Prnp	450.083	420.564	370.553	328.016	293.801	269.45	250.894	239.658	236.131	238.27	245.32	258.684	276.696	302.438	327.433	357.919	389.514	414.694	429.986	432.443	422.253	408.191	385.745	365.509	345.499
1416135_at	11792	Apex1	934.931	1507.85	1505.8	1490.96	1500.54	1478.98	1467.87	1468.16	1450.56	1447.32	1427.54	1408.51	1406.75	1395.79	1372.2	1373.48	1371.38	1369.96	1374.59	1393.48	1406.24	1421.11	1423.07	1439.18	1451.78
1416136_at	17390	Mmp2	1130.27	1288.97	1238.98	1197.91	1169.03	1133.38	1124.79	1119.15	1128.51	1143.79	1161.8	1181.75	1221.23	1253.73	1309.17	1352.35	1380.64	1400.36	1413.14	1410.15	1390.17	1354.56	1312.06	1271.13	1237.81
1416137_at	11750	Anxa7	318.441	262.737	275.831	288.264	301.407	314.207	325.324	334.989	344.823	352.483	356.956	360.767	365.287	370.798	373.833	378.734	382.851	386.278	386.76	384.899	383.965	382.119	376.117	377.222	377.584
1416138_at	11750	Anxa7	1259.45	861.572	968.314	1040.32	1115.53	1162.99	1196.6	1215.09	1222.7	1231.93	1230.06	1216.27	1200.04	1180.44	1152.78	1128.24	1114.57	1106.13	1116.03	1161.67	1206.36	1259.28	1313.08	1368.24	1414.26
1416142_at	20104	Rps6	1495.93	1159.29	1319.72	1454.99	1555.35	1687.2	1769.55	1817.88	1836.93	1821.04	1796.8	1748.62	1696.17	1623.37	1555.75	1480.99	1432.8	1410.95	1425.41	1468.18	1553.07	1657.73	1756.29	1825.13	1903.35
1416143_at	11957	Atp5j	4305.28	4002.16	4192.68	4251.93	4287.15	4350.29	4397.85	4368.6	4376.13	4360.82	4330.07	4295.39	4218.25	4196.05	4153.77	4086.26	4036.59	4076.94	4088.55	4222.8	4334.1	4404.72	4558	4654.97	4837.75
1416148_at	114128	Laptm4b	423.438	692.989	636.741	588.292	552.765	524.073	498.296	481.786	471.278	464.165	461.598	460.773	466.538	470.443	480.703	490.646	503.723	517.166	528.947	536.305	542.047	541.241	541.899	542.397	537.989
1416151_at	20383	Srsf3	976.058	874.759	935.024	992.055	1055.05	1110.96	1171.83	1213.72	1244.42	1289.53	1325.04	1362.79	1377.85	1386.35	1375.4	1371.61	1354.89	1336.86	1305.05	1261.37	1200.92	1160.77	1103.33	1047.57	999.006
1416152_a_at	20383	Srsf3	658.498	901.944	876.909	855.524	847.183	839.299	833.037	834.047	841.456	853.283	877.919	905.16	933.393	965.93	997.477	1018.04	1038.76	1044.58	1032.76	1006.65	960.731	907.097	851.99	799.855	753.717
1416153_at	NA	NA	2776.08	1404.06	1468.02	1512.21	1541.47	1574.41	1606.8	1619.79	1638.95	1642.61	1648.1	1660.11	1693.46	1705.03	1728.87	1764.31	1800.7	1843.69	1903.08	1968.09	2055.21	2102.05	2154.28	2205.08	2249.57
1416156_at	22330	Vcl	687.483	761.6	772.723	791.231	810.042	829.957	848.812	861.084	871.237	878.031	887.727	890.314	895.963	898.619	898.849	896.721	893.109	886.413	869.69	848.125	825.593	794.607	772.425	748.628	723.758
1416158_at	11819	Nr2f2	24.6288	32.8783	32.5584	32.5822	32.5044	32.8344	33.3008	33.8682	34.4566	35.399	36.1758	37.307	38.0954	38.9679	39.9329	40.3331	40.3866	39.6979	37.9525	35.5367	32.6595	29.4787	26.5408	24.1082	21.8791
1416163_at	26891	Cops4	434.193	807.271	785.37	766.331	751.445	734.885	715.153	698.591	680.393	658.687	641.818	622.787	603.69	587.055	573.586	569.757	577.483	596.371	632.562	675.646	726.275	778.093	827.688	871.811	907.808
1416164_at	23876	Fbln5	207.544	238.612	228.008	219.643	214.081	210.957	210.57	212.206	216.427	222.958	232.388	243.56	256.416	273.085	291.783	307.189	319.932	327.196	327.474	317.896	300.016	281.772	261.39	240.892	223.83
1416165_at	106572	Rab31	287.481	346.281	325.671	308.899	295.55	287.299	283.414	283.898	287.564	296.489	309.307	325.097	348.502	373.881	399.425	427.697	448.243	458.42	459.505	447.543	422.804	393.53	360.645	332.99	309.142
1416166_a_at	53381	Prdx4	184.611	179.25	186.007	195.568	204.655	212.997	223.322	231.053	239.302	245.432	252.566	257.524	260.505	265.149	269.841	271.091	269.493	263.438	254.572	237.301	217.667	202.444	186.661	174.474	162.874
1416167_at	53381	Prdx4	911.624	1284.49	1224.72	1176.93	1133.28	1079.76	1038.84	1007.79	962.316	925.363	874.366	831.644	789.021	750.264	721.199	690.201	679.134	691.226	736.863	806.9	878.837	969.991	1053.87	1125.68	1180.43
1416168_at	20317	Serpinf1	185.881	348.453	311.649	277.749	252.248	234.23	222.174	213.644	210.391	210.149	213.191	218.84	226.949	237.465	250.775	263.697	274.572	282.005	283.001	275.092	262.381	245.724	229.507	214.904	203.074
1416170_at	68015	Trap1	791.091	939.618	920.006	906.99	890.017	874.613	862.3	843.923	824.557	807.044	789.511	773.315	765.117	751.514	745.547	744.292	748.513	755.31	776.535	807.09	834.077	870.689	901.342	928.632	964.373
1416172_at	64934	Pes1	391.627	802.846	811.006	810.636	816.28	813.686	812.415	809.517	810.117	801.621	801.394	801.21	796.709	791.191	790.992	787.464	789.943	794.533	805.26	818.202	829.984	844.768	863.489	878.225	887.127
1416173_at	64934	Pes1	57.7784	127.777	128.789	129.865	131.768	134.656	138.154	142.416	146.425	151.519	157.012	163.094	168.426	174.201	180.182	184.775	187.624	186.556	180.419	171.446	160.375	148.193	137.344	126.843	117.665
1416174_at	26450	Rbbp9	10.0943	147.645	143.624	139.851	137.858	135.325	133.659	133.455	131.724	128.842	126.593	123.367	119.974	116.106	112.763	110.005	107.819	106.804	107.716	110.899	115.509	121.056	127.241	133.017	138.304
1416175_a_at	22335	Vdac3	2344.19	2030.07	2239.06	2400.03	2531.58	2657.83	2774.66	2826.78	2863.61	2871.08	2875.28	2877.06	2865.84	2805.37	2723.43	2662.49	2609.74	2551.53	2542.79	2537.84	2536.29	2557.14	2574.22	2544.82	2521.26
1416178_a_at	27276	Plekhb1	1755.85	1974.74	1761.29	1548.92	1402.17	1306.52	1214.13	1162.45	1141.08	1127.91	1144.71	1166.95	1200.86	1249.39	1336.25	1393.32	1454.44	1521.14	1577	1602.73	1606.17	1603.66	1600.19	1579.99	1545.17
1416179_a_at	19684	Rdx	115.798	468.025	758.124	1006.95	1251.16	1433.53	1638.83	1791.89	1901.62	1989.09	2081.28	2145.56	2186.31	2177.73	2147.55	2101.93	2006.29	1880.6	1730.89	1501.64	1282.08	1045.62	807.758	571.663	355.646
1416181_at	67943	Mesd	1391.46	1453.92	1548.05	1634.46	1696.04	1735.77	1754.38	1760.52	1739.46	1715.18	1686.11	1637.78	1596.81	1551.18	1477.46	1430.83	1405.76	1395.04	1428.81	1491.93	1591.81	1691.84	1775.56	1865.51	1923.65
1416184_s_at	NA	NA	853.061	1841.23	1983.04	2119.26	2229.94	2301.78	2341.67	2356.25	2360.61	2340.95	2297.75	2219.78	2129.94	2046.89	1969.93	1921.48	1845.99	1808.72	1774.12	1770.12	1784.34	1804.66	1833.34	1850.97	1875.09
1416185_a_at	11532	Adh5	3048.91	3785.29	3728.05	3689.23	3601.98	3516.36	3503	3476.9	3452.3	3414.15	3370.35	3293.02	3222.03	3143.88	3079.4	3014.88	2977.08	2967.38	2973.87	2970.45	3003.22	3008.83	3056.51	3106.53	3134.4
1416187_s_at	52830	Pnrc2	410.85	1020.32	1045.19	1057.54	1081.96	1102.49	1131.62	1159.75	1187.68	1225.19	1273.97	1330.14	1367.74	1400.31	1412.05	1422.22	1413.72	1387.67	1340.6	1259.8	1138.36	1011.09	882.298	767.281	643.149
1416188_at	14667	Gm2a	9.31476	315.254	251.807	203.646	169.138	142.414	122.257	105.75	94.1403	85.8584	81.4664	80.1436	81.2527	84.271	88.2447	92.317	95.3432	93.2866	86.3932	74.6501	58.5914	39.6516	20.0804	11.0875	10.3967
1416190_a_at	53421	Sec61a1	7.05478	111.327	91.2461	71.0322	49.1748	23.3463	9.75457	9.10869	8.79934	8.59605	8.46144	8.40818	8.36728	8.3858	8.41777	8.45937	8.53059	8.63876	8.73421	8.84421	8.97047	9.10437	9.31596	9.5369	9.78999
1416194_at	13120	Cyp4b1	80.2557	82.7763	86.813	90.915	95.0244	98.641	102.495	105.618	108.685	111.996	115.81	119.547	123.955	128.068	133.01	138.107	141.008	141.46	139.762	136.497	131.58	125.551	121.288	116.662	113.805
1416199_at	16582	Kifc3	121.417	145.471	146.525	148.193	150.18	152.201	155.219	156.355	157.938	159.21	159.882	161.146	161.965	163.79	164.929	166.228	167.545	168.257	167.762	165.639	163.643	162.456	161.673	160.873	160.695
1416200_at	77125	Il33	142.041	161.182	157.17	155.806	154.104	153.717	154.898	155.578	157.252	159.414	162.188	164.992	169.03	173.109	178.081	181.785	184.063	184.25	179.749	173.037	163.942	155.128	146.115	138.034	131.695
1416203_at	11826	Aqp1	553.557	750.044	694.961	636.105	591.507	557.509	535.898	519.227	513.56	512.941	520.631	532.625	548.498	569.96	596.58	621.163	640.306	652.893	657.365	649.628	628.649	596.519	562.74	540.031	515.956
1416208_at	59025	Usp14	447.665	660.405	613.935	579.881	549.15	524.89	499.382	481.407	468.097	454.562	444.315	433.194	421.851	415.662	414.676	417.703	422.901	433.097	445.888	460.783	474.024	484.144	491.498	494.85	502.903
1416211_a_at	19242	Ptn	148.025	120.324	119.733	120.441	121.676	122.815	124.26	124.785	125.273	125.573	125.849	126.053	125.594	126.399	126.916	126.943	127	125.185	122.918	119.467	116.842	113.889	111.789	111.719	110.957
1416216_at	19707	Reps1	94.3145	798.211	801.028	799.245	797.845	795.761	785.883	774.042	765.357	756.67	747.162	736.432	727.087	715.95	705.863	701.749	701.448	714.107	741.503	779.425	817.846	855.645	895.743	924.391	962.226
1416221_at	14314	Fstl1	371.514	305.466	300.684	297.38	296.748	296.959	300.607	305.645	312.648	322.926	336.936	351.444	367.329	382.366	397.505	413.265	421.128	420.197	407.901	382.963	353.617	321.46	291.82	265.678	238.628
1416222_at	18194	Nsdhl	95.2114	413.886	393.198	377.031	363.103	352.242	344.361	340.627	341.521	346.124	355.671	367.867	382.393	402.193	425.12	445.797	461.272	472.307	476.634	470.381	453.701	431.227	409.246	388.015	365.001
1416225_at	11522	Adh1	149.836	217.526	200.536	188.122	176.558	169.813	165.079	161.396	160.478	160.803	162.922	166.621	172.287	179.572	186.48	196.491	205.294	211.386	213.616	209.585	203.865	196.954	188.088	181.392	176.767
1416229_at	54391	Rfk	13.0216	329.319	286.583	253.056	224.43	202.302	185.37	171.573	161.376	151.91	145.24	140.517	137.42	136.864	138.434	142.615	148.748	157.642	170.185	182.046	195.733	204.638	214.093	221.203	227.127
1416230_at	54391	Rfk	119.798	479.853	437.523	398.433	370.136	346.785	322.214	306.956	296.901	290.955	288.525	288.523	293.661	301.655	312.415	325.028	344.539	363.417	379.199	393.834	405.313	412.529	414.323	419.65	418.267
1416231_at	234729	Vac14	8.31832	229.676	214.07	201.829	191.955	183.702	177.086	171.171	165.618	160.29	154.393	149.41	145.806	142.37	140.017	138.731	137.91	138.222	139.989	144.901	149.618	157.168	164.388	171.161	178.744
1416233_at	54709	Eif3i	4789.05	4380.54	4303.23	4157.98	4072.86	3934.74	3857.68	3817.97	3739.11	3634.33	3525.46	3416.05	3285	3137.19	3023.41	2937.57	2907.89	2942.98	3019.21	3157.53	3328.85	3574.43	3841.86	4131.73	4197.26
1416236_a_at	14012	Mpzl2	147.203	177.533	188.236	201.97	216.045	230.434	243.558	252.699	257.22	258.022	256.612	253.178	248.373	242.663	237.87	234.688	232.116	231.771	230.212	228.16	227.29	228.493	230.915	233.8	237.433
1416237_at	14012	Mpzl2	10.2192	57.1303	53.3183	50.5597	47.7797	45.2617	42.7353	40.3229	38.8668	37.5773	36.4632	35.7643	35.3541	35.2059	35.5034	35.9523	36.8017	37.7105	38.4349	39.2811	40.1859	40.5201	40.9475	41.623	42.4468
1416239_at	NA	NA	6.7779	523.382	413.344	333.111	265.656	217.012	182.452	156.06	135.781	117.379	103.701	90.4307	79.4176	71.3734	65.5227	64.805	70.4887	81.9773	99.7119	121.324	145.492	168.022	188.722	210.803	231.235
1416240_at	19177	Psmb7	7.07376	4330.85	3577.5	2906.36	2361.65	1922.13	1602.85	1291.76	1020.33	750.062	483.198	214.48	7.92583	6.74375	6.4842	6.33647	6.28906	6.33507	6.53094	7.157	246.778	805.419	1313.98	1810.3	2293.28
1416245_at	66077	Aurkaip1	2147.86	2306.02	2292.13	2271.1	2254.49	2210.61	2177.35	2156.82	2122.24	2071.09	2014.39	1977.85	1956.83	1920.8	1866.95	1818.63	1810.14	1807.03	1815	1856.06	1907.17	1968.75	2032.65	2100.88	2179.6
1416248_at	192185	Nadk	511.357	824.496	844.637	853.759	855.176	857.25	858.724	851.497	839.258	827.981	815.331	798.968	777.874	756.651	737.687	710.498	681	662.172	649.876	651.434	658.936	669.037	686.637	702.746	718.737
1416249_at	192185	Nadk	6.90235	341.843	317.709	295.943	276.339	262.514	251.182	241.69	235.697	232.143	229.371	228.375	227.611	228.648	229.702	230.752	232.43	234.044	233.237	228.076	222.239	218.193	213.933	208.976	205.487
1416257_at	12334	Capn2	626.524	817.839	809.489	791.848	781.777	775.477	764.973	757.158	752.937	753.166	753.509	755.088	764.661	766.932	776.11	778.624	781.214	778.951	774.094	762.811	743.933	726.484	705.687	687.507	673.514
1416258_at	21877	Tk1	956.895	993.259	957.992	920.609	888.623	856.929	828.056	791.03	757.381	725.418	691.563	657.194	616.797	579.89	549.223	530.204	521.381	532.328	561.639	613.912	678.337	742.535	800.988	852.568	901.238
1416259_at	103737	Pex12	253.308	258.302	257.106	255.679	255.148	256.723	260.115	262.3	264.944	270.354	275.099	281.366	287.897	296.782	305.065	312.478	319.932	324.112	325.502	321.214	315.06	305.424	295.834	287.401	279.766
1416267_at	56367	Scoc	183.42	459.197	440.244	424.591	412.174	400.409	395.309	394.265	396.171	401.405	409.453	421.62	432.73	444.019	454.27	462.171	460.41	451.613	430.185	396.766	356.358	315.53	278.946	243.842	212.9
1416269_at	57423	Atp5j2	6696.61	4821.04	5281.99	5679.19	5911.89	6091.57	6281.73	6372.01	6351.87	6345.15	6312.38	6201.62	6012.7	5876.54	5654.98	5509.05	5432.68	5244.16	5462.83	5546.25	5835.45	6234.81	6639.66	7126.83	7454.88
1416271_at	64058	Perp	1255.77	1568.99	1505.87	1463.72	1412.01	1378.42	1365.28	1359.78	1357.04	1369.66	1384.26	1404.35	1427.08	1450.43	1474.74	1517.02	1539.08	1561.55	1561.84	1527.9	1503.57	1467.59	1411.48	1375.58	1323.38
1416272_at	56692	Lamtor3	1572.25	772.453	890.986	986.674	1071.72	1136.88	1187.6	1214.92	1228.68	1240.01	1244.25	1244.33	1227.1	1210.06	1184.67	1165.94	1156.79	1153.43	1162.66	1184.77	1219.85	1248.58	1279.32	1313.44	1338.75
1416273_at	21928	Tnfaip2	209.121	242.927	225.915	211.999	201.905	193.057	188.606	185.314	183.267	182.809	183.584	186.579	191.882	199.174	207.985	217.918	227.781	239.291	245.413	247.966	248.027	245.946	244.675	242.991	242.211
1416279_at	11764	Ap1b1	744.181	1006.42	957.438	912.616	870.514	842.198	808.408	780.242	756.525	742.476	724.495	715.764	705.452	695.837	692.821	693.289	696.774	709.827	732.791	764.01	798.61	826.859	859.964	887.385	916.067
1416281_at	66840	Wdr45b	1981.15	1250.06	1325.81	1375.17	1407.91	1438.87	1460.32	1499.21	1515.43	1537.77	1561.9	1576.68	1606.6	1615.59	1641.28	1653.7	1680.91	1695.23	1715.11	1726.8	1749.05	1768.92	1768.39	1770.21	1761.71
1416282_at	19182	Psmc3	1677.89	2041.62	2047.14	2046.57	2020.74	1991.42	1949.37	1893.78	1847.87	1749.72	1658.52	1540.07	1428.66	1311.01	1182.26	1097.19	1042.1	1048.3	1138.08	1321	1548.84	1822.2	2053.06	2302.23	2481.86
1416283_at	14450	Gart	412.945	919.067	923.419	932.083	926.354	928.187	926.56	918.889	899.184	874.465	849.018	828.77	799.959	771.781	746.539	726.223	707.749	704.913	724.137	750.084	792.925	827.698	864.943	896.496	925.316
1416285_at	66377	Ndufc1	2334.2	2116.95	2265.75	2350.85	2423.98	2434.86	2454.18	2451.46	2448.88	2438.45	2395.08	2344.32	2271.78	2184.96	2098.87	1994.79	1937.33	1864.76	1827.99	1849.05	1882.6	1939.99	1987.69	2034	2067.57
1416289_at	18822	Plod1	131.577	152.201	147.311	142.955	140.305	137.481	135.028	134.15	132.885	130.509	128.935	127.512	125.603	125.642	124.771	123.883	123.72	123.038	122.32	121.998	123.223	123.805	125.933	128.143	131.325
1416290_a_at	23996	Psmc4	5.67236	1417.97	1503.03	1564.47	1627.11	1685.92	1723.1	1737.38	1727.58	1713.51	1690.85	1646.93	1602.44	1536.45	1439.98	1374.37	1290.95	1194.84	1111.96	1064.65	1023.22	983.518	963.228	943.699	925.819
1416292_at	11757	Prdx3	1483.34	1556	1520.49	1492.49	1475.38	1429.3	1392.38	1369.76	1335.94	1299.38	1267.12	1224.03	1189.39	1161.73	1140.04	1132.58	1150.89	1199.25	1283.83	1377.75	1501.53	1644.43	1767.87	1891.72	1981.03
1416298_at	17395	Mmp9	537.735	559.132	515.469	478.326	449.134	424.705	407.379	393.311	386.472	382.163	384.156	390.965	399.429	413.83	432.094	450.704	467.669	481.986	494.308	498.276	494.873	485.393	477.809	471.191	465.642
1416299_at	20419	Shcbp1	2178.5	2129.69	2240.84	2324.23	2423.22	2503.14	2555.77	2622.79	2657.48	2649.87	2628.37	2627.8	2579.74	2574.43	2543.18	2518.26	2489.94	2438.2	2413.6	2375.09	2325.99	2313.84	2292.11	2253.48	2204.05
1416301_a_at	13591	Ebf1	49.2026	59.0262	62.6075	65.7823	69.4978	72.7104	74.9871	76.4876	77.2004	77.0333	76.3121	75.6173	74.192	72.1524	69.4779	66.6874	63.4075	60.0781	56.9162	54.3395	52.4366	50.8323	49.9493	49.8106	49.9483
1416303_at	56722	Litaf	676.813	1069.22	1033.13	1000.92	979.718	960.442	946.298	936.564	926.401	920.09	911.067	912.102	911.254	922.693	928.052	940.558	957.086	967.682	982.345	997.061	1013.37	1017.67	1027.33	1026.85	1040.25
1416304_at	56722	Litaf	237.123	536.154	480.222	432.469	390.947	361.004	336.672	318.708	307.295	304.289	306.209	311.571	321.088	335.7	352.706	375.087	393.947	408.887	419.592	419.879	412.008	400.51	384.821	372.204	358.738
1416305_at	98402	Sh3bp4	118.911	126.748	124.162	122.351	121.285	120.983	120.534	119.978	119.735	120.457	121.357	122.113	123.226	125.252	127.265	129.63	132.384	134.68	136.484	137.921	139.326	140.131	140.234	141.398	142.423
1416308_at	22235	Ugdh	1199.6	1529.94	1585.93	1647.33	1710.23	1742.65	1777.88	1801.8	1822.15	1830.93	1842.9	1857.22	1874.38	1876.39	1887.19	1879.44	1895.38	1884.08	1889.47	1901.58	1900.36	1891.73	1880.12	1869.87	1853.09
1416309_at	108907	Nusap1	3093.79	3341.22	3163.12	3069.61	2921.65	2797.04	2721.18	2721.88	2707.62	2780.18	2855.14	2988.04	3143.72	3320.36	3508.32	3668.63	3748.16	3937.38	4032.68	4056.3	4035.39	3878.27	3730.59	3508.63	3348.86
1416312_at	104458	Rars	665.973	1278.99	1259.22	1237.86	1218.46	1193.57	1172.84	1152.45	1135.84	1110.05	1084.41	1065.06	1045.64	1017.13	1002.19	986.294	971.727	970.1	977.719	998.965	1030.25	1048.91	1073.29	1084.88	1101.46
1416313_at	56772	Mllt11	618.811	542.186	529.275	517.607	510.098	504.719	498.918	498.358	504.536	513.324	526.703	544.874	557.659	581.308	600.352	620.589	634.864	643.008	644.294	637.566	618.423	595.136	565.483	547.496	526.227
1416315_at	105501	Abhd4	320.969	565.594	505.001	452.81	414.561	381.439	358.575	342.692	334.55	333.483	340.8	352.429	370.646	389.411	416.47	444.903	467.298	484.415	496.958	494.864	479.828	462.839	441.251	423.462	406.936
1416318_at	66222	Serpinb1a	168.526	209.374	201.656	196.86	193.223	191.207	190.676	191.336	192.282	195.366	198.57	204.413	211.794	221.131	232.225	246.404	260.668	273.278	283.785	290.582	293.427	294.192	294.549	295.547	294.959
1416319_at	11534	Adk	528.822	439.611	444.937	447.135	452.621	455.649	455.321	454.48	448.595	439.583	426.972	410.089	396.199	382.448	370.725	365.517	366.968	380.035	398.036	427.288	456.833	482.492	508.794	533.801	551.863
1416320_at	317717	Sec22a	339.632	285.961	289.404	294.62	298.095	301.485	306.809	312.39	320.026	328.479	341.666	353.967	366.978	380.481	394.98	413.386	427.787	440.001	447.019	448.55	446.568	437.283	427.92	422.094	412.193
1416321_s_at	116847	Prelp	57.8237	170.092	151.199	135.694	123.713	114.58	106.319	100.209	95.7444	93.005	91.4334	91.1109	92.363	94.5342	97.0101	99.8998	102.165	103.1	101.71	98.1523	93.2885	87.7662	82.7294	78.5456	74.7358
1416324_s_at	66989	Kctd20	223.054	217.182	278.396	332.978	377.532	416.942	449.279	475.848	495.552	515.334	534.86	548.372	553.5	560.728	561.605	556.486	545.189	528.31	503.46	475.29	444.611	413.863	385.977	360.771	340.021
1416326_at	12925	Crip1	7534.63	8525.38	8928.35	9076.2	9241.59	9410.9	9459.19	9419.58	9479.99	9117.82	8856.96	8670.32	8068.15	7502.67	7107.65	6859.91	6777.55	6752.32	6942.58	7704.79	8358.23	9265.15	10115.7	11235.4	12506.4
1416327_at	66155	Ufc1	977.255	1012.74	1061.47	1092.66	1116.63	1109.47	1101.79	1071.77	1030.53	961.707	880.906	799.041	709.456	607.924	513.489	429.955	366.372	358.042	414.245	528.826	696.679	869.125	1054.88	1227.62	1393.53
1416328_a_at	11974	Atp6v0e	3898.13	3137.74	3188.33	3230.39	3208.58	3187.28	3148.05	3117.97	3134.46	3162.41	3224.66	3281.27	3359.86	3386.18	3487.9	3529.76	3621.85	3637.35	3704.27	3749.94	3816.97	3836.44	3800.28	3789.77	3796.08
1416329_at	20430	Cyfip1	902.959	1406.57	1308.89	1215.82	1143.64	1079.74	1036.82	1016.28	1007.94	1011.88	1017.18	1031.18	1062.68	1090.77	1126.53	1149.3	1186.19	1206.43	1217.73	1202.76	1174.61	1138.36	1091.95	1043.27	1005.24
1416330_at	12520	Cd81	1580.41	2338.65	2041.14	1850.93	1662.71	1507.29	1383.39	1311.93	1258.36	1236.45	1236.25	1252.27	1269.22	1298.15	1342.64	1364.36	1384.87	1391.15	1388.59	1370.92	1326.28	1263.26	1204.09	1132.86	1059.11
1416331_a_at	18023	Nfe2l1	912.147	1327.37	1230.21	1151.76	1077.44	1021.97	981.377	945.259	925.754	910.745	899.254	899.286	906.419	922.884	936.194	950.096	968.155	975.805	983.485	982.564	982.967	966.171	946.898	923.364	910.244
1416334_at	80707	Wwox	85.7328	127.185	127.017	126.942	127.223	127.863	128.388	128.883	128.805	128.5	127.847	127.34	125.747	126.165	125.62	125.332	125.951	126.677	127.82	130.245	134.306	137.463	140.271	143.567	146.651
1416335_at	17319	Mif	3006.83	5186.09	4994.6	4867.54	4631.3	4400.47	4240.28	4034.82	3915.96	3758.72	3543.58	3376.18	3126.57	2943.12	2664.6	2494.19	2335.68	2244.46	2246.18	2332.98	2522.68	2728.07	2947.38	3134.59	3352.3
1416336_s_at	NA	NA	2051.07	1672.56	1729.68	1783.32	1798.57	1812.4	1798.75	1792.36	1770.71	1738.1	1712.97	1662.89	1642.52	1574.4	1536.76	1484.59	1449.01	1431.46	1434.92	1463.71	1517.49	1575.48	1651.15	1675.92	1717.85
1416337_at	67530	Uqcrb	1418.45	1844.49	1891.84	1912.24	1916.74	1929.38	1937.33	1926.09	1899.78	1867.46	1807.19	1740.07	1664.68	1574.6	1480.59	1403.81	1344.49	1291.13	1262.29	1265.13	1295.75	1345.01	1409.79	1493.76	1566.66
1416342_at	21923	Tnc	2686.19	2469.46	2502.11	2565.94	2588.15	2611.85	2669.22	2688.18	2683.66	2634.38	2590.86	2547.38	2517.95	2505.77	2493	2483.13	2475.03	2479.49	2476.83	2480.19	2480.73	2531.26	2545.25	2534.45	2559.38
1416343_a_at	16784	Lamp2	896.112	1070.12	1007.44	957.271	914.887	890.682	866.919	858.996	857.407	861.371	881.11	905.259	932.466	963.217	996.155	1015.55	1036.51	1035.85	1028.06	993.377	946.094	895.728	840.034	789.026	739.809
1416344_at	16784	Lamp2	4103.5	4823.74	4776.49	4616.67	4529.54	4445.85	4457.07	4416.32	4464.95	4497.15	4508.63	4539.76	4556.11	4572.2	4645.44	4724.16	4705.65	4698.22	4704.04	4681.03	4615.05	4567.71	4500.76	4433.56	4360.76
1416345_at	30058	Timm8a1	1711.71	1433.86	1525.84	1637.05	1741.28	1811.89	1845.02	1884.15	1905.16	1922.51	1922.36	1915.61	1908.95	1907.54	1889.71	1872.67	1873.46	1881.34	1915.31	1953.02	1997.26	2037.06	2073.71	2127.45	2178.1
1416346_at	30058	Timm8a1	433.326	468.464	442.834	420.865	399.581	383.288	367.575	356.27	347.018	338.913	330.29	325.635	325.324	327.99	333.503	345.123	357.977	377.176	395.441	418.106	433.129	448.556	461.469	469.277	476.971
1416350_at	118445	Klf16	236.478	195.84	203.692	212.039	220.016	228.518	234.985	241.478	245.803	248.229	250.912	250.681	250.35	246.299	241.818	235.643	226.65	215.429	201.702	187.983	174.619	163.235	154.064	145.538	138.985
1416351_at	26395	Map2k1	660.232	745.348	735.595	722.45	715.357	711.307	708.405	710.461	716.674	724.457	735.203	749.606	768.808	783.742	798.781	810.452	820.892	819.009	809.911	795.151	762.178	733.254	700.047	667.014	629.511
1416359_at	170625	Snx18	629.835	703.086	681.624	659.928	641.894	629.365	616.719	615.205	613.659	612.335	615.107	622.83	630.537	638.644	648.204	659.136	664.453	666.433	666.184	660.301	647.974	632.154	618.436	600.718	588.831
1416361_a_at	13426	Dync1i1	137.73	115.805	112.342	110.169	109.014	107.879	108.089	109.195	111.323	115.044	120.692	127.507	135.468	144.553	153.743	163.304	174.043	180.266	183.317	181.829	177.157	171.849	164.976	159.156	154.483
1416362_a_at	14228	Fkbp4	696.376	1225.59	1125.26	1027.41	954.563	894.447	842.265	789.117	750.634	721.987	695.103	671.965	652.013	631.406	617.393	605.704	597.115	591.967	589.002	584.419	583.374	578.552	573.027	570.994	569.374
1416366_at	NA	NA	2312.22	2729.84	2453.36	2203.38	1994.75	1863.5	1766.75	1678.96	1623.21	1601.38	1593.52	1618.23	1649.85	1684.38	1742.51	1793.1	1846.5	1909.59	1954.79	1960.59	1965.8	1953.24	1924.37	1893.19	1840.6
1416367_at	66117	Fmc1	675.566	521.745	561.032	595.641	621.791	649.984	664.361	668.225	662.128	649.402	634.802	614.543	590.701	562.523	536.699	513.993	496.512	486.729	495.782	517.856	551.978	595.22	640.842	684.548	724.986
1416368_at	14860	Gsta4	516.213	1038.42	947.402	873.768	813.284	764.004	716.626	680.317	647.218	620.85	593.557	575.632	562.005	551.051	545.199	539.619	537.014	538.21	537.103	542.768	548.697	552.836	560.404	573.411	588.15
1416371_at	11815	Apod	186.471	419.83	346.74	290.904	246.314	213.379	191.313	176.166	165.109	157.266	153.525	152.263	154.934	160.06	167.811	179.079	192.265	207.707	222.201	234.557	245.39	253.555	262.202	269.398	274.017
1416373_at	18041	Nfs1	697.007	752.89	754.747	753.832	757.19	761.696	755.853	750.848	748.852	747.365	742.016	737.656	731.168	722.822	719.599	708.406	695.954	685.982	683.476	685.271	681.905	678.255	677.612	675.812	669.506
1416374_at	55946	Ap3m1	7.20468	280.708	243.311	211.244	188.049	169.9	156.909	145.506	138.93	136.042	134.764	135.924	140.661	147.082	155.657	164.612	175.654	185.488	190.815	193.014	191.055	186.297	179.664	173.767	167.676
1416375_at	55946	Ap3m1	201.633	139.792	152.108	165.283	176.712	189.227	200.809	211.258	221.091	232.519	242.521	252.809	261.72	274.609	286.038	294.594	301.156	302.931	298.931	287.443	274.505	259.813	244.136	228.911	217.261
1416376_at	69071	Tmem97	189.397	331.912	325.043	320.222	317.767	315.659	313.275	310.788	307.803	306.488	305.709	303.383	301.168	300.207	298.195	294.851	291.253	287.263	279.808	271.577	264.344	258.009	250.706	243.043	236.055
1416379_at	55991	Panx1	826.404	344.491	408.327	464.175	503.621	534.461	555.528	568.315	571.803	565.626	557.994	540.392	518.064	490.588	463.189	438.869	421.191	418.482	439.27	483.683	534.606	599.166	665.257	715.134	762.066
1416381_a_at	54683	Prdx5	1366.29	1624.06	1540.05	1489.36	1436.36	1381.63	1350.46	1316.85	1289.73	1273.56	1275.9	1265.85	1259.4	1248.93	1251.77	1250.28	1254.03	1256.39	1275.18	1284.95	1294.43	1304.89	1329.27	1346.7	1357.3
1416382_at	13032	Ctsc	1866	3649.05	3294.64	3049.91	2751.29	2581.65	2407.92	2310.9	2259.17	2213.97	2199.01	2210.97	2218.12	2242	2296.7	2355.53	2386.27	2447.68	2483.89	2485.91	2457.97	2451.58	2416.75	2331.06	2270.37
1416383_a_at	18563	Pcx	153.918	271.845	278.881	286.712	294.207	299.641	304.766	308.344	309.452	311.38	311.748	312.408	313.56	314.433	316.863	319.33	321.94	322.744	323.328	321.903	321.16	318.894	317.109	317.173	321.668
1416385_a_at	17113	M6pr	1219.11	1473.12	1530.58	1570.73	1597.25	1624.66	1655.81	1643.59	1639.58	1624.83	1612.26	1610.78	1583.12	1565.03	1540.05	1509.87	1477.85	1444.81	1424.32	1407.77	1398.3	1388.21	1375.68	1379.02	1359.17
1416386_a_at	17113	M6pr	6.4254	557.134	418.054	310.734	223.713	163.77	117.47	80.1944	46.6127	20.0227	10.3683	10.2119	11.3649	25.1913	47.2219	72.9525	97.8515	119.331	135.732	141.951	140.993	134.719	124.268	112.461	99.9339
1416391_at	71799	Ptcd1	392.798	138.421	198.701	262.182	322.055	376.637	424.901	464.723	492.539	520.307	542.472	558.694	569.584	583.453	590.542	596.601	599.501	602.602	602.687	602.879	602.535	599.141	597.882	602.156	605.604
1416394_at	12017	Bag1	1452.95	1507.77	1545.64	1589.04	1603.36	1628.12	1657.39	1632.34	1604.37	1575.62	1526	1491.31	1442.68	1399.9	1352	1315.13	1284.91	1278.03	1308.56	1351.24	1431.53	1522.36	1633.71	1721.92	1787.36
1416395_at	14923	Guk1	676.188	696.631	716.188	729.604	747.317	760.951	761.319	759.752	760.242	759.397	754.443	747.007	745.548	740.474	739.467	739.931	744.692	752.479	766.916	794.781	818.334	844.163	877.05	901.269	929.755
1416397_at	80889	Tlnrd1	66.7447	123.834	124.353	124.728	125.648	126.466	127.287	128.405	128.877	128.912	129.359	129.469	129.638	130.349	131.527	133.687	134.733	136.786	138.616	140.668	143.258	145.884	149.362	152.061	154.821
1416399_a_at	15369	Hmox2	1340.2	1233.48	1272.51	1297.17	1301.99	1309.73	1288.4	1264.68	1238.51	1216.04	1182.74	1149	1103.62	1062.02	1017.55	987.354	973.374	988.964	1050.95	1139.25	1253.95	1368.06	1499	1613.82	1721.96
1416400_at	66194	Pycrl	357.221	360.024	371.022	381.432	388.682	395.674	399.919	402.306	398.23	392.05	383.734	374.508	361.681	350.357	339.28	330.402	328.531	329.956	339.697	355.254	376.618	403.943	424.726	448.498	468.056
1416401_at	12521	Cd82	1264.3	2187.04	1989.91	1861.61	1768.41	1628.41	1542.13	1472.95	1416.94	1379.2	1352.72	1342.23	1324.55	1310.22	1299.93	1310.34	1308.57	1313.19	1301.82	1280.58	1256.09	1222.41	1199.92	1167.2	1138.82
1416405_at	12111	Bgn	638.548	843.62	749.727	664.675	592.045	542.067	510.296	491.117	491.558	503.145	528.049	560.907	608.669	662.366	716.714	764.834	797.946	821.829	825.941	804.398	753.656	696.51	627.893	558.675	504.525
1416406_at	18611	Pea15a	515.427	775.231	725.922	683.752	645.784	614.848	596.473	584.455	581.031	579.756	591.414	609.022	629.298	652.872	677.459	700.436	720.376	735.186	736.915	732.32	710.503	688.1	667.21	637.05	615.697
1416407_at	18611	Pea15a	434.608	582.915	559.991	542.996	527.467	514.499	507.702	503.139	504.373	510.071	517.496	529.889	543.806	562.468	583.835	605.726	627.714	645.593	659.65	666.682	673.425	671.241	671.643	670.681	664.724
1416408_at	11430	Acox1	596.518	670.538	673.053	679.402	683.686	687.58	692.863	694.787	694.921	691.18	689.585	685.433	681.856	675.825	671.274	667.146	664.542	663.28	666.985	672.015	682.566	689.864	704.144	713.494	727.85
1416411_at	14863	Gstm2	100.484	400.528	359.777	324.261	295.261	271.725	250.329	232.66	218.617	207.681	197.872	189.463	183.569	179.055	176.101	174.36	172.655	170.609	167.79	164.241	161.693	159.927	159.112	159.5	161.053
1416412_at	18201	Nsmaf	245.346	609.134	583.584	564.241	544.751	530.322	518.219	508.22	501.817	499.388	497.788	499.737	504.39	510.556	517.591	522.768	528.969	532.35	530.554	523.881	512.687	502.962	485.212	474.263	464.052
1416416_x_at	14862	Gstm1	227.889	1055.35	911.773	795.96	704.889	628.653	564.764	524.856	497.173	480.088	472.711	473.016	478.201	486.817	502.815	519.769	536.503	557.109	573.545	582.221	586.464	587.206	584.514	587.066	589.7
1416417_a_at	66916	Ndufb7	3643.82	2701.94	2897.71	3161.38	3272.19	3393.22	3439.02	3502.88	3537.82	3551.24	3530.18	3488.75	3415.16	3360.48	3298.07	3231.12	3205.04	3216.15	3231.84	3308.82	3425.26	3564.35	3770.09	3950.3	4110.19
1416418_at	57436	Gabarapl1	244.921	668.272	582.503	520.962	474.69	437.704	411.947	391.427	380.502	375.154	375.805	380.289	389.024	399.051	411.298	423.252	426.914	424.131	408.855	380.756	349.191	315.923	284.853	256.709	229.216
1416419_s_at	57436	Gabarapl1	697.33	1271.14	1176.38	1092.27	1029.34	976.995	933.579	911.252	889.098	884.227	890.893	900.934	918.628	943.416	968.184	989.829	1005.53	1031.05	1038.21	1037.58	1022.98	995.587	968.664	942.998	915.55
1416422_a_at	20823	Ssb	361.144	536.495	588.276	646.484	701.46	759.003	798.861	845.323	882.458	926.789	959.617	983.763	1004.64	1018.76	1030.8	1032.28	1015.52	996.733	966.382	913.285	862.625	817.044	765.586	713.692	665.851
1416423_x_at	20823	Ssb	500.723	372.594	382.42	395.299	410.099	424.085	438.219	456.171	470.737	488.254	512.229	535.824	558.212	589.09	612.957	635.569	650.245	654.917	653.025	639.391	607.995	570.748	537.95	503.529	477.189
1416425_at	19298	Pex19	66.8178	522.244	503.757	486.492	472.126	463.095	451.808	445.667	441.486	439.483	438.67	439.879	442.011	444.678	449.808	456.23	458.729	461.674	462.683	460.086	454.376	446.443	438.124	434.345	428.804
1416428_at	59016	Thap11	420.648	719.561	721.462	711.822	706.049	698.061	689.773	678.292	659.501	637.182	611.033	584.252	554.417	531.701	511.906	492.38	481.649	488.82	513.491	555.973	608.795	666.767	725.433	777.236	821.637
1416431_at	67951	Tubb6	595.353	561.624	617.78	681.594	738.58	793.56	833.707	862.447	871.273	863.438	848.743	829.527	801.627	776.958	753.452	728.623	703.704	684.518	675.434	668.861	669.416	670.91	680.601	689.641	708.568
1416432_at	170768	Pfkfb3	178.46	285.443	275.7	266.44	260.238	256.685	255.162	254.588	255.281	257.75	262.381	267.053	273.196	279.089	283.927	285.044	282.93	274.371	259.321	237.298	211.137	188.495	166.051	146.594	129.068
1416433_at	19891	Rpa2	1052.06	1061.58	1088.73	1118.8	1142.28	1150.83	1158.35	1164.56	1169.08	1163.42	1161.66	1152.02	1147.68	1132.08	1115.09	1103.22	1089.83	1081.04	1084.55	1094.89	1110.31	1124.66	1133.02	1141.36	1142.35
1416435_at	17000	Ltbr	400.8	394.535	389.678	386.306	386.439	387.4	389.088	392.587	395.816	400.439	405.885	414.864	424.607	435.666	450.201	465.017	473.705	481.81	486.199	482.663	472.156	460.356	449.221	439.592	432.838
1416436_a_at	56046	Uqcc1	146.857	221.311	225.758	228.804	232.714	237.283	241.926	246.096	249.076	253.892	257.978	263.401	268.718	277.535	285.255	292.741	302.169	309.054	314.018	316.599	318.041	315.066	313.061	311.72	312.98
1416439_at	66422	Dctpp1	1631.24	1324.58	1407.03	1466.52	1515.82	1542.92	1553.89	1557.8	1553.94	1520.24	1499.16	1453.3	1415.3	1382.55	1335.69	1294.08	1256.4	1246.36	1264.58	1290.23	1336.82	1398.01	1469.58	1557.19	1607.65
1416441_at	54381	Cpq	218.301	464.303	419.575	384.512	356.428	335.023	317.37	307.872	304.077	306.738	313.72	324.584	342.687	361.526	383.555	407.931	428.797	442.583	444.974	436.802	418.21	398.445	371.228	351.09	332.634
1416443_a_at	56459	Sae1	903.916	1581.89	1467.34	1377.41	1296.26	1230.72	1158.29	1109.68	1074.23	1045.79	1017.85	1005.89	997.161	1002.48	1016.77	1046.04	1075.44	1116.43	1175.93	1236.77	1287.99	1327.62	1361.41	1397.05	1420.73
1416445_at	72722	Fam98a	777.059	1975.63	1900.48	1834.43	1785.99	1732.05	1696.61	1656.36	1627.1	1608.16	1596.47	1590.38	1581.72	1569.42	1578.91	1566.42	1559.69	1535.01	1506	1473.7	1446.77	1403.43	1353.88	1313.66	1278.98
1416448_at	16434	Itpa	624.309	667.83	648.072	639.609	626.638	620.101	608.508	607.528	601.279	599.064	597.292	602.097	604.154	604.687	608.641	611.904	618.19	626.018	630.804	634.654	635.071	632.995	629.965	628.12	624.454
1416452_at	18242	Oat	933.861	1837.97	1656.29	1508.56	1397.52	1317.67	1227.3	1162.05	1102.31	1061.38	1023.75	992.339	971.61	954.658	946.583	949.946	967.237	989.268	1028.99	1076.29	1117.97	1157.04	1185.58	1215.16	1237.65
1416454_s_at	11475	Acta2	299.255	164.568	177.494	193.32	207.976	225.155	240.285	255.156	268.496	280.355	289.794	299.531	307.654	315.429	322.562	328.061	331.587	330.26	322.224	310.186	291.527	276.351	258.621	242.868	228.93
1416458_at	11841	Arf2	234.267	302.327	290.573	281.29	274.164	270.527	266.094	264.506	263.974	265.991	270.174	273.572	280.611	289.581	299.916	308.651	316.643	324.514	331.007	332.354	330.347	326.73	320.61	316.529	314.741
1416465_a_at	30960	Vapa	4204.32	3296.71	3464.38	3585.55	3622.89	3674.13	3716.06	3878.17	3940.92	4007.88	4123.79	4214.51	4342.76	4441.91	4526.44	4586.7	4589.99	4454.01	4363.45	4247.81	4062.41	3819.73	3510.28	3276.39	3068.4
1416468_at	11668	Aldh1a1	73.6622	138.647	127.393	118.458	112.769	107.404	104.238	101.823	101.664	102.472	104.995	109.098	112.683	118.438	124.374	129.646	133.27	133.211	128.394	119.821	110.008	98.247	87.7588	78.575	69.7564
1416469_at	269593	Luzp1	388.534	373.131	388.6	403.454	423.767	438.184	452.821	466.419	477.297	486.162	498.37	510.344	521.276	528.341	531.81	532.981	529.63	519.238	500.897	476.566	445.727	413.154	380.683	353.491	331.136
1416470_a_at	103963	Rpn1	1290.04	1719.77	1682.32	1669.38	1640.24	1627.87	1619.57	1588.86	1586.45	1572.88	1552.48	1526.91	1518.21	1514.38	1500.25	1508.17	1522.13	1549.2	1591.71	1652.88	1698.74	1758.57	1794.36	1842.8	1879.42
1416471_at	99712	Cept1	1845.03	993.948	987.476	975.615	970.772	963.194	956.743	946.146	941.762	936.942	931.358	927.626	929.641	937.333	950.232	974.403	1000.03	1051.66	1100.88	1173.55	1241.39	1303.95	1366.2	1421.09	1485.16
1416472_at	67043	Syap1	841.508	883.45	866.304	847.472	838.918	826.695	818.878	818.088	822.041	827.893	838.493	852.677	870.915	888.066	915.861	942.321	969.241	986.038	1009.84	1031.25	1035.99	1027.27	1016.57	997.761	984.781
1416473_a_at	56741	Igdcc4	487.323	713.496	722.674	724.719	735.629	747.76	752.944	761.34	776.67	788.685	816.406	832.343	851.983	867.983	886.333	897.694	908.757	894.307	873.051	837.319	795.478	742.374	686.201	629.066	578.67
1416474_at	56741	Igdcc4	145.861	182.427	188.268	196.213	203.581	210.541	218.272	222.892	225.092	226.382	224.958	224.255	222.479	220.672	218.958	216.695	214.465	209.853	202.747	195.016	188.097	180.401	174.997	170.12	167.062
1416476_a_at	56550	Ube2d2a	968.824	414.839	923.114	1350.94	1737.62	1990.41	2218.59	2394.95	2549.74	2653.44	2720.72	2755.63	2768.62	2695.35	2600.08	2505.02	2371.88	2224.72	2056.4	1887.12	1715.77	1548.71	1387.02	1255.45	1131.92
1416479_a_at	66154	Tmem14c	1478.64	1133.66	1095.02	1054.25	1015.19	974.772	927.546	887.358	832.895	777.619	727.868	673.571	613.994	551.274	509.149	476.032	468.781	503.765	586.726	711.162	849.831	1003.06	1149.86	1277.83	1403.54
1416480_a_at	56295	Higd1a	2300.97	1965.01	2048.58	2169.97	2266.49	2343.54	2404.95	2476.49	2502.72	2509.87	2499.64	2483.86	2475.49	2454.28	2411.54	2348.38	2269.98	2240.09	2202.01	2189.43	2175.58	2153.47	2126.57	2153.07	2129.54
1416481_s_at	56295	Higd1a	219.536	230.833	232.492	235.877	239.746	244.162	249.395	252.602	255.631	257.854	260.74	263.394	264.451	266.617	269.611	270.774	270.183	267.389	262.538	254.524	246.028	235.273	228.851	222.027	217.244
1416485_at	53600	Timm23	2423.81	2722.2	2768.3	2891.25	2950.7	2934.51	2932.87	2883.36	2834.28	2772.56	2640.17	2529.11	2469.2	2389.29	2289.42	2237	2229.38	2281.74	2431.48	2662.58	2949.76	3175.12	3433.74	3768.41	3993.03
1416486_at	13722	Aimp1	1316.68	1335.09	1322.08	1297.15	1277.53	1253.65	1224.62	1206.01	1185.1	1176.53	1162.08	1149.23	1140.66	1126.56	1121.1	1118.54	1121.72	1140.47	1172.25	1216.17	1250.59	1290.51	1329.37	1365.45	1396.87
1416487_a_at	22601	Yap1	108.656	89.7039	93.4444	96.904	100.356	103.794	106.664	109.129	111.481	114.603	118.065	121.506	125.199	129.352	133.929	138.841	141.552	142.513	141.683	139.649	136.088	130.726	126.752	123.532	121.442
1416489_at	67073	Pi4k2b	405.941	188.483	208.939	230.028	251.729	275.797	295.733	317.072	341.242	365.689	390.304	414.68	443.304	469.088	497.428	516.365	532.479	540.522	535.684	522.074	499.603	467.642	435.058	406.16	379.323
1416492_at	12447	Ccne1	412.07	130.834	198.385	263.762	321.453	370.162	407.822	433.292	448.999	454.741	453.711	448.784	435.511	417.501	399.38	379.151	360.753	348.323	343.419	345.633	354.299	369.415	387.43	405.257	420.465
1416496_at	67568	Mrfap1	2220.77	3449.12	3210.49	3081.41	2886.36	2764.12	2659.32	2573.67	2520.06	2479.1	2475.5	2491.84	2510.16	2561.22	2639.42	2725.68	2807.98	2933.87	3003.9	3020.5	3052.59	3025.2	3015.92	2987.98	2981.08
1416497_at	12304	Pdia4	617.994	823.363	786.199	752.342	721.773	697.009	675.692	656.023	637.789	624.99	610.983	604.145	597.958	592.894	590.593	593.034	599.111	608.429	621.365	632.035	639.805	646.397	660.504	666.821	668.275
1416498_at	19038	Ppic	322.102	492.661	468.926	445.383	430.057	416.888	409.017	404.073	402.5	405.22	414.782	428.737	447.24	467.919	493.882	513.996	535.29	554.221	562.148	560.72	548.673	530.355	513.446	492.249	480.234
1416500_at	83493	Sacm1l	1614	1630.79	1671.12	1754.54	1798.07	1830.69	1860.2	1888.77	1917.11	1950.94	1970.65	1991.15	2013.87	2030.98	2059.05	2066.22	2082.74	2098.32	2111.43	2072.1	2056.21	2005.03	1964.68	1925.12	1898.75
1416503_at	17035	Lxn	494.181	362.461	449.535	520.871	584.676	647.353	689.724	720.231	736.892	746.74	746.364	741.454	731.745	718.082	699.882	689.53	682.156	690.748	726.176	778.286	831.874	898.639	966.123	1024.29	1083.47
1416508_at	66999	Med28	2202.8	2094.54	2065.8	2053.29	2029.65	2019.02	1985.65	1980.97	1946.08	1926.33	1900.25	1868.16	1815.68	1792.7	1769.02	1751.48	1748.99	1767.95	1810.66	1896.08	1987.44	2095.93	2181.6	2307.77	2398.22
1416510_at	66163	Mrpl4	670.805	1426.22	1379.66	1324.57	1274.27	1222.02	1157.47	1103.9	1053.27	998.613	925.175	850.909	784.765	716.328	636.556	558.204	497.588	452.159	436.581	458.429	507.081	568.733	652.265	726.256	791.801
1416511_a_at	56699	Cdc42ep4	367.05	553.992	557.089	565.462	574.493	581.531	595.499	606.506	614.444	622.883	627.238	632.377	637.991	643.289	649.797	656.22	659.337	653.974	652.198	644.459	629.136	607.47	586.299	570.362	556.503
1416513_at	16779	Lamb2	51.7284	46.3276	49.1031	51.5278	53.9333	55.4475	57.1903	58.4888	59.7235	60.5888	61.3567	61.7922	62.2438	62.8418	63.1816	63.9137	64.5692	65.6903	67.3304	68.0753	69.8552	70.7468	71.6769	73.5166	75.6985
1416514_a_at	14086	Fscn1	626.681	765.495	726.642	694.818	670.838	657.219	654.417	661.274	675.132	703.357	737.213	781.647	833.51	885.844	955.979	1011.35	1059.84	1078.55	1089.13	1079.1	1035.07	966.96	899.91	836.561	782.472
1416520_x_at	NA	NA	12134.6	8160.54	8567.2	8968.3	9458.19	9849.45	10053.3	10067.5	9951.39	9678.16	9599.51	9478.3	9028.83	8840.68	8337.96	8024.85	7550.07	7647.8	7770.5	8138.84	8475.44	9210.47	9959.7	11039.7	11297.1
1416524_at	20747	Spop	8.48685	3485.59	2803.46	2284.54	1885.24	1553.79	1296.11	1139.88	1052.64	1047.87	1100.55	1201.73	1375.01	1551.7	1732.29	1921.84	2056.98	2167.89	2172.96	2082.49	1903.98	1658.62	1350.37	1058.53	774.058
1416525_at	20747	Spop	5.58133	893.098	594.559	366.04	188.45	49.7866	7.69248	7.12292	6.90416	6.82366	6.80387	6.80465	6.8423	6.92971	7.06725	7.27893	7.50087	7.84964	8.21903	8.63189	9.03069	9.34249	9.5312	9.62406	9.68683
1416526_a_at	57320	Park7	3580.56	3578.36	3745.68	3887.47	3864.41	3840.29	3824.58	3843.88	3810.23	3766.47	3644.08	3533.64	3373.97	3214.83	3061.99	2937.58	2825.45	2771.43	2838.1	2952.94	3062.8	3244.25	3454.48	3735.62	3928.28
1416527_at	67844	Rab32	162.105	224.536	209.566	198.427	190.681	184.348	181.02	180.276	181.3	184.487	189.247	198.438	207.411	220.629	234.617	250.236	264.238	274.608	279.597	278.109	270.941	260.878	248.541	235.647	225.286
1416529_at	13730	Emp1	452.687	422.38	460.698	488.204	515.056	538.502	561.905	596.464	626.441	659.798	696.812	733.644	769.039	800.291	825.91	848.378	858.151	849.219	827	785.964	724.612	659.592	585.726	523.481	467.218
1416530_a_at	18950	Pnp	1193.46	1449.39	1458.3	1455.29	1447.08	1431.15	1413.52	1415.49	1407.69	1392.31	1372.44	1361.66	1335.82	1309.19	1283.4	1271.38	1262.23	1277.15	1305.2	1332.9	1358.63	1403.26	1436.68	1481.89	1510.78
1416531_at	14873	Gsto1	580.938	1067.89	937.117	836.513	748.97	680.979	626.015	590.477	567.95	559.507	564.493	578.109	604.825	634.853	674.147	716.096	756.828	784.335	811.098	825.168	822.825	820.041	809.096	793.705	785.103
1416533_at	112406	Egln2	841.91	747.815	782.257	811.866	838.966	850.513	860.769	859.568	852.323	841.769	830.517	815.755	796.99	779.081	768.226	759.32	755.224	760.603	785.262	824.996	866.31	926.594	987.718	1041.16	1094.13
1416540_at	15239	Hgs	545.77	638.855	612.793	593.005	574.197	555.397	539.268	522.532	509.004	493.793	481.746	471.683	461.634	450.364	444.142	444.535	450.005	460.121	482.646	512.01	544.193	579.576	620.541	653.293	688.072
1416541_at	20480	Clpb	96.8787	218.382	207.732	199.834	193.896	188.506	183.898	179.886	174.965	170.197	165.131	160.496	155.7	152.034	150.308	150.215	153.795	160.619	174.199	191.655	210.21	231.163	253.223	271.851	285.186
1416543_at	18024	Nfe2l2	1324.66	1303.19	1274.91	1250.07	1223.77	1193.73	1171.23	1150.46	1124.77	1094.39	1066.82	1035.63	1009.09	980.712	952.958	933.196	923.605	922.438	932.582	963.4	1010.25	1050.29	1091.27	1128.99	1155.79
1416547_at	66495	Ndufb3	2768.9	2015.39	2128.54	2241.71	2330.55	2379.2	2391.69	2393.51	2402.63	2395.29	2350.6	2322.9	2250.72	2187.72	2141.21	2111.9	2117.21	2150.51	2225.92	2352.32	2543.14	2734.24	2912.21	3085.58	3214.52
1416551_at	11938	Atp2a2	573.663	531.109	552.628	572.685	592.011	607.026	620.543	631.434	635.885	636.564	632.441	629.843	623.242	616.782	611.946	609.204	607.466	611.685	620.117	626.544	635.703	643.725	659.136	671.214	679.415
1416552_at	434423	Dppa5a	56.0517	53.5909	62.888	70.347	76.4478	80.7549	84.6161	87.1741	88.8336	90.4073	91.8435	92.9773	94.5724	95.5045	97.4269	98.9817	100.736	101.669	102.496	102.956	103.914	103.704	104.55	107.419	110.387
1416553_at	20892	Cenpx	942.195	950.771	955.445	950.17	940.585	940.336	930.974	925.688	919.414	907.716	894.271	879.793	868.672	854.461	845.237	832.398	827.989	825.52	829.582	839.316	857.026	884.199	904.531	919.67	939.406
1416555_at	13663	Ei24	517.072	873.613	886.777	904.014	910.519	920.203	931.762	946.087	954.309	966.46	971.237	969.859	973.59	972.213	967.833	951.746	936.449	922.518	898.381	882.001	859.744	839.853	822.821	801.201	784.058
1416556_at	67125	Tspan31	781.105	1333.91	1269.39	1209.02	1159.18	1104.38	1069.39	1041.04	1013.55	1001.03	972.493	956.635	945.022	936.954	926.008	925.463	926.373	924.709	919.685	916.914	918.931	920.418	912.677	905.02	905.048
1416558_at	17279	Melk	549.852	348.633	398.981	447.401	490.046	526.876	558.251	597.553	625.757	649.202	673.969	695.03	707.941	720.234	735.721	739.223	739.86	730.558	715.686	696.251	670.816	636.862	608.752	576.094	549.424
1416563_at	51797	Ctps	1022.72	918.658	990.209	1063.2	1150.1	1218.39	1266.73	1304.31	1337.46	1363.35	1380.2	1392.11	1404.99	1399.35	1391.4	1388.81	1383.9	1385.42	1395.68	1412.51	1435.97	1448.96	1458.17	1465.06	1471.4
1416564_at	20680	Sox7	28.1661	33.9677	33.5343	33.5787	33.7458	33.9051	34.2313	34.37	34.4821	34.6151	34.5074	34.5479	34.3675	34.189	34.1466	34.1193	33.914	33.6633	33.1023	32.6421	32.1988	31.6124	31.213	31.0789	31.2856
1416565_at	110323	Cox6b1	3590.29	3076.89	3484.12	3783.86	3845.95	3870.07	3886.25	3880.58	3793	3661.1	3470.33	3258.66	2954.34	2661.21	2421.39	2158.3	1971.86	1956.55	2102.23	2383.17	2891.28	3366.37	3960.7	4442.62	5006.2
1416567_s_at	67126	Atp5e	6237.21	3312.17	3907.6	4205.5	4371.57	4681.52	4820.93	4837.45	4823.41	4733.57	4661.21	4337.48	4124.09	3863.62	3596.02	3317.76	3111.31	3014.18	3071.16	3276.41	3618.26	4123.07	4480.37	4860.06	5320.34
1416570_s_at	28030	Gfm1	562.637	550.802	593.342	634.208	664.738	694.243	710.809	724.335	727.351	725.241	717.83	711.951	697.187	680.042	660.694	640.97	626.298	614.274	610.978	617.748	633.213	645.355	669.532	685.348	702.937
1416577_a_at	NA	NA	6542.26	2394.5	2860.28	3396.4	3724.38	4014.73	4317.01	4563.49	4690.28	4888.97	4988.97	5020.16	5107.27	5125.38	5249.01	5233.27	5319.33	5476.61	5555.77	5704.95	5901.31	6086.25	6176.52	6456.91	6629.3
1416579_a_at	17075	Epcam	425.403	1089.08	1044.58	999.913	967.302	933.325	910.959	881.254	849.148	822.123	794.525	768.462	750.122	729.237	716.802	697.028	684.009	678.977	678.969	690.855	700.171	717.714	734.41	751.034	763.934
1416581_at	140858	Wdr5	1075.53	862.123	913.953	951.37	986.691	1018.53	1044.78	1069.12	1089.83	1095.58	1105.64	1110.57	1116.01	1114.27	1114.4	1114.96	1108.2	1106.76	1108.04	1112.02	1119.92	1123.75	1118.92	1116.6	1116.26
1416582_a_at	12015	Bad	348.247	262.234	269.998	274.054	277.603	281.007	282.293	282.365	281.447	281.034	279.756	278.523	278.409	279.692	280.599	281.602	283.971	287.815	293.252	300.57	308.633	315.908	324.668	335.536	345.01
1416584_at	17160	Man2b2	142.251	180.154	177.79	176.947	174.782	172.948	171.083	168.043	163.756	157.681	151.447	145.865	140.907	136.742	133.863	135.021	139.517	147.446	162.455	183.441	207.745	234.229	266.364	290.205	313.821
1416585_at	56505	Ruvbl1	729.789	681.043	740.04	790.388	832.092	855.686	871.707	881.869	871.415	850.73	831.687	799.869	759.14	716.298	667.12	615.203	573.274	551.016	550.322	577.861	625.893	677.076	732.275	778.551	816.039
1416586_at	22685	Zfp239	177.302	140.321	152.951	166.032	179.067	190.127	200.23	207.675	212.409	214.989	217.17	216.509	216.04	214.53	213.151	212.938	212.143	211.901	212.96	214.118	216.529	222.319	228.347	234.081	241.39
1416589_at	20692	Sparc	1530.7	1403.68	1231.68	1087.67	980.593	900.161	849.27	817.697	814.607	830.874	865.53	923.98	990.708	1070.09	1148.53	1234.23	1332.81	1371.7	1394.29	1392.51	1343.82	1287.78	1214.17	1136.45	1055.61
1416590_a_at	19376	Rab34	275.49	374.458	372.521	372.481	373.106	373.639	371.388	369.601	364.418	360.079	352.805	346.142	339.721	333.441	329.375	325.635	323.374	317.434	311.826	303.905	294.196	287.866	282.626	279.73	277.182
1416591_at	19376	Rab34	275.537	354.236	330.255	311.241	294.785	283.221	275.373	269.446	269.36	271.638	276.818	284.424	295.578	308.671	322.617	339.409	353.094	364.579	366.526	361.098	348.462	334.418	318.015	304.689	296.401
1416592_at	93692	Glrx	426.789	533.805	499.419	472.024	449.67	431.622	418.378	409.625	406.303	404.938	410.078	420.099	432.306	447.726	465.665	486.024	505.581	523.288	538.271	551.792	557.421	559.19	560.151	565.757	571.16
1416593_at	93692	Glrx	9.14967	257.995	196.079	153.687	119.919	92.9607	67.7058	45.9801	28.9438	18.1085	13.5876	13.3467	16.5188	23.1728	32.4096	42.6003	52.8769	60.2691	63.3636	60.5105	53.0822	42.2292	29.6219	16.2366	11.332
1416594_at	20377	Sfrp1	178.438	181.578	175.873	173.076	171.034	170.477	170.622	171.699	174.119	177.077	180.619	185.728	192.502	200.973	210.824	219.381	227.706	234.943	236.359	231.347	223.447	215.961	207.896	201.182	195.85
1416595_at	64655	Mrps22	1079.34	1050.34	1060.97	1063.47	1074.89	1077.8	1078.95	1083.07	1081.24	1074.62	1072.38	1067.85	1065.56	1060.3	1054.37	1057.1	1052.27	1048.21	1055.84	1063.63	1076.42	1082.8	1090.01	1094.72	1101.71
1416598_at	83396	Glis2	110.449	149.996	150.452	152.644	153.931	155.999	159.206	161.06	163.909	165.456	167.436	169.817	172.212	173.935	175.85	176.399	174.556	170.148	161.344	151.026	140.513	128.055	117.038	106.6	98.2692
1416600_a_at	54720	Rcan1	807.033	1157.77	1100.62	1054.52	1027.18	1000.57	986.217	971.302	972.687	973.152	980.6	988.427	1000.96	1015.14	1034.05	1051.47	1053.95	1053.14	1044.67	1026.27	986.514	944.561	902.845	864.749	832.189
1416603_at	19934	Rpl22	8016.47	5748.41	6154.14	6535.57	6645.09	6611.95	6678.05	6787.37	6997.69	6988.52	7007.38	7129.35	7452.6	7665.99	8044.39	8375.89	8299.98	8427.67	8329.74	8314.23	8318.13	8278.97	8120.33	7841.6	7662.51
1416604_at	66445	Cyc1	3013.01	3139.7	3223.11	3233.34	3215.04	3189.56	3137.86	3099.34	3036.56	2974.54	2966.3	2935.5	2921.84	2907.46	2848.9	2794.66	2752.87	2733.21	2770.17	2781.04	2846.79	2895.53	2915.7	2931.67	3020.18
1416605_at	52530	Nhp2	217.465	934.191	901.052	873.837	851.719	824.19	789.472	753.043	717.071	668.574	606.314	542.555	475.345	394.505	316.154	235.492	165.842	114.075	91.5055	110.163	155.4	211.105	275.449	325.2	373.613
1416606_s_at	52530	Nhp2	3193.17	2235.22	2361.66	2465.55	2518.92	2590.11	2643.62	2646.93	2585.16	2531.09	2477.23	2426.18	2350.58	2232.31	2142.13	2066.87	2012.79	1993.67	2019.02	2084.46	2175.94	2264.5	2426.49	2500.33	2589.07
1416607_at	70984	4931406C07Rik	338.851	699.775	666.177	635.818	607.748	585.994	572.882	560.117	554.492	552.517	555.127	557.544	560.392	567.971	577.67	585.605	590.826	589.96	585.598	572.463	553.65	532.305	518.508	499.641	491.205
1416608_a_at	80748	BC004004	1767.77	1486.79	1602.01	1728.71	1805.95	1848.93	1886.18	1914.32	1919.62	1926.3	1911.96	1893.81	1837.65	1798.74	1759.7	1718.19	1677.7	1651.13	1649.1	1669.77	1701.09	1759.57	1808.71	1874.79	1918.4
1416609_at	80748	BC004004	553.438	913.936	879.089	845.589	818.919	793.649	764.006	739.56	716.039	690.934	667.685	646.045	620.499	597.885	578.849	566.987	567.115	584.184	622.011	668.141	726.487	787.244	843.781	898.469	954.826
1416611_at	24044	Scamp2	632.814	847.597	792.594	739.148	697.132	660.603	626.851	609.62	591.929	581.343	582.179	590.771	600.924	614.534	631.839	654.151	671.47	683.185	697.9	705.11	702.125	695.487	687.796	676.921	662.785
1416612_at	13078	Cyp1b1	490.938	915.979	846.962	794.235	749.953	712.625	683.405	662.462	643.298	629.924	622.639	620.949	623.451	628.033	634.11	644.251	648.431	651.615	646.075	633.645	607.96	580.069	551.937	535.145	514.979
1416613_at	13078	Cyp1b1	77.0084	106.363	104.57	103.666	103.424	103.203	103.236	102.647	102.429	101.949	101.888	101.443	100.916	100.137	99.5718	98.1418	96.2369	92.1689	87.2242	81.7444	76.2194	70.3079	64.5889	60.4314	57.1204
1416614_at	58521	Eid1	532.444	1450.19	1368.25	1285.68	1218.45	1160.35	1113.05	1084.93	1069.96	1060.65	1061.16	1070.16	1086.4	1098.62	1121.89	1133.09	1147.52	1156.95	1152.27	1138.52	1113.13	1076.61	1030.24	979.68	933.59
1416615_at	53895	Clpp	697.685	842.384	779.115	720.637	672.996	625.569	585.402	552.649	529.647	508.81	490.958	478.378	469.679	458.644	448.93	445.679	444.379	448.618	456.471	473.431	492.65	512.272	532.052	551.165	570.587
1416616_s_at	53895	Clpp	865.919	757.674	806.559	840	867.1	893.624	915.387	923.981	930.778	930.502	918.046	907.207	889.097	876.399	863.981	858.516	851.458	851.366	860.89	881.895	915.66	951.367	988.02	1022.29	1060.91
1416622_at	94254	Rcc1l	82.9292	182.659	174.466	169.121	165.335	161.919	159.051	156.062	154.268	152.829	151.23	150.253	150.83	150.957	151.242	151.299	150.908	148.999	147.057	143.192	139.502	134.489	129.467	125.678	122.92
1416625_at	12258	Serping1	339.752	673.99	560.639	482.537	422.621	374.915	342.121	317.573	305.017	302.196	307.657	316.354	332.124	354.817	379.023	406.913	431.923	447.636	449.895	441.852	420.906	395.33	364.649	339.65	317.05
1416627_at	20732	Spint1	300.804	475.449	479.533	478.799	482.446	484.721	486.095	485.13	488.446	487.056	488.67	493.299	498.091	505.925	513.917	522.644	531.622	542.812	550.815	557.511	560.506	562.608	564.932	576.889	590.059
1416628_at	66836	Tmem223	1422.71	1452.3	1558.59	1657.4	1730.07	1764.95	1778.72	1776.07	1760.81	1737.12	1697.81	1652.57	1610.73	1554.6	1474.03	1417.1	1385.6	1372.18	1388.23	1447.33	1554.8	1678.11	1773.81	1878.9	1952.1
1416632_at	17436	Me1	415.358	581.456	563.749	552.481	536.544	529.715	523.345	520.043	521.227	523.73	529.051	536.717	544.509	555.777	569.882	585.427	595.498	604.032	602.765	594.446	575.785	554.924	539.177	523.882	512.572
1416635_at	57319	Smpdl3a	851.645	1295.4	1207.89	1140.68	1078.19	1037.83	1005.89	989.326	987.488	989.543	1003.07	1023.67	1058.87	1095.82	1137.16	1179.95	1224.56	1277.2	1314	1324.17	1319.59	1308.63	1292.68	1283.53	1272.59
1416638_at	50524	Sall2	357.683	194.159	227.881	258.844	285.502	311.045	331.671	351.31	366.193	379.092	391.115	397.608	403.094	406.09	403.156	394.81	381.728	365.455	345.158	321.075	299.905	282.122	266.446	249.877	235.944
1416641_at	16881	Lig1	986.934	1635.8	1603.73	1597.7	1573.97	1571.22	1564.08	1556.07	1561.75	1563.44	1552.82	1554.65	1544.3	1564.26	1576.74	1583.41	1606.07	1644.17	1677.88	1699.65	1716.24	1738.37	1755.4	1747.39	1731.05
1416645_a_at	11576	Afp	163.789	133.166	136.925	140.712	145.275	149.528	155.717	159.478	162.717	165.18	167.264	169.349	171.114	173.093	174.907	176.156	175.418	173.972	170.637	165.714	160.906	156.543	153.023	150.537	148.056
1416646_at	11576	Afp	100.984	81.9026	88.7073	94.6278	99.31	103.464	106.145	107.081	106.82	105.975	103.894	100.543	96.3348	91.1995	85.8444	80.6253	76.3586	74.3164	74.7896	79.2932	85.8143	92.818	101.293	111.228	120.614
1416651_at	29805	Znhit2	495.52	432.34	460.913	476.757	486.534	490.789	491.416	487.258	484.786	478.563	471.764	463.984	456.112	441.216	432.055	421.53	414.002	410.273	421.382	439.877	467.801	498.441	528.505	558.296	595.316
1416652_at	66695	Aspn	18.6762	30.2504	27.9951	26.2753	24.6982	23.815	23.1814	22.9811	23.161	23.606	24.2301	25.0643	25.9911	27.0271	28.1135	29.1604	29.7998	30.0926	29.6595	28.3833	26.7789	24.8704	23.049	21.2116	20.0038
1416659_at	13669	Eif3a	1397.55	1353.49	1456.9	1540.02	1627.85	1733.16	1810.3	1879.52	1964.64	2074.59	2181.74	2306.01	2408.66	2494.59	2615.02	2727.92	2805.87	2855.39	2849.2	2721.97	2642.7	2518.14	2324.63	2156.59	1988.76
1416662_at	192166	Sardh	91.4232	59.1535	68.7557	76.2013	82.1762	87.2282	90.724	92.5919	92.7768	92.3254	90.472	87.6933	84.6575	81.2751	77.1485	73.818	71.4548	70.6517	72.4963	76.6903	83.5164	89.5508	96.6106	104.451	112.568
1416665_at	12850	Coq7	690.368	848.149	871.54	881.165	883.543	881.644	875.93	868.293	848.805	829.721	808.215	780.699	755.484	726.559	698.159	673.167	649.477	640.665	644.694	663.934	696.997	737.293	775.493	812.323	843.667
1416666_at	20720	Serpine2	437.261	885.479	832.626	783.787	748.287	715.926	695.892	679.32	666.008	664.915	666.627	672.686	683.595	691.148	701.384	715.301	716.287	710.161	696.272	673.825	641.071	601.092	558.02	526.675	496.788
1416668_at	66736	Emc2	1750.61	1912.46	1903.18	1889.76	1888.92	1893.88	1916.34	1937.59	1986.59	2000.9	2051.34	2112.24	2167.34	2191.8	2261.22	2288.94	2333.46	2346.92	2329.45	2290.43	2255.26	2157	2056.62	1967.19	1892.17
1416673_at	56175	Bace2	28.5068	42.8271	42.3329	42.1362	41.7007	41.4936	40.8783	40.3889	40.3872	40.4043	40.5438	40.8212	41.0965	41.3849	41.5153	41.6426	41.4603	40.8537	39.456	37.7322	35.7933	33.9048	31.9071	30.0601	28.8884
1416675_s_at	18799	Plcd1	406.546	512.835	482.333	453.658	434.053	418.302	408.665	402.693	400.8	403.518	411.405	424.749	440.157	458.122	478.624	494.505	509.206	519.194	517.79	506.556	484.237	457.684	428.574	404.963	381.694
1416678_at	26572	Cops3	2716.12	1067.86	1297.75	1475.09	1636.78	1790.34	1861.04	1922.33	1959.09	1964.91	1953.75	1944.47	1932.35	1893.32	1846.29	1820.27	1834.32	1868.2	1956.41	2064.68	2210.69	2328.59	2508.36	2586.73	2693.11
1416681_at	22215	Ube3a	390.291	356.107	349.306	344.523	345.133	347.455	350.849	357.038	367.468	381.363	399.602	418.408	439.946	459.816	476.818	487.021	488.027	476.515	451.896	413.621	358.954	306.234	256.638	208.753	171.278
1416682_at	22215	Ube3a	180.456	176.688	170.101	167.159	165.823	165.688	167.015	170.042	176.168	183.682	194.405	207.489	220.848	236.604	251.667	264.472	271.167	269.806	258.333	234.026	203.837	174.314	145.511	117.642	92.8964
1416683_at	140570	Plxnb2	386.993	575.086	523.865	479.624	443.979	415.673	392.46	376.809	367.142	363.742	362.906	368.832	378.581	390.91	410.389	434.665	453.023	468.319	483.592	491.432	491.053	485.659	480.691	477.881	478.424
1416684_at	14113	Fbl	442.32	2101.61	1917.23	1781.03	1604.92	1506.75	1398.23	1337.98	1283.87	1252.74	1236.54	1221.36	1215.08	1209.91	1203.85	1187.34	1172.39	1138.02	1087.53	1031.39	937.309	861.856	776.879	690.214	603.703
1416685_s_at	14113	Fbl	2322.61	3319.36	3320.86	3277.2	3236.47	3216.75	3131.39	3038.76	2969.14	2899.3	2856.8	2831.54	2785.84	2684.16	2634.15	2609.18	2607.64	2608.31	2630.23	2696.37	2767.56	2873.62	2915.11	2959.81	3049.43
1416686_at	26432	Plod2	240.618	246.994	235.58	226.731	220.488	214.313	210.605	208.318	205.863	204.023	202.708	202.573	202.284	203.03	205.943	209.904	214.715	220.753	229.961	239.025	249.397	260.844	271.675	278.671	283.572
1416687_at	26432	Plod2	226.444	93.0376	101.843	110.04	116.952	122.788	127.271	131.775	134.045	134.462	133.232	130.442	125.689	120.418	113.241	106.223	99.4793	94.7621	94.4693	100.281	109.423	119.992	131.306	140.841	149.106
1416688_at	20616	Snap91	1749.76	1555.82	1510.04	1480.51	1469.81	1450.33	1450.71	1480.56	1521.61	1575.95	1642.82	1716.7	1780.92	1905.04	1960.37	2051.4	2153.97	2205.93	2219.54	2209.91	2167.24	2086.62	1990.37	1905.36	1818.81
1416689_at	22156	Tuft1	192.619	341.659	331.845	323.897	317.62	311.947	307.544	304.463	301.685	301.113	301.818	302.293	303.775	305.597	308.254	310.061	310.196	309.876	308.181	303.549	297.294	292.276	287.828	284.468	280.731
1416696_at	28106	Mydgf	460.52	411.695	420.865	428.121	431.386	433.34	432.952	431.885	428.938	425.798	418.221	411.537	404.958	395.991	391.915	388.448	392.187	398.289	415.877	438.883	465.428	491.401	517.908	541.719	560.339
1416698_a_at	54124	Cks1b	8318.46	5434.74	5947.09	6534.46	6841.97	6997.23	7154.99	7131.45	7095.88	7139.65	7135.63	7434.23	7418.32	7453.35	7419.02	7340.21	7271.2	7427.66	7490.22	7401.58	7468.61	7568.52	7596.57	7621.36	7637.01
1416700_at	74194	Rnd3	281.66	443.938	408.777	384.772	365.087	351.594	341.241	336.317	339.816	346.51	359.148	376.081	396.281	418.675	444.764	468.599	483.306	492.263	490.787	472.275	441.591	407.653	366.274	333.722	306.452
1416701_at	74194	Rnd3	120.458	128.566	114.335	105.205	97.3943	91.258	86.6037	83.679	82.8828	84.0863	87.0565	91.3683	97.6704	104.237	110.326	117.369	122.062	122.8	119.282	110.165	98.2483	85.0517	72.133	60.0724	49.8494
1416702_at	20713	Serpini1	74.9378	111.854	118.801	126.202	132.11	138.944	144.557	149.904	153.907	156.284	157.831	158.914	159.178	158.202	157.969	156.52	156.352	155.749	157.745	160.9	164.089	168.055	170.944	174.117	176.33
1416705_at	NA	NA	751.11	380.234	414.276	452.801	489.731	526.247	561.822	611.107	656.949	699.055	740.944	787.8	832.421	876.849	923.883	970.986	994.776	1018.17	1018.14	1006.3	974.636	928.772	887.058	842.327	803.191
1416706_at	NA	NA	213.999	615.854	529.027	453.218	386.981	328.637	278.775	234.338	200.453	170.303	143.823	119.333	98.1433	78.2246	64.9212	60.8306	70.522	92.3011	123.999	161.002	199.587	235.463	273.269	298.817	318.761
1416707_a_at	67037	Pmf1	7.78164	307.949	275.655	245.557	222.644	202.334	186.156	172.387	160.522	148.401	138.362	128.154	117.647	108.208	101.055	95.9785	97.1787	106.107	125.237	153.84	188.613	225.282	267.07	299.94	331.869
1416712_at	18624	Pepd	1424.54	1443.24	1431.72	1399.75	1376.29	1359.74	1352.3	1336.76	1323.21	1311.63	1296.6	1287.19	1273.03	1255.33	1254.98	1260.92	1267.08	1293.64	1312.79	1336.3	1348.58	1383.36	1412.05	1443.93	1487.64
1416713_at	67971	Tppp3	165.015	101.263	100.07	100.086	99.9039	100.471	101.044	102	103.438	105.001	107.243	110.046	111.795	115.109	119.199	122.068	124.552	124.699	123.001	118.694	113.764	107.525	102.233	98.3728	94.9989
1416714_at	15900	Irf8	1293.45	2567.73	2310.48	2076.49	1901.98	1797.43	1676.83	1563.8	1508.8	1466.65	1431.2	1417.81	1414.16	1417.85	1417.4	1432.23	1457.19	1476.26	1477.25	1472.06	1459.34	1444.96	1403.82	1380.41	1338.5
1416716_at	13644	Efs	234.495	333.357	329.045	327.474	327.109	325.846	325.518	323.941	322.386	319.961	317.757	315.776	315.957	315.843	317.674	320.176	323.579	324.292	324.427	322.456	320.734	316.091	312.648	310.423	313.265
1416723_at	21413	Tcf4	297.212	544.931	542.675	543.959	540.424	542.337	544.165	545.685	546.563	547.179	551.223	550.536	546.479	544.529	539.686	533.012	521.219	507.716	489.352	468.147	445.161	420.316	401.508	381.284	362.765
1416724_x_at	21413	Tcf4	744.365	745.003	739.703	728.984	723.633	715.081	710.078	707.481	704.444	702.637	701.936	706.139	706.626	707.794	714.026	714.948	712.267	710.258	712.496	712.367	709.57	707.975	705.15	699.987	696.6
1416730_at	59028	Rcl1	340.958	315.464	325.958	337.693	350.572	358.49	366.644	373.121	377.502	379.829	380.767	381.265	381.13	383.047	383.478	385.511	390.822	393.533	400.736	408.441	413.061	417.01	420.703	427.561	431.067
1416733_at	27418	Mkln1	889.056	775.968	790.011	801.248	807.352	809.843	810.372	807.074	799.677	787.01	782.161	770.434	765.659	753.824	750	746.925	755.019	767.919	797.903	835.209	884.046	936.182	990.198	1037.52	1081.24
1416735_at	11886	Asah1	1043.27	1983.59	1882.62	1815.63	1766.56	1684.21	1657.02	1588.16	1578.14	1565.13	1546.2	1533.33	1530.1	1540.83	1537.13	1538.77	1540.21	1549	1557.94	1545.8	1541.19	1530.72	1527.25	1515.05	1501.39
1416740_at	12831	Col5a1	163.378	72.2823	72.8026	73.1584	73.6308	74.5082	75.2373	76.158	77.4118	79.2582	81.2069	83.894	87.6044	91.2159	95.6156	100.503	105.104	108.822	111.35	111.924	111.201	109.413	107.739	107.184	106.982
1416742_at	23837	Cfdp1	1818.2	1516.82	1540.21	1563.33	1573.66	1586.7	1593.9	1596.27	1602.22	1603.41	1601.46	1611.58	1621.65	1618.7	1637.21	1652.2	1684.45	1710.79	1738.98	1785.64	1823.3	1858.33	1883.6	1905.51	1927.7
1416743_at	107652	Uap1	702.603	1083.65	1018.1	963.511	919.251	891.803	864.749	841.901	826.104	818.372	816.696	818.56	820.376	830.034	842.695	863.929	883.648	903.313	918.168	934.822	950.736	958.031	959.139	954.599	950.922
1416747_at	106073	Mfsd5	383.408	489.407	468.919	446.959	430.446	415.004	400.157	388.197	377.167	367.1	357.383	348.629	341.937	336.339	333.919	336.913	344.485	355.532	374.081	398.339	423.87	449.337	471.945	492.096	514.266
1416748_a_at	17535	Mre11a	161.057	325.622	340.971	357.531	372.286	384.297	393.388	402.164	405.9	406.97	407.684	407.154	406.813	406.457	403.717	401.854	398.058	394.257	392.979	391.389	391.333	390.621	392.854	394.942	395.162
1416749_at	56213	Htra1	425.881	772.418	667.045	574.37	507.863	459.926	419.544	390.291	370.314	360.853	356.314	357.883	363.995	376.464	391.448	412.685	431.223	445.283	451.401	451.981	443.883	431.939	419.767	409.617	402.081
1416750_at	18391	Sigmar1	63.4666	246.678	231.268	219.61	209.729	202.215	195.695	189.809	183.947	179.107	174.177	169.374	165.296	161.197	158.647	156.307	155.829	156.975	161.72	169.676	179.185	190.918	200.267	212.196	222.07
1416753_at	19085	Prkar1b	148.562	135.215	134.172	133.123	132.666	133.231	134.138	135.836	138.386	141.073	145.202	149.336	155.724	162.397	170.078	178.245	186.053	192.612	195.002	195.82	195.339	191.701	186.613	182.689	181.227
1416762_at	20194	S100a10	2636.38	3002.96	2836.77	2663.21	2518.53	2390.98	2308.77	2230.69	2170.44	2135.9	2098.14	2063.49	2048.56	2018.91	1999.11	1982.5	1961.61	1967.5	1985.7	1994.82	2050.75	2073.88	2092.47	2159.15	2203.71
1416765_s_at	66449	Pam16	2358.48	2172.84	2281.94	2358.59	2438.27	2535.75	2584.01	2620.79	2607.05	2582.57	2542.53	2525.27	2489.78	2443.05	2377.08	2268.97	2205.21	2145.72	2078.75	2006.46	1966.13	1941.51	1905.59	1897.46	1865.26
1416766_at	67247	Marc2	1763.01	2403.48	2253.74	2107.55	1977.03	1868.16	1796.53	1706.59	1615.14	1527.17	1454.29	1384.16	1320.81	1235.59	1166.7	1128.46	1119.25	1155.42	1253.44	1390.9	1583.26	1795.08	1961.47	2156.21	2321.44
1416767_a_at	68552	Smim14	1399.79	1335.91	1403.12	1449.51	1479.18	1501.04	1525.33	1546.11	1565.58	1580.52	1600.85	1620.13	1644.03	1654.81	1652.59	1651.9	1635.08	1613.22	1577.23	1522.51	1475.31	1436.73	1375.85	1332.79	1290.85
1416768_at	68552	Smim14	1081.11	1472.75	1352.59	1241.95	1148.65	1061.36	1001.72	953.866	920.506	891.114	879.439	867.97	870.282	871.71	882.472	894.13	912.633	927.322	940.161	961.218	980.978	986.69	991.062	990.214	987.959
1416769_s_at	114143	Atp6v0b	423.052	1289.27	1083.72	921.87	793.87	693.739	603.801	536.639	488.079	450.52	417.811	390.383	367.547	346.563	330.932	322.638	322.617	331.928	354.437	388.891	433.954	483.588	532.331	585.566	641.604
1416772_at	12896	Cpt2	176.35	359.747	353.28	349.937	346.591	344.449	339.458	334.58	329.53	323.892	319.282	315.164	312.487	310.365	310.637	310.399	312.965	319.647	331.246	345.15	360.345	375.348	393.218	407.584	420.041
1416773_at	22390	Wee1	973.921	885.799	961.673	1024.38	1098.87	1162.22	1213	1253.02	1292.03	1338.71	1367.44	1389.51	1406.88	1402.69	1392.63	1375.65	1349.19	1321.06	1269.5	1210.81	1139.63	1078.82	1000.77	933.837	877.718
1416778_at	20324	Cavin2	264.243	302.577	296.439	293.582	293.154	295.286	301.531	310.419	324.671	345.196	368.459	394.493	423.492	457.248	488.132	513.163	530.911	537.549	526.441	500.563	460.915	414.129	365.33	324.073	291.43
1416779_at	20324	Cavin2	61.5019	75.9446	69.4894	63.1415	58.6783	54.6232	51.8531	50.6108	51.021	52.5862	55.5684	59.8697	64.547	69.9008	75.648	80.0684	83.8411	85.1714	83.1591	77.8103	70.283	61.1214	52.2264	44.9902	38.193
1416782_s_at	54637	Praf2	269.652	430.506	408.702	394.103	378.067	364.733	353.817	341.161	328.75	319.768	312.287	305.621	300.487	296.35	292.287	286.842	285.373	285.383	289.266	296.573	305.466	313.682	322.689	334.706	344.084
1416790_a_at	NA	NA	1368.53	674.993	914.306	1127.25	1303.42	1440.13	1569.7	1684.57	1757.29	1811.84	1864.82	1895.63	1908.49	1926.11	1917.5	1889.51	1867.63	1829.84	1791.56	1717.49	1644.84	1555.35	1477.55	1397.26	1316.41
1416795_at	68631	Cryl1	508.031	740.213	732.482	719.428	710.882	700.14	692.806	684.261	672.676	661.025	653.021	644.229	631.81	620.954	608.317	599.305	588.177	577.045	571.571	569.081	565.78	564.243	564.038	570.531	576.938
1416798_a_at	56520	Nme4	246.038	237.234	223.446	211.96	202.97	194.123	187.947	182.827	177.132	172.401	166.86	163.481	159.994	156.409	154.314	153.511	154.847	157.995	165.052	174.273	185.59	197.821	208.908	220.513	232.109
1416802_a_at	67849	Cdca5	2023.09	1383.87	1609.43	1837.47	1976.53	2137.69	2227.74	2320.05	2387.19	2428.46	2428.3	2424.33	2388.53	2369.73	2314.18	2267.17	2246.44	2234.06	2242.62	2261.68	2310.56	2379.66	2453.48	2492.04	2494.39
1416803_at	14231	Fkbp7	190.779	185.017	171.995	163.163	155.523	148.74	145.372	142.961	142.942	144.754	147.293	151.229	158.012	164.421	171.594	178.425	183.985	186.74	183.81	176.735	167.659	156.556	145.622	135.595	126.735
1416804_at	114601	Ehbp1l1	75.5029	151.997	146.189	141.311	138.504	135.475	133.903	134.035	134.271	134.301	134.368	133.983	134.88	134.619	132.411	128.617	122.128	112.603	100.377	86.9064	73.2206	59.7336	48.1173	37.7987	28.7621
1416805_at	68659	Fam198b	61.9752	85.1921	83.0778	81.5313	81.0069	80.7655	81.502	82.5437	84.3535	86.9897	90.9662	95.6203	100.663	105.087	109.612	113.897	116.085	114.484	109.663	101.11	90.3696	79.4859	68.3883	58.7648	50.9968
1416807_at	NA	NA	11451.7	12912.1	13030.4	13169.9	13207.2	13151.1	12915.5	13032.4	13128.9	13024.1	13182.9	13409.6	13554.1	13559.7	13378	13389	13457.6	13680.9	13669	13689.7	13578.8	13523.5	13425.4	13404.2	13280
1416808_at	18073	Nid1	304.765	321.399	297.338	279.105	265.78	257.839	255.117	256.641	261.889	274.164	288.757	307.42	328.602	355.401	381.901	406.576	423.566	427.8	416.408	387.776	349.5	308.809	273.291	234.849	205.651
1416810_at	17256	Mea1	869.849	840.296	846.115	842.067	842.082	832.103	820.53	807.66	792.269	777.608	766.005	748.15	733.574	717.081	696.664	682.06	665.974	659.116	664.722	684.502	706.918	740.335	772.075	799.033	831.062
1416811_s_at	NA	NA	404.693	385.968	388.312	391.51	392.576	395.986	399.466	403.194	404.441	406.174	410.765	415.498	419.807	427.639	436.007	446.981	455.681	464.688	475.418	485.48	490.741	494.175	497.798	500.043	507.218
1416816_at	59125	Nek7	1773.03	2048.3	1925.78	1823.74	1732.83	1639.64	1577.43	1551.44	1542.25	1566.57	1588.2	1631.61	1695.45	1739.48	1800.81	1843.64	1912.28	1935.98	1943.96	1921.17	1860.93	1799.13	1722.08	1609.94	1526.47
1416820_at	12539	Cdc37	70.973	72.3397	89.4327	103.336	115.701	125.123	133.012	139.242	143.184	145.174	144.951	143.336	141.102	137.956	133.207	127.899	122.944	118.407	115.626	115.42	118.424	123.227	129.333	136.34	143.084
1416823_a_at	64291	Osbpl1a	222.722	217.041	220.874	224.034	226.486	228.626	229.939	231.343	233.625	235.335	237.657	240.349	244.034	248.956	255.943	263.31	271.417	280.266	291.178	299.827	305.769	310.185	314.781	318.71	326.585
1416827_at	21391	Tbxas1	206.932	254.015	229.916	211.066	196.388	186.32	178.544	173.67	170.433	170.163	171.313	174.903	180.964	188.893	200.41	214.352	227.539	243.18	255.197	260.783	265.129	270.097	273.053	274.996	276.46
1416832_at	67547	Slc39a8	303.888	252.085	271.738	291.091	310.052	328.668	347.432	360.945	372.259	379.427	384.676	388.429	388.819	387.919	385.787	382.611	379.301	371.512	359.959	345.976	330.459	315.705	302.363	293.004	283.241
1416834_x_at	68198	Ndufb2	1904.2	1819.11	1854.47	1856.54	1856.03	1847.34	1842	1836.98	1832.71	1812.19	1800.62	1770.61	1757.19	1746.88	1732.15	1734.46	1734.49	1735.65	1766.47	1813.32	1879.16	1944.22	1997.14	2050.79	2090.51
1416835_s_at	11702	Amd1	536.235	215.398	227.868	237.579	246.87	252.756	255.639	253.878	246.852	238.461	226.208	213.382	200.236	189.233	183.491	186.328	199.097	227.547	272.411	329.045	389.215	446.429	496.33	542.292	584.103
1416837_at	12028	Bax	919.114	896.615	962.311	1010.61	1059.3	1092.81	1122.02	1128.94	1113.32	1093.75	1058.15	1019.68	971.874	914.278	860.357	819.285	785.071	764.973	763.201	790.159	824.181	877.541	930.161	994.307	1055.25
1416838_at	17850	Mut	484.048	435.128	442.056	443.596	447.048	444.411	443.436	440.15	437.135	433.057	427.58	420.769	413.208	409.191	405.565	402.873	401.272	404.067	413.269	426.011	440.608	454.62	468.517	482.91	497.92
1416840_at	68041	Mid1ip1	400.507	487.689	486.912	484.651	484.391	483.16	482.755	480.179	481.156	480.595	482.515	483.175	485.92	485.062	484.95	481.461	474.555	467.911	460.095	449.369	433.785	421.026	409.012	396.987	383.721
1416841_at	66206	1110059E24Rik	1088.12	912.091	979.806	1042.14	1117.23	1171.58	1218.74	1251.01	1279.46	1308.45	1323.58	1343.01	1343.98	1342.31	1337.55	1325.31	1331.77	1328.69	1331.68	1337.38	1341.55	1357.05	1363.06	1382.23	1395.28
1416844_at	15468	Prmt2	321.889	469.327	440.547	415.439	392.153	376.565	363.688	354.786	349.035	348.13	349.669	354.485	360.139	371.498	382.573	396.466	411.081	423.815	430.497	434.787	432.274	431.259	427.23	427.767	424.344
1416850_s_at	52637	Cisd1	2531.24	2687.04	2740.06	2867.22	2945.89	2938.48	2944.31	2913.04	2867.98	2821.11	2771.69	2651.61	2535.38	2476.78	2425.83	2368.67	2294.99	2292.77	2332.01	2445.89	2573.05	2717.59	2876.63	3015.58	3137.85
1416851_at	70356	St13	80.9048	102.078	100.306	98.6759	96.8633	94.3807	91.6491	87.2986	82.2644	76.2865	69.8469	62.2328	53.8044	45.3944	38.5466	34.4952	34.8508	41.6944	55.3758	74.5622	94.9323	115.496	136.909	155.666	172.986
1416852_a_at	26562	Ncdn	339.409	497.946	475.214	450.667	432.967	416.881	401.879	389.21	378.407	368.228	357.684	347.468	334.706	323.363	312.683	299.121	279.659	262.264	246.628	230.584	218.262	212.722	208.188	205.399	203.598
1416854_at	20531	Slc34a2	125.992	92.9667	96.8667	100.095	102.558	104.853	106.339	107.256	108.07	108.999	110.968	112.401	113.727	116.635	120.91	126.564	133.166	140.485	147.412	154.281	162.178	169.854	177.062	182.544	191.176
1416855_at	14451	Gas1	717.876	1455.66	1276.33	1116.51	986.255	895.269	829.137	783.585	761.431	764.191	775.071	808.267	840.526	883.383	942.696	995.811	1040.84	1067.1	1076.24	1055.15	1009.54	945.896	881.327	820.575	763.038
1416856_at	66680	Oser1	827.276	1279.05	1261.59	1249.1	1231.33	1222.23	1199.89	1192.18	1185.96	1185.22	1187.49	1189.8	1200.32	1213.8	1220.83	1235.16	1256.27	1281.37	1305.23	1320.99	1332.84	1342.9	1352	1366.09	1363.31
1416858_a_at	30795	Fkbp3	2092.6	1947.99	2050.14	2179.39	2275.79	2374.95	2435.16	2539.65	2607.08	2671.5	2770.64	2821.31	2891.66	2923.73	2925.21	2897.31	2880.68	2830.51	2721.54	2608.2	2462.65	2314.74	2140.83	1991.97	1860.01
1416859_at	30795	Fkbp3	2113.86	764.802	1018.52	1254.83	1437.95	1615.11	1779.5	1882.76	1991.57	2067.04	2135.65	2215.48	2254.2	2298.87	2341.22	2375.69	2389.36	2422.25	2458.81	2473.97	2473.37	2504.7	2500.98	2452.8	2423.23
1416860_s_at	26356	Ing1	2508.51	2365.17	2466.94	2563.86	2602.89	2640.51	2719.64	2774.66	2846.82	2887.19	2994.15	3089.86	3154.01	3212.82	3266.75	3289.92	3267.62	3223.87	3094.69	2961.26	2737.02	2553.43	2293.82	2035.97	1842.96
1416864_at	20935	Surf6	294.132	268.317	301.881	328.556	353.595	374.815	391.072	405.683	415.295	422.785	425.676	426.263	421.412	416.053	409.242	398.446	385.089	372.306	359.616	348.879	340.86	336.039	333.406	331.168	331.287
1416866_at	12068	Bet1	296.157	272.265	266.471	261.326	258.76	257.465	259.73	261.679	264.737	271.716	278.966	288.259	299.896	313.147	327.75	345.128	359.08	372.884	378.61	378.106	372.494	364.412	354.462	342.787	333.057
1416867_at	12068	Bet1	221.68	121.788	133.91	144.649	155.223	165.365	173.875	181.899	187.983	194.976	200.422	207.25	212.712	218.377	224.902	230.648	237.873	243.963	248.18	248.617	248.756	248.725	250.568	249.834	251.444
1416871_at	11501	Adam8	102.839	221.553	209.696	200.002	192.846	186.84	180.708	176.098	170.211	164.485	159.729	155.454	152.06	150.168	149.856	150.173	152.714	155.235	159.687	166.016	172.731	179.834	186.909	195.45	206.152
1416872_at	56496	Tspan6	451.661	254.703	265.395	273.888	282.585	291.238	295.893	299.477	300.628	301.469	302.566	302.371	303.443	306.434	311.787	319.802	334.204	353.877	378.441	409.455	436.906	465.107	488.853	512.298	535.979
1416877_a_at	66493	Mrpl51	2903.35	2912.4	3058.71	3174.21	3228.86	3299.75	3290.4	3289.25	3279.45	3287.75	3220	3157.22	3081.18	3026.94	2927.03	2818.15	2708.92	2637.13	2584.14	2557.23	2546.59	2593.87	2586.87	2583.41	2576.1
1416878_at	66493	Mrpl51	36.4906	96.7018	93.8604	91.8839	89.8942	88.6992	87.8126	87.4889	87.7815	88.9477	90.9625	93.4998	96.623	99.5467	102.827	105.445	106.66	106.473	103.262	97.5815	90.509	82.9607	75.9687	69.1201	63.5639
1416886_at	57316	C1d	137.471	117.636	128.791	139.715	152.005	165.272	177.101	188.908	200.378	209.532	218.569	225.824	233.517	239.373	243.832	248.821	251.1	250.242	244.241	234.329	221.964	212.506	202.564	194.062	187.921
1416888_at	14082	Fadd	210.6	282.239	297.789	308.714	315.943	320.064	321.526	324.801	327.892	332.44	339.363	345.294	350.418	357.366	364.008	372.832	380.582	385.413	388.254	392.211	395.385	398.845	400.691	401.729	403.905
1416890_at	107071	Wdr74	650.752	736.331	778.872	804.222	823.396	829.205	828.41	820.99	806.895	785.409	769.421	745.753	726.994	696.711	672.264	647.868	630.9	634.136	649.258	692.306	745.258	807.167	871.315	925.494	992.381
1416891_at	18222	Numb	597.795	437.676	487.906	529.554	568.194	602.103	636.46	661.807	676.045	687.985	691.684	695.546	694.379	684.945	674.581	660.841	639.098	621.938	601.425	580.017	561.105	543.782	535.733	527.14	519.913
1416893_at	66540	Fam107b	5.64899	579.711	438.229	319.539	219.126	144.805	79.573	9.65276	8.31993	7.95105	7.79873	7.77183	7.80616	7.91159	8.06807	8.33645	8.6549	9.0517	9.38938	9.60695	9.60316	9.50389	9.29548	9.06933	8.86605
1416894_at	66245	Hspbp1	571.097	456.996	488.638	512.509	534.324	552.072	558.563	561.956	557.111	545.931	529.122	506.42	484.515	459.687	435.304	419.448	412.823	422.087	449.594	496.492	548.828	611.977	678.073	736.236	787.474
1416895_at	13636	Efna1	110.828	142.538	138.262	135.849	134.578	133.828	133.511	134.41	135.198	135.383	135.547	136.073	137.687	140.403	142.082	143.893	145.402	145.656	144.625	142.017	139.292	135.453	132.109	129.904	129.49
1416896_at	20111	Rps6ka1	358.587	661.993	637.41	618.953	596.85	578.054	561.655	547.643	528.546	508.024	485.611	467.583	447.354	424.381	407.457	394.188	390.743	395.023	416.992	448.568	486.239	526.916	562.921	612.234	650.965
1416897_at	80285	Parp9	754.808	885.839	909.156	920.143	921.488	924.086	923.827	920.832	908.782	892.183	880.031	861.068	847.264	837.002	824.193	814.882	809.928	806.56	810.366	822.045	832.901	850.785	873.738	888.985	909.867
1416899_at	22286	Utf1	146.781	114.57	110.942	108.066	105.341	103.158	100.935	98.9267	97.2367	95.843	95.1541	95.1254	96.3455	98.8962	103.213	109.567	118.965	129.817	142.247	154.212	167.346	179.441	190.424	202.745	213.723
1416901_at	67963	Npc2	2297.43	4687.6	4320.94	4030.64	3753.26	3471.14	3330.1	3146.08	2953.39	2842.07	2719.28	2559.93	2499.03	2453.79	2390.74	2314.24	2296.24	2356.97	2474.67	2652.99	2880.03	3021.37	3175.7	3366.16	3601.72
1416903_at	18220	Nucb1	405.536	1240.11	1132.08	1039.07	968.778	903.804	851.676	801.916	760.906	732.496	702.089	674.753	650.602	622.846	596.997	575.008	557.746	544.733	536.736	540.759	550.274	560.402	572.617	591.5	606.445
1416909_at	66268	Pigyl	615.839	612.977	633.83	646.468	651.299	655.329	653.087	645.286	635.971	626.561	611.86	601.217	582.292	565.25	548.14	533.9	523.687	523.274	535.219	564.684	603.735	643.985	689.763	726.455	757.285
1416911_a_at	68050	Akirin1	292.702	796.313	876.312	945.867	1010.2	1069.7	1130.91	1182.55	1223.95	1279.08	1349.1	1398.54	1447.39	1495.21	1520.37	1541.79	1541.39	1520.05	1451.82	1387.76	1288.39	1180.43	1059.55	941.718	839.419
1416916_at	13710	Elf3	140.276	107.406	107.374	108.142	109.388	109.644	110.332	110.623	111.008	111.362	112.78	114.062	115.508	119.17	124.044	130.498	138.626	145.445	153.371	161.885	170.625	177.957	184.606	192.436	201.327
1416917_at	58248	1700123O20Rik	1166.1	1027.28	1014.44	1001.91	994.83	989.7	983.198	974.86	975.017	966.932	962.23	955.84	950.257	947.568	944.846	947.903	958.588	974.233	1003.85	1049.53	1089.76	1121.15	1145.94	1169.25	1183.07
1416919_a_at	53885	Nphp1	149.642	172.821	175.012	179.74	183.924	187.263	190.207	192.867	193.928	195.526	196.058	196.263	196.246	197.401	198.956	199.855	200.77	201.083	200.539	198.852	197.738	197.393	195.922	196.78	200.08
1416921_x_at	11674	Aldoa	2217.56	3178.82	3126.12	3003.04	2831.28	2744.07	2653.23	2582.66	2512.11	2460.14	2437.82	2413.56	2383.23	2365.13	2338.7	2326.59	2333.82	2363.8	2391.04	2452.85	2490.29	2582.27	2589.13	2605.69	2643.55
1416922_a_at	NA	NA	3942.08	4070.73	4099.05	3972.8	3915.98	3768.97	3703.29	3663.64	3662.59	3629.23	3570.08	3525.81	3461.58	3387.06	3333.59	3259.86	3225.83	3207.47	3179.82	3211	3264.41	3293.4	3328.36	3380.37	3452.92
1416923_a_at	NA	NA	1938.64	2565.2	2545.05	2541.96	2491.06	2488.65	2459.27	2494.2	2516.63	2525.47	2576.05	2613.45	2685.37	2788.97	2835.04	2837.63	2861.41	2869.11	2813.58	2718.92	2649.82	2556.97	2442.76	2299.19	2167.51
1416924_at	55950	Bri3	1432.27	1797.57	1777.42	1739.75	1700	1661.03	1646.75	1595.5	1571.35	1543.58	1513.63	1490.16	1459.15	1429.64	1402.51	1381.47	1368.13	1361.29	1370.41	1393.76	1434.02	1472.11	1512.01	1571.84	1590.07
1416925_at	16211	Kpnb1	343.19	545.945	506.748	473.479	446.937	424.752	410.212	400.432	394.644	396.987	403.954	414.786	429.464	442.469	459.534	471.024	473.266	468.588	453.711	423.864	382.17	339.357	297.793	262.281	224.419
1416929_at	75710	Rbm12	7.91142	88.1775	88.7242	89.7846	91.4108	93.9248	96.5675	99.9687	104.312	108.842	114.625	120.938	127.135	134.954	140.915	144.471	145.933	143.632	136.309	122.875	107.874	91.4204	76.669	62.4077	49.4838
1416931_at	65102	Nif3l1	271.236	350.199	348.953	348.424	350.193	350.299	350.526	350.456	350.92	353.441	355.106	357.124	358.221	362.734	365.539	370.88	376.566	378.56	378.891	377.678	375.578	372.538	368.145	367.782	363.797
1416934_at	17772	Mtm1	64.3046	192.097	179.239	168.93	162	154.578	149.615	146.35	144.162	144	145.249	147.554	152.536	158.61	165.086	174.41	182.223	190.188	193.636	195.204	195.36	192.072	187.044	183.305	181.838
1416937_at	56486	Gabarap	1770.38	3088.62	3052.44	2910.33	2756.54	2634.45	2546.59	2443.53	2387.36	2332.72	2274.08	2202.36	2120.7	2060.18	1990.94	1948.11	1916.54	1880.52	1890.82	1936.06	1990.84	2063.25	2113.38	2200.52	2284.4
1416938_at	66121	Chchd1	2658.9	1599.51	1745.04	1844	1902.98	1984.78	2061.8	2130.55	2190.72	2266.58	2329.49	2411.12	2467.69	2511.78	2587.34	2687.94	2742.69	2832.03	2889.36	2921.79	2916.99	2886.3	2835.3	2791.71	2732.09
1416939_at	67895	Ppa1	1657.96	2054.87	2065.75	2079.65	2098.16	2111.68	2116.89	2116.66	2087.46	2044.7	1990.07	1952.03	1922.04	1857.41	1817.38	1795.02	1784.52	1799.8	1815.37	1865.82	1925.32	1975.3	2040.56	2104.04	2189.04
1416942_at	80898	Erap1	187.969	554.134	548.916	545.941	537.808	535.54	533.825	528.314	523.579	516.062	508.795	501.687	494.215	488.154	484.506	481.027	477.503	483.388	496.813	511.409	527.005	543.923	562.914	587.986	609.164
1416945_at	84113	Ptov1	594.981	114.694	217.413	309.232	379.439	432.953	471.074	488.652	500.35	503.653	498.3	486.269	472.271	448.561	424.926	396.94	375.911	365.922	372.677	403.931	449.114	502.4	553.221	618.129	679.169
1416947_s_at	NA	NA	867.343	1235.94	1184.9	1145.38	1102.53	1059.78	1019.77	988.208	944.563	899.33	852.049	815.937	773.725	729.953	691.822	659.014	635.511	637.827	666.171	723.621	804.468	886.014	973.764	1062.4	1144.39
1416948_at	19935	Mrpl23	2104.8	1522.78	1608.92	1682.91	1752.17	1752.63	1749.43	1726.49	1676.12	1616.09	1556.6	1480.35	1408.26	1324.71	1231.11	1164.74	1132.99	1153.13	1226.92	1360.4	1545.24	1763.84	1945.36	2153.96	2339.62
1416951_a_at	73834	Atp6v1d	2652.16	2611.49	2601.01	2602.65	2553.04	2548.72	2496.01	2506.66	2488.76	2498.81	2501.69	2526.51	2525.83	2533.29	2542.48	2533.62	2512.69	2474.58	2387.35	2285.99	2217.79	2094.04	1973.66	1882.62	1762.26
1416954_at	27376	Slc25a10	359.813	525.217	505.364	486.542	471.916	462.589	451.367	445.143	440.806	438.984	437.385	437.946	439.037	440.121	447.958	457.828	467.84	479.675	494.826	508.06	515.114	525.793	528.901	535.425	536.791
1416957_at	18985	Pou2af1	131.636	748.215	679.292	614.913	562.982	521.573	490	468.336	450.582	439.476	430.154	424.427	419.601	419.967	425.077	427.433	426.793	423.536	413.159	396.583	375.256	356.247	334.452	315.469	303.187
1416960_at	72727	B3gat3	372.39	202.46	214.207	224.578	231.38	236.196	237.749	235.533	230.53	220.472	210.06	195.966	181.619	167.494	154.188	145.463	143.619	150.435	172.192	206.802	252.285	299.197	346.084	391.478	430.787
1416961_at	12236	Bub1b	1268.01	1767.99	1641.08	1524.58	1455.29	1370.27	1323.52	1287	1244.87	1234.8	1233.57	1240.87	1251.75	1265.31	1303.15	1346.44	1378.56	1419.01	1461.35	1511.01	1550.42	1570.55	1595.43	1594.68	1582.65
1416962_at	100088	Rcc1	742.05	686.256	699.511	705.995	714.53	721.251	728.47	729.789	730.664	729.706	725.829	725.602	723.664	718.79	719.129	714.887	703.665	697.162	687.786	684.928	674.26	661.266	651.49	637.542	629.426
1416963_at	98766	Ubac1	849.341	679.391	715.102	745.786	771.789	790.087	795.823	801.129	800.599	790.332	786.941	775.858	767.506	750.399	739.632	728.169	718.309	719.303	734.573	764.103	801.03	832.919	872.763	900.327	930.449
1416968_a_at	101502	Hsd3b7	219.499	312.612	287.289	267.609	251.158	239.106	228.361	221.773	215.955	213.624	213.739	214.847	218.641	224.971	232.157	241.694	251.993	259.871	263.732	262.937	260.166	255.39	251.422	246.378	242.866
1416969_at	29870	Gtse1	154.42	177.528	197.04	215.633	231.595	245.607	256.74	262.698	264.221	262.6	257.893	251.549	243.492	235.499	228.059	221.636	220.728	227.263	242.761	263.538	290.405	316.854	342.503	364.534	386.045
1416970_a_at	12866	Cox7a2	15357.5	11355.4	11603.5	12268.6	12925.1	13503.9	13898.3	14151.1	14164.9	14426.6	14534.5	14530.6	14466.5	15101.2	15383.4	15571.6	15734.8	15805.5	15898.3	16189.3	16565.8	17075	17070.4	18162.4	18068.5
1416971_at	12866	Cox7a2	8196.37	4952.08	5249.74	5463.88	5754.3	5852.8	6078	6132.05	6189.54	6177.87	6235.83	6129.56	6095.41	6053.96	5970.01	5933.3	5783.96	5838.72	5920.91	6137.8	6452.89	6741.08	7044.89	7228.65	7438.15
1416972_at	NA	NA	3337.17	2460.21	2482.71	2496.27	2484.68	2508.68	2496.98	2520.93	2527.64	2533.89	2554.93	2573.48	2635.72	2701.89	2790.13	2819.4	2908.38	2983.41	3038.67	3097.69	3102.19	3100.99	3119.08	3133.56	3123.17
1416974_at	56324	Stam2	369.339	310.325	312.585	314.104	316.506	318.665	320.561	326.304	333.307	342.028	353.078	365.664	379.459	394.395	415.717	437.601	452.736	464.985	473.579	475.778	470.084	462.153	452.884	442.139	433.887
1416978_at	14132	Fcgrt	234.602	458.088	398.956	351.866	313.277	283.083	259.87	242.897	232.345	227.097	225.516	228.954	234.99	243.528	256.665	270.34	284.656	296.9	304.569	303.992	297.637	290.722	282.377	275.718	268.902
1416979_at	66537	Pomp	2870.63	3344.13	3221.18	3138.81	3056.21	2894.94	2806.41	2739.81	2690.93	2650.35	2622.39	2619.19	2619.15	2665.37	2720.91	2788.78	2867.09	2974.06	3076.24	3174.68	3308.45	3412.74	3530.77	3616.15	3703.01
1416981_at	56458	Foxo1	185.329	239.701	261.79	275.755	284.707	291.485	291.939	289.961	285.683	279.64	269.24	257.363	244.218	229.855	213.56	197.915	185.5	178.948	180.704	195.017	216.757	246.187	276.389	299.502	320.108
1416982_at	56458	Foxo1	93.6074	462.101	403.301	357.42	317.876	286.72	263.057	247.741	239.24	237.514	241.611	250.038	260.883	280.067	301.479	319.089	336.634	346.144	346.765	333.383	312.507	286.155	258.611	230.165	208.223
1416983_s_at	56458	Foxo1	693.16	917.449	902.529	895.655	883.929	878.064	876.288	880.697	876.42	879.74	889.276	895.042	906.555	920.061	922.542	928.395	929.839	920.521	897.695	874.934	842.811	810.581	775.333	742.674	708.384
1416985_at	19261	Sirpa	575.132	1120.9	1005.07	917.019	847.476	792.079	746.916	714.565	700.153	691.248	694.955	706.777	723.49	742.001	770.878	787.953	810.498	820.305	820.935	806.27	777.596	744.738	705.164	670.937	631.224
1416986_a_at	19261	Sirpa	68.6704	78.0107	68.9971	60.1766	53.2735	46.9974	41.187	36.9826	34.2732	33.178	32.9433	33.8207	35.2984	37.6175	40.6275	43.9443	47.3755	50.4064	52.0477	52.4092	51.4981	50.1902	48.5373	46.9999	45.9697
1416987_at	77766	Elp4	43.0976	50.6407	52.7902	55.6802	58.2135	60.4527	61.7979	62.9157	63.7341	63.97	63.5313	62.839	61.6761	59.6791	57.5768	55.6983	53.91	52.7082	52.3269	52.804	54.2703	55.4116	57.1631	59.1539	61.8491
1416988_at	17685	Msh2	836.838	761.831	836.814	897.428	931.967	978.379	1006.5	1019.37	1023.12	1016.19	1001.62	973.395	950.482	924.111	893.303	877.893	866.962	871.728	895.402	942.908	1017.27	1089.19	1151.6	1217	1272.32
1416989_at	68299	Vps53	485.504	627.298	627.096	624.028	612.699	610.116	606.057	605.983	603.319	600.376	599.526	603.656	605.566	605.462	610.119	612.145	617.844	625.484	631.02	635.87	638.55	641.236	648.186	650.836	655.984
1416992_at	17305	Mfng	368.758	268.921	318.726	360.847	394.387	421.645	438.201	446.195	443.704	432.686	412.375	388.198	357.965	328.113	302.916	275.628	260.257	259.093	275.234	314.836	364.35	422.154	477.785	534.29	588.519
1416995_at	80708	Pacsin3	81.7013	144.969	136.376	129.648	124.118	120.088	114.53	110.142	105.922	101.937	97.6685	93.9196	90.6852	87.797	86.1165	85.8579	87.3683	91.2339	96.7192	103.481	110.655	117.814	126.432	134.306	141.623
1416996_at	54610	Tbc1d8	150.399	313.761	289.843	271.237	256.782	245.473	236.278	229.634	225.276	222.087	221.111	221.999	223.648	227.094	230.987	234.882	239.957	242.338	240.626	233.379	224.867	216.72	209.202	202.937	197.3
1416998_at	59014	Rrs1	516.442	1123.37	1070.13	1024.6	994	963.722	937.989	920.1	901.286	885.434	882.419	872.637	872.773	870.851	873.717	881.931	884.132	883.226	883.744	879.186	869.247	865.729	850.366	840.965	829.406
1417002_at	106264	0610012G03Rik	1431.08	1701.96	1758.28	1784.33	1787.93	1781.17	1754.74	1728.91	1689.66	1646.96	1604.27	1561.01	1506.3	1447.74	1401.26	1354.99	1330.69	1317.94	1332.64	1374.82	1456.8	1560.46	1686	1769.71	1857.77
1417003_at	106264	0610012G03Rik	59.5622	83.5884	82.8746	82.7148	82.9794	83.5522	84.4106	85.0743	85.7632	86.5934	88.1635	90.0208	92.0101	94.2637	96.092	98.1886	99.6058	99.3498	98.1772	95.5522	92.6784	89.5557	87.2124	85.4079	83.5779
1417005_at	16593	Klc1	51.8837	101.151	109.59	117.164	124.554	130.42	134.822	138.199	139.708	138.551	136.69	132.384	126.478	119.723	111.101	102.654	93.4232	84.558	79.084	77.9194	80.0198	83.2842	88.4721	94.358	99.5074
1417007_a_at	20479	Vps4b	2773.74	2423.91	2575.86	2692.54	2818.91	2912.67	2994.27	3084.56	3119.55	3196.46	3277.36	3284.59	3334.35	3328.38	3314.34	3271.49	3228.7	3171.25	3086.84	3005.84	2927.03	2786.48	2710.04	2555.2	2436.15
1417008_at	12908	Crat	38.5619	160.494	154.277	150.815	146.07	142.914	140.126	137.795	135.943	133.64	130.727	128.369	125.598	124.315	122.885	121.948	121.362	120.864	120.898	121.58	123.458	124.773	127.423	129.696	133.346
1417009_at	50909	C1ra	90.4378	176.359	158.579	144.647	132.712	124.747	118.569	113.737	111.191	110.399	111.531	113.558	115.922	120.418	125.645	130.587	133.819	134.672	131.507	125.021	116.296	106.277	97.2871	89.9868	82.8277
1417011_at	15529	Sdc2	111.849	166.564	156.554	149.054	142.925	137.93	134.134	133.523	132.993	133.307	134.927	138.153	142.081	147.775	153.783	160.711	167.048	173.286	174.828	174.288	172.196	167.942	164.16	161.135	158.661
1417013_at	80888	Hspb8	436.536	886.241	829.553	772.452	733.062	697.658	672.736	647.315	628.811	619.357	610.489	610.715	612.543	617.403	624.848	632.781	636.862	638.944	634.437	616.934	593.713	565.449	542.068	522.711	504.999
1417014_at	80888	Hspb8	181.902	259.175	234.199	215.78	201.657	190.13	181.712	175.807	170.702	167.415	165.666	166.091	168.24	171.663	177.729	184.609	192.406	201.16	208.992	214.33	217.719	222.931	226.717	229.658	234.141
1417018_at	58859	Efemp2	175.091	246.928	235.376	226.584	219.542	212.816	207.453	201.631	194.38	186.919	178.805	170.618	163.18	155.454	148.683	142.01	135.572	128.847	124.332	121.657	122.221	124.048	127.858	132.657	138.097
1417023_a_at	11770	Fabp4	2446.87	3392.26	3205.28	3108.18	3015.5	2880.31	2814.02	2753.12	2733.82	2751.92	2769.39	2788.63	2862.61	2915.66	2947.94	2993.2	3061.3	3097.82	3101.27	3111.18	3053.72	2993.3	2938	2883.7	2847.61
1417024_at	15115	Hars	663.073	471.308	524.18	566.583	599.062	625.72	644.758	642.409	627.017	603.233	566.884	528.722	485.771	433.501	380.522	331.814	299.508	285.471	305.688	355.691	428.848	510.663	590.013	677.055	741.853
1417025_at	14969	H2-Eb1	3773.81	10970.2	9049.35	8072.02	7262.36	6273.53	5694.44	5493.27	5010.8	4766.74	4739.61	4678.65	4522.49	4554.9	4635.9	4733.69	4775.39	4838.94	4924.9	4933.47	4900.98	4881.33	4859.51	4730.5	4807.28
1417026_at	67199	Pfdn1	1011.48	1015.59	1062.61	1095.06	1120.43	1123.95	1133.11	1136.91	1128.34	1114.79	1101.45	1090.41	1076.69	1054.11	1034.31	1010.33	981.626	965.127	950.282	945.07	952.811	970.276	985.324	997.937	1023.3
1417027_at	80890	Trim2	126.379	115.328	118.489	123.196	126.245	129.825	133.322	137.356	140.637	143.326	146.239	148.542	151.868	154.201	157.201	158.008	157.401	155.247	151.352	145.404	138.251	129.07	122.547	116.201	111.516
1417028_a_at	80890	Trim2	67.3806	114.911	109.686	105.856	102.48	99.9893	97.6965	95.7311	94.2183	93.344	93.0061	93.0666	94.0528	95.0038	96.5831	98.2781	99.8245	100.006	99.0855	97.4206	95.1731	92.1879	90.4192	89.6039	88.4933
1417030_at	66950	Tmem206	9.11367	96.0317	89.4661	83.0748	77.8932	72.9047	68.3393	64.5348	62.2983	61.0227	60.3194	59.9968	60.1907	59.9732	59.6096	58.8745	57.4671	54.4626	49.8361	44.1003	37.3974	30.8488	24.4912	19.1295	15.164
1417032_at	22213	Ube2g2	550.304	737.312	724.528	704.815	687.038	672.313	662.573	650.27	639.498	629.56	620.254	615.033	609.449	603.454	598.969	598.334	595.445	597.537	601.929	607.55	611.642	616.107	624.564	631.528	640.239
1417035_at	66406	Sac3d1	420.124	302.164	350.148	395.368	435.773	468.988	491.051	504.542	511.977	510.652	502.164	489.821	476.154	457.952	439.087	427.438	422.524	430.451	453.877	494.03	538.503	594.644	653.249	704.493	749.415
1417037_at	56452	Orc6	1110.84	590.502	635.079	672.305	702.583	733.133	752.828	770.981	790.659	813.651	833.149	852.092	873.538	898.995	929.902	963.216	991.898	1030.81	1063.08	1090.47	1115.21	1133.35	1140.24	1145.88	1150.9
1417040_a_at	51800	Bok	497.891	717.494	682.367	638.445	603.438	573.199	551.666	535.033	522.422	511.415	504.663	503.136	504.927	510.43	518.13	526.17	534.339	546.858	554.572	561.837	563.974	564.832	565.109	572.947	583.291
1417041_at	20016	Polr1c	574.02	649.839	620.934	594.177	571.295	550.173	534.547	517.951	508.407	497.784	488.591	482.461	477.014	467.167	453.78	443.945	432.167	420.616	412.813	412.58	412.358	415.731	418.891	424.716	426.963
1417042_at	14385	Slc37a4	237.602	301.224	288.013	279.091	271.492	266.3	261.255	257.941	255.213	254.247	255.003	256.992	258.304	263.9	271.57	279.602	289.221	299.238	309.777	317.95	323.517	328.714	334.05	339.653	344.306
1417044_at	30949	Lcmt1	591.583	548.281	593.542	633.984	661.732	685.589	697.441	704.143	703.211	692.791	683.812	667.063	647.539	621.227	595.75	570.992	555.36	547.159	552.73	577.347	612.432	653.042	701.549	745.847	780.987
1417047_at	192212	Prom2	78.4793	55.1085	64.4698	72.7076	79.4554	84.7922	89.2877	92.5525	94.2261	95.0281	95.2158	94.437	93.0682	91.0987	89.1093	86.6339	84.3488	82.8634	82.6287	84.4675	86.7708	90.1654	94.4397	99.7405	105.511
1417050_at	67445	C1qtnf4	27.3073	81.9919	81.7009	81.7207	82.0088	82.3207	82.5086	81.6346	80.3682	78.5176	76.3857	74.6867	72.2241	69.6903	67.1415	64.7349	62.3786	60.2974	58.4786	57.5908	57.0442	56.9323	57.3269	58.4368	60.3437
1417054_a_at	66055	Sf3b6	5598.9	3824.06	4014.82	4103.72	4156.19	4259.89	4328.74	4383.67	4523.62	4693.26	4795.77	4829.66	4847.16	4946.53	5031.36	5132.23	5156.97	5183.95	5277.81	5331.91	5328.43	5375.65	5360.53	5386.82	5325.5
1417056_at	19186	Psme1	1237.05	3668.33	3355.62	3107.57	2836.4	2621.03	2433.48	2278.65	2172.27	2055.38	1941.27	1845.61	1735.07	1665.18	1565.83	1497.49	1452.95	1458.14	1505.27	1621.59	1770.8	1918.04	2055.42	2202.06	2343.54
1417058_a_at	66059	Krtcap2	1173.75	1374.15	1456.12	1512.97	1556.39	1617.16	1675.2	1679.27	1677.37	1670.02	1652.71	1633.58	1624.37	1591.01	1569.86	1554.82	1556.59	1578.38	1630.89	1704.62	1793.33	1883.45	1954.13	2038.2	2121.13
1417059_at	66059	Krtcap2	792.51	1042.14	1039.31	1025.37	1024.84	1006.68	992.083	962.159	941.534	905.853	864.635	828.193	784.143	739.392	693.185	650.265	615.282	603.301	618.961	662.383	729.868	804.557	884.014	956.576	1031.66
1417060_at	76497	Ppp1r11	367.565	565.524	559.602	556.735	549.498	543.942	540.465	536.376	533.202	530.716	526.918	523.966	520.339	513.315	502.521	487.156	470.818	453.671	436.157	420.733	407.083	398.859	391.224	385.77	380.391
1417061_at	53945	Slc40a1	2310.69	3391.09	3151.11	3030.77	2861.75	2755.6	2703.08	2687.55	2699.11	2762.62	2848.17	2954.66	3124.46	3288.48	3473.26	3651.2	3731.56	3854.24	3963.54	3942.92	3850.22	3730.46	3550.25	3340.62	3206.06
1417063_at	12260	C1qb	1967.59	5071.57	4321.1	3785.02	3240.38	2822.55	2505.62	2307.68	2199.26	2142.58	2120.32	2137.85	2187.02	2237.97	2335.43	2435.93	2509.41	2569.97	2603.99	2581.97	2522.67	2439.31	2318.5	2197.68	2059.92
1417066_at	67426	Coq8a	72.4458	181.778	178.515	176.61	173.558	171.697	169.857	167.407	164.438	160.324	155.195	149.866	145.579	141.037	135.164	130.755	127.79	127.77	133.021	143.672	157.243	173.2	188.297	205.604	220.85
1417070_at	102294	Cyp4v3	23.5359	53.8326	49.1268	44.7223	41.0705	37.6627	34.8954	33.1171	32.2312	31.9698	32.2831	33.1146	34.1181	35.3473	36.8466	38.2265	39.1399	39.1784	37.9755	35.7765	32.8146	29.4577	26.182	23.4272	20.9259
1417071_s_at	102294	Cyp4v3	159.305	325.643	312.876	301.645	293.742	288.174	284.715	282.807	281.128	281.801	282.99	286.858	292.621	300.528	309.048	316.591	325.174	330.927	332.453	327.352	320.734	309.843	301.588	295.925	290.551
1417073_a_at	19317	Qk	441.34	428.095	443.307	458.989	479.364	497.114	517.372	543.869	570.075	605.725	641.43	674	707.822	738.978	770.686	786.317	797.016	795.404	779.346	742.868	695.069	636.469	572.896	522.722	476.179
1417075_at	66488	Fam136a	1228.41	914.665	965.066	1010.1	1064.94	1106.89	1149.81	1186.13	1197.87	1211.87	1219.5	1219.98	1220.61	1214.59	1207.66	1194.19	1195.54	1193.65	1205.27	1213.97	1213.86	1215.77	1225.96	1235.59	1235.99
1417077_at	12033	Bcap29	694.17	979.611	946.657	925.815	908.298	900.634	903.056	910.075	928.722	953.23	987.736	1023.44	1067.83	1113.45	1154.75	1196.94	1246.73	1276.86	1294.97	1276.35	1235.79	1196.05	1143.57	1084.56	1035.82
1417081_a_at	20973	Syngr2	831.111	1444.43	1406.44	1352.41	1312.11	1284	1252.92	1220.94	1203.52	1184.24	1174.38	1164.06	1158.26	1150.81	1144.29	1143.32	1150.18	1158.52	1171.25	1176.47	1184.11	1194.22	1199.45	1205.01	1209.1
1417083_at	66212	Sec61b	5745.16	4662.34	4721.97	4699.97	4749.82	4736.66	4772.23	4780.4	4771.64	4813.38	4820.74	4840.91	4834.35	4812.13	4834.06	4794.87	4792.57	4781.87	4762.98	4836.52	4831.9	4831.53	4812.43	4768.61	4843.34
1417086_at	18472	Pafah1b1	537.412	457.575	458.997	455.837	456.726	459.576	458.093	460.235	459.105	457.516	457.218	458.893	463.71	468.23	478.991	490.784	508.395	531.386	556.609	583.226	608.228	629.589	651.961	670.18	682.073
1417090_at	19672	Rcn1	895.85	1147.68	1124.79	1112.37	1102.94	1091.12	1089.02	1091.64	1091.39	1084.82	1082.53	1087.81	1087.43	1088.79	1093.65	1097.4	1100.67	1098.79	1094.95	1092.07	1085.22	1064.99	1048.03	1019.4	1013.76
1417095_a_at	50497	Hspa14	170.257	80.3732	95.0007	108.258	120.622	131.636	141.539	152.314	161.388	169.447	175.883	182.252	189.087	195.159	200.406	203.817	204.15	200.329	192.267	179.618	167.308	154.186	141.325	129.282	119.239
1417096_at	67223	Rrp15	442.161	445.474	459.987	467.111	474.643	480.844	484.6	484.271	488.447	487.938	488.821	491.535	494.041	497.423	500.949	503.644	508.328	517.661	528.68	542.547	558.117	571.327	585.392	602.545	618.167
1417098_s_at	26922	Mecr	298.491	246.047	251.927	258.14	263.113	271.86	276.928	282.152	286.007	288.933	293.054	296.675	302.038	307.944	315.029	322.768	332.838	343.69	353.227	359.945	365.088	368.469	369.637	373.509	374.121
1417099_at	54632	Ftsj1	355.292	372.28	452.912	511.317	566.225	604.544	636.984	651.827	647.153	629.823	599.542	561.854	523.076	475.296	424.844	373.476	338.126	323.04	343.819	394.296	470.071	548.68	640.709	722.254	790.053
1417100_at	54219	Cd320	286.072	240.049	238.937	238.052	238.515	240.389	240.414	239.064	237.549	234.395	229.895	225.628	221.46	217.337	214.675	213.063	212.942	213.774	217.804	223.095	230.876	241.012	252.98	263.969	271.843
1417101_at	15512	Hspa2	90.5139	82.7967	95.4336	108.132	120.544	132.005	141.944	151.365	157.589	160.985	161.647	160.512	157.336	152.428	147.014	141.769	136.153	130.618	128.507	130.699	137.202	142.582	150.23	156.837	162.769
1417102_a_at	66046	Ndufb5	2911.41	2509.25	2670.67	2848.4	3032.4	3130.41	3188.25	3233.83	3261.96	3325.93	3299.82	3285.43	3252.06	3177.85	3114.05	3024.49	2932.95	2747.75	2637.87	2526.95	2369.22	2260.17	2138.54	2031.85	1937.44
1417103_at	13202	Ddt	892.291	1093.67	1065.17	1035.5	1019.46	998.025	977.386	954.647	932.527	906.935	877.051	849.918	822.618	795.114	772.306	747.836	725.077	719.472	728.582	759.13	803.002	841.106	894.379	934.846	981.736
1417105_at	59005	Trappc2l	1132.96	1537.22	1492.86	1447.52	1379.77	1340.1	1287.93	1228.45	1190.18	1148.72	1087.14	1034.57	974.982	913.737	850.744	805.056	770.99	755.194	777.731	835.854	922.241	1038.66	1147.56	1247.68	1339.81
1417106_at	66314	Tpd52l2	898.886	956.085	964.994	966.199	980.25	990.55	1001.7	1013.73	1025.24	1033.96	1046.53	1058.25	1069.26	1080.81	1095.98	1110.73	1118.89	1136.05	1141.27	1154.61	1160.66	1165.32	1156.39	1147.35	1143.45
1417107_at	66314	Tpd52l2	317.211	266.668	292.317	316.603	339.274	357.21	374.722	390.276	402.29	412.019	420.827	428.083	433.793	435.928	441.911	445.541	446.824	446.944	444.8	439.998	435.144	430.7	424.417	422.494	416.038
1417109_at	94242	Tinagl1	379.239	382.984	363.79	345.029	332.631	320.178	309.428	302.168	296.2	293.006	291.48	290.686	294.136	299.171	305.47	312.443	321.529	329.513	336.607	338.561	338.462	340.636	342.694	345.475	348.715
1417113_at	23885	Gmcl1	1057.73	917.549	1030.62	1139.99	1232.19	1310.07	1363.59	1421.6	1487.88	1538.05	1590.27	1631.16	1663.61	1690.58	1713.88	1722.06	1709.92	1688.55	1652.16	1583.59	1507.01	1439.27	1352.11	1281.03	1212.14
1417116_at	102857	Slc6a8	574.518	821.593	764.249	714.203	675.573	642.103	610.311	597.189	586.997	583.271	592.889	608.816	628.721	655.188	681.208	713.754	739.951	758.35	768.87	776.238	768.527	754.562	744.318	732.667	719.627
1417118_a_at	56292	Naa10	740.949	762.736	759.979	749.453	740.83	728.47	710.864	693.896	672.466	645.229	620.099	592.99	561.088	536.131	516.219	496.436	488.611	497.407	523.963	574.64	636.524	701.141	762.582	815.7	857.336
1417122_at	57257	Vav3	130.35	314.765	293.637	275.778	262.499	253.546	247.512	243.322	242.347	244.256	248.404	254.845	261.122	272.576	282.623	291.485	298.929	298.248	290.657	273.66	253.308	228.588	206.812	186.559	170.906
1417124_at	56431	Dstn	2238.25	3080.46	3022.53	2922.37	2834.95	2790.87	2721.8	2712.31	2673.33	2613.41	2603.1	2605.27	2583.65	2605.72	2633.38	2657.63	2662.73	2655.54	2634.27	2615.18	2564.89	2541.16	2474.79	2391.67	2318.51
1417125_at	269378	Ahcy	1689.32	1866.54	1990.97	2135.96	2258.29	2350.7	2423.26	2493.32	2507.62	2484.13	2461.68	2428.23	2380.98	2295.04	2218.7	2171.53	2146.39	2138.85	2157.29	2199.64	2276.09	2343.58	2470.5	2509.78	2568.01
1417126_a_at	68028	Rpl22l1	6473.58	7252.08	7259.95	7179.44	7264.59	7262.86	7194.4	7208.65	7398.83	7992.23	8450.85	8832.33	9052.03	9526.46	9938.37	10084.7	10223.4	10113.1	9837.72	9081.8	8428.98	7587.29	6843.62	6054.63	5578.65
1417127_at	17701	Msx1	156.263	77.3868	76.9835	76.9088	77.1138	77.1098	77.6627	79.3525	81.0837	83.6705	87.2676	91.967	98.3044	104.573	111.277	120.523	129.473	137.203	141.904	145.263	146.157	145.897	145.636	145.31	145.22
1417128_at	67220	Plekho1	255.461	213.522	230.344	244.663	258.298	270.715	278.3	283.919	285.842	285.327	284.327	281.86	276.348	270.473	264.562	257.922	250.464	243.298	237.105	232.721	231.113	233.17	238.011	241.019	245.863
1417129_a_at	17536	Meis2	126.499	224.917	217.118	211.798	207.528	206.167	205.421	206.493	207.61	209.839	213.764	217.64	223.198	229.447	235.389	241.421	246.535	246.064	241.287	228.2	213.302	199.981	185.411	174.176	163.499
1417130_s_at	57875	Angptl4	412.726	410.579	418.465	428.106	434.795	439.935	444.255	446.161	444.003	440.347	434.672	424.022	412.048	403.227	393.549	386.735	384.154	384.729	387.627	398.937	410.506	422.768	433.538	447.325	458.701
1417133_at	18858	Pmp22	394.736	726.145	686.653	641.273	605.382	578.267	560.074	550.426	549.03	551.078	561	573.086	593.25	615.25	637.639	662.656	678.428	685.015	686.286	678.721	658.314	625.877	594.776	562.546	539.175
1417139_at	66934	Dsn1	308.753	286.317	297.747	309.547	319.435	329.635	340.305	350.127	358.095	366.677	372.56	379.231	386.261	391.896	399.603	406.158	410.832	411.453	412.909	411.05	402.098	394.673	384	376.079	366.031
1417140_a_at	19255	Ptpn2	848.229	480.581	569.315	656.781	727.6	790.555	836.171	871.777	890.623	911.081	912.517	909.809	898.949	880.617	869.068	860.92	851.362	850.315	867.346	891.276	928.631	977.422	1025.87	1062.36	1101
1417143_at	14745	Lpar1	224.648	372.497	360.002	349.304	342.203	333.996	325.86	317.773	309.558	303.271	298.235	292.737	288.512	285.364	282.275	280.531	278.038	274.911	271.462	264.918	258.71	253.664	251.223	248.418	247.953
1417145_at	100978	Nfxl1	267.321	287.525	279.02	272.065	268.504	269.09	269.633	274.254	282.399	293.289	307.516	322.519	343.999	363.056	381.976	397.295	406.248	400.861	383.825	352.872	313.451	269.362	220.987	180.245	144.919
1417147_at	56279	Fam69b	119.032	159.226	171.714	187.79	200.484	211.819	223.064	228.154	231.275	229.321	223.75	217.182	207.461	198.353	188.574	181.267	175	171.268	171.434	176.072	185.831	197.97	211.431	226.249	242.863
1417148_at	18596	Pdgfrb	105.758	83.4438	85.3296	87.6262	89.859	91.6207	92.3602	91.7954	90.0225	87.1802	83.7452	80.0505	76.2911	72.3084	68.7378	66.5497	66.2266	68.5408	73.7044	80.7505	89.1674	97.9555	106.436	117.189	128.126
1417152_at	67991	Nacc2	62.4884	95.0534	95.9126	96.4711	97.0218	97.0986	97.0579	96.3938	95.16	93.8497	92.5352	90.8106	89.6186	88.1326	86.7388	85.3176	84.3602	83.7411	83.6511	84.426	85.3409	86.3207	88.3686	91.112	94.137
1417154_at	20523	Slc25a14	343.028	209.708	234.156	258.225	277.439	295.102	310.696	323.626	338.835	351.354	361.387	374.553	386.429	399.592	414.946	430.336	441.499	450.144	453.195	454.622	450.299	443.608	436.005	432.798	428.097
1417160_s_at	14038	Wfdc18	170.855	528.852	558.026	591.06	617.253	648.488	657.181	646.711	621.38	576.211	534.773	486	446.282	402.216	364.793	339.406	320.552	310.427	311.506	321.844	343.515	377.822	421.546	473.153	534.449
1417162_at	69660	Tmbim1	191.892	425.479	410.308	400.66	394.498	387.943	382.61	378.325	373.339	369.284	365.827	363.528	361.872	363.291	364.529	369.688	373.612	375.419	373.039	366.698	357.992	348.444	339.582	330.851	327.243
1417163_at	63953	Dusp10	8.33097	243.788	214.214	192.033	173.383	160.163	147.902	136.729	127.826	118.421	111.358	104.467	98.6596	93.1454	89.9965	89.9874	94.8578	102.849	115.863	133.305	152.384	172.07	190.734	210.956	230.905
1417166_at	101739	Psip1	1823.91	2209.32	2227.91	2227.37	2253.41	2291.56	2321	2376.74	2453.31	2530.49	2642.33	2820.26	2946.76	3081.15	3230.45	3338.13	3422.82	3463.66	3462.83	3384.59	3279.79	3062.09	2933.66	2777.17	2568.67
1417169_at	53376	Usp2	343.408	166.285	191.375	215.044	234.011	251.023	263.488	272.869	278.473	281.22	280.443	278.056	275.179	271.213	267.505	265.363	264.752	267.887	276.793	291.295	310.784	326.645	346.035	360.977	377.671
1417177_at	14635	Galk1	924.263	913.261	973.051	1017.98	1059.23	1084.25	1100.86	1102.37	1091.79	1065.98	1037.2	993.584	944.101	876.219	817.891	763.964	701.548	666.296	659.007	686.516	733.1	790.809	852.434	907.132	963.959
1417178_at	54120	Gipc2	154.797	275.89	267.983	261.437	257.319	255.439	256.366	257.894	260.162	265.202	272.662	281.966	292.82	305.568	318.78	332.327	347.3	355.755	359.623	354.086	343.606	332.038	319.046	307.668	301.704
1417179_at	56224	Tspan5	187.486	200.769	205.32	211.3	215.641	221.1	224.685	227.201	230.672	232.78	233.344	234.254	234.878	234.753	233.963	232.642	231.158	229.334	226.089	218.726	213.93	210.384	206.991	204.4	203.37
1417181_a_at	16579	Kifap3	214.772	75.79	102.525	123.959	140.517	154.184	165.649	174.327	180.478	184.817	187.626	190.069	191.024	191.017	189.45	187.035	182.391	175.786	168.7	162.622	158.385	155.897	155.036	154.927	155.211
1417182_at	56445	Dnaja2	257.484	183.553	194.773	207.09	217.969	229.167	238.703	248.256	254.967	260.808	265.969	270.092	274.82	279.085	282.426	285.611	289.12	290.719	290.534	287.997	285.223	283.908	280.017	278.638	275.186
1417183_at	56445	Dnaja2	412.07	681.932	659.936	645.363	633.267	630.19	631.937	638.618	652.557	674.528	697.479	727.273	761.967	795.262	829.753	869.317	898.311	918.99	919.115	908.651	886.925	850.842	815.292	779.54	738.216
1417184_s_at	NA	NA	11188.8	4755.08	3962.34	3274.22	2699.62	2322.35	2038.86	1869.19	1767.17	1707.74	1704.2	1736.52	1794.96	1934.58	2070.49	2261.51	2511.09	2766.84	3081.27	3332.79	3644.03	3958.21	4264.35	4413.07	4703.9
1417185_at	110454	Ly6a	1535.92	6120.8	5382.31	4907.85	4274.92	3883.42	3555.66	3338.1	3118.56	2941.53	2819.95	2750.59	2669.01	2628.87	2629.77	2658.09	2677.96	2708.92	2775.09	2796.6	2806.68	2860.95	2861.69	2861.43	2884.53
1417188_s_at	53323	Ube2k	28.7133	67.6331	71.425	75.9171	80.8832	85.9087	91.0683	95.388	99.471	103.152	106.713	109.747	110.904	111.997	112.254	111.749	108.368	102.936	94.7175	85.7629	76.503	66.6403	58.2312	51.2809	45.1593
1417189_at	NA	NA	1347.22	2453.02	2280.41	2111.49	1964.98	1854.09	1753.51	1616.85	1487.69	1356.4	1229.81	1103.77	963.832	819.23	693.896	567.824	476.409	438.826	464.279	562.922	712.024	876.57	1054.62	1217.68	1361.89
1417190_at	59027	Nampt	392.879	831.763	800.962	767.582	743.818	722.955	705.35	694.465	685.448	681.37	676.83	680.004	686.046	690.553	700.076	716.786	723.332	735.789	740.565	740.699	733.411	726.734	714.719	701.961	690.907
1417191_at	27362	Dnajb9	750.736	1193.22	1101.62	1021.57	967.498	918.976	894.324	879.875	873.753	884.723	915.33	951.949	986.213	1030.23	1065.78	1097.92	1114.4	1112.99	1091.17	1050.73	976.648	893.318	811.353	734.465	654.544
1417192_at	28185	Tomm70a	529.253	555.458	638.96	713.271	779.279	834.019	874.435	911.431	935.627	948.951	952.687	943.951	918.024	886.733	859.712	827.161	798.465	769.891	749.786	740.478	738.948	746.055	750.434	758.613	757.916
1417193_at	20656	Sod2	801.269	1397.29	1373.38	1347.26	1320.56	1302.04	1269.04	1226	1201.83	1173.33	1138.83	1097.26	1057.08	1013.86	974.117	934.251	903.625	881.186	873.641	884.247	912.5	946.104	982.119	1016.69	1053.74
1417195_at	52357	Wwc2	34.2631	58.3133	56.2462	55.2945	54.0856	53.1079	52.6188	52.623	53.2905	54.3421	55.7527	57.7078	59.4802	61.2158	62.4723	63.3746	63.5143	61.8661	58.3973	53.4195	47.6801	41.2502	35.2713	29.6777	24.7886
1417196_s_at	52357	Wwc2	26.0264	43.5685	42.5917	42.0503	41.5883	41.2321	40.5141	39.7802	39.3164	38.8148	37.9095	37.346	36.5817	35.713	35.1634	34.4934	33.7288	32.8868	31.875	31.144	30.2879	29.6405	29.1188	29.1319	29.2463
1417200_at	57439	Tmem183a	494.067	659.437	644.505	637.043	628.429	624.543	616.331	617.234	620.338	623.227	627.332	634.72	646.975	659.462	671.929	688.85	701.061	720.159	737.045	750.866	761.394	768.753	777.432	784.409	786.804
1417201_at	76952	Nt5c2	263.406	298.296	311.342	321.134	332.501	341.196	347.411	350.904	351.226	352.057	347.65	343.641	337.436	333.116	330.554	329.943	334.986	344.544	357.809	375.284	399.048	420.201	439.185	458.672	474.961
1417202_s_at	22200	Uba3	637.848	533.593	560.94	587.83	613.778	652.89	685.39	723.759	762.072	818.781	877.283	950.068	1016.74	1075.86	1132.76	1171.85	1199.84	1203.65	1172.72	1097.41	1003.81	887.485	773.012	652.868	534.86
1417203_at	66071	Ethe1	429.991	828.947	785.527	745.329	707.265	675.445	645.938	612.199	583.005	553.24	530.09	503.175	479	448.962	423.185	394.281	375.642	369.143	377.934	410.215	452.502	499.286	542.73	593.867	641.484
1417204_at	66913	Kdelr2	1783.08	2006.37	1986.03	1980.65	2008.94	2025.48	2054.96	2071.95	2093.19	2111.67	2119.64	2134.39	2144.97	2152.93	2162.78	2182.56	2218.93	2245.58	2268.41	2303.48	2319.48	2353.5	2387.19	2394.56	2395.12
1417205_at	66913	Kdelr2	302.433	455.398	395.026	344.784	302.808	267.759	237.048	213.717	195.406	180.493	168.194	159.112	152.123	149.724	151.423	158.602	173.576	194.529	223.298	255.511	286.795	314.522	338.386	357.173	374.099
1417208_at	17117	Amacr	251.264	263.835	267.283	270.612	275.685	282.234	286.243	289.847	291.918	293.48	294.786	294.733	295.14	294.773	293.541	290.187	286.726	281.568	275.96	268.873	263.791	260.192	255.803	254.048	252.563
1417211_a_at	68721	1110032A03Rik	107.688	380.409	352.347	329.43	309.017	293.964	282.292	271.459	263.6	258.696	255.417	253.522	252.393	250.712	249.597	248.624	247.206	244.582	241.319	236.566	232.87	232.167	232.293	232.145	232.577
1417212_at	68241	Mcrip2	325.465	438.793	441.889	442.81	448.568	449.897	451.373	453.864	452.454	449.707	446.887	444.442	439.249	433.105	431.997	430.745	427	424.725	421.675	418.533	414.161	412.253	409.684	409.286	410.355
1417214_at	80718	Rab27b	23.1466	46.7389	46.3741	46.5536	46.6056	46.5722	45.7343	44.9576	43.9899	42.6892	41.1713	39.4773	37.7377	35.8815	34.4403	33.0333	31.9391	31.4585	31.6176	32.5527	34.0081	35.8529	37.6823	39.7437	42.1034
1417216_at	18715	Pim2	224.796	205.497	198.369	194.006	189.593	186.281	183.827	182.671	181.444	181.225	181.957	183.538	187.174	192.295	199.94	210.397	220.389	235.102	249.768	260.265	273.051	284.087	291.423	298.962	305.293
1417218_at	72691	Calhm2	17.5002	203.567	207.496	212.454	216.123	219.584	222.183	222.981	221.377	218.913	216.063	210.363	204.39	198.604	192.5	186.946	181.736	178.223	176.497	178.326	184.626	192.939	199.886	210.548	219.411
1417219_s_at	19240	Tmsb10	6.82193	1701.81	1557.53	1439.26	1300.48	1173.5	1062.34	965.249	881.105	809.445	744.735	681.972	605.735	524.66	432.602	329.321	237.139	173.744	170.05	249.878	395.073	571.175	766.422	942.855	1126.55
1417220_at	14085	Fah	134.911	313.367	275.669	243.256	221.574	203.549	188.979	178.751	169.839	162.674	157.622	154.53	153.02	153.207	156.088	159.017	163.393	168.899	173.208	176.653	180.481	185.029	187.63	193.056	200.118
1417222_a_at	71929	Tmem123	8.07794	464.638	505.105	542.655	577.621	616.492	661.272	696.544	730.497	766.177	800.761	832.637	861.069	885.475	905.888	909.733	899.374	867.185	813.755	736.583	637.156	524.929	415.488	310.151	218.224
1417224_a_at	70233	Cd2bp2	118.86	300.277	320.288	340.108	357	373.483	385.764	401.471	413.366	428.938	441.122	453.065	466.578	475.062	481.863	483.283	476.548	468.091	453.241	431.928	405.285	378.934	354.984	332.364	315.226
1417227_at	72039	Mccc1	710.299	670.058	656.123	651.394	645.853	646.026	642.988	638.167	640.007	639.547	645.832	653.611	661.848	671.066	681.994	694.502	707.979	725.848	744.225	762.694	778.216	789.698	802.878	815.654	826.005
1417233_at	72170	Chchd4	964.263	847.47	859.314	857.557	861.353	866.67	868.682	875.475	873.18	871.54	874.32	870.859	874.779	877.902	884.266	891.951	909.054	916.544	921.823	934.761	948.113	959.007	965.464	971.27	977.47
1417239_at	12626	Cetn3	2149.11	1374.31	1452.58	1505.67	1557.24	1635.55	1706.18	1761.94	1817.59	1872.88	1929.7	1986.5	2051.27	2110.31	2145.36	2182.35	2196.47	2186.25	2138.72	1995.5	1862.87	1720.28	1558.89	1373.21	1217.01
1417241_at	13929	Amz2	542.129	538.176	579.355	616.445	643.024	663.192	675.976	680.459	677.726	673.434	660.598	648.62	628.598	606.808	586.551	569.59	560.788	562.606	581.956	620.038	668.254	722.269	772.607	819.63	855.035
1417244_a_at	54123	Irf7	220.561	467.795	420.249	382.018	349.881	320.437	296.02	278.105	261.168	247.646	237.585	228.105	219.566	212.388	206.708	203.484	202.618	206.64	215.606	229.576	249.157	271.119	290.132	305.296	325.033
1417250_at	19820	Rlim	1101.34	767.373	756.146	744.071	736.752	733.4	729.083	730.551	740.494	752.768	771.605	797.981	819.764	847.718	872.495	895.611	920.264	926.722	919.487	903.579	877.459	839.963	807.442	771.564	730.766
1417253_at	14300	Frg1	1668.13	221.374	558.516	830.395	1011.36	1149.28	1237.95	1285.97	1300.47	1307.62	1285.73	1259.41	1202.11	1148.5	1081.42	1012.63	956.188	925.711	936.535	1024.13	1131.14	1255.24	1381.16	1544.47	1670.08
1417254_at	57815	Spata5	62.2164	198.576	187.801	180.955	173.444	168.7	163.361	157.259	150.365	143.91	136.949	128.936	120.186	111.617	104.689	97.5507	92.7603	91.5799	94.6731	102.301	112.074	122.658	133.704	142.777	151.312
1417255_at	106633	Ift140	344.837	278.197	315.794	343.995	370.092	390.32	406.196	416.322	422.643	424.475	421.321	416.024	408.53	401.358	392.167	384.269	380.172	378.318	380.924	391.297	408.365	427.104	446.253	464.61	484.266
1417258_at	12465	Cct5	2952.76	4217.28	4157.07	4045.56	3928.89	3774.83	3672.43	3649.63	3587.37	3546.68	3447.07	3375.15	3271.12	3153.49	3091.13	3039.14	3016.22	3045.35	3124.7	3236.27	3362.18	3532	3736.55	3820.34	3988.84
1417264_at	52064	Coq5	403.28	435.389	454.898	465.657	476.297	484.7	489.318	491.386	497.286	501.321	504.85	508.931	512.53	518.388	518.28	516.029	512.571	511.128	506.21	499.24	490.682	479.066	471.982	467.362	462.861
1417266_at	20305	Ccl6	169.727	508.791	479.094	447.366	425.753	405.527	386.798	374.459	363.547	356.525	351.255	349.519	350.066	354.808	361.631	373.311	385.231	395.86	408.861	416.793	421.145	425.718	429.833	440.303	447.13
1417267_s_at	66120	Fkbp11	34.1346	148.939	135.186	124.226	115.185	106.925	100.427	95.0901	90.853	87.7961	86.0836	85.582	86.0952	87.8648	89.9242	93.2104	96.7498	98.2346	98.9697	98.4865	96.4772	93.8052	92.373	90.5748	89.0929
1417268_at	12475	Cd14	112.81	175.734	162.664	153.525	144.332	138.314	133.384	131.716	129.889	129.25	130.658	132.842	137.022	142.234	148.533	154.319	160.052	164.645	167.55	166.544	163.387	160.054	156.45	153.454	150.311
1417271_a_at	13805	Eng	337.582	308.14	290.764	277.427	267.02	259.993	254.972	250.831	248.372	248.98	252.18	256.067	260.307	269.871	281.031	292.401	305.218	314.152	322.031	324.962	325.041	322.279	318.791	316.129	317.598
1417272_at	68303	Fam114a1	327.973	303.911	304.911	305.445	307.731	311.986	317.08	324.154	335.882	349.145	362.891	380.207	400.3	421.766	445.251	466.919	480.416	491.612	494.282	485.673	464.434	439.467	413.587	393.129	367.847
1417273_at	27273	Pdk4	41.2028	68.18	72.4049	76.0385	79.5516	82.003	84.1841	85.0729	84.7312	83.7804	81.9894	79.7991	77.1663	73.9832	69.7283	65.5117	60.4891	55.6198	51.6062	48.4696	46.3646	44.8056	44.3804	44.5989	45.1036
1417274_at	53607	Snrpa	665.087	1416.67	1445.76	1458.04	1457.99	1439.45	1404.14	1392.11	1360.62	1324.55	1280.54	1226.31	1175.78	1129.29	1082.03	1046.04	1010.59	1017.39	1050.16	1103.04	1192.5	1285.24	1375.02	1484.04	1583.5
1417281_a_at	26561	Mmp23	145.097	127.62	122.879	119.15	117.146	115.732	113.185	111.994	111.305	111.053	111.684	112.523	113.128	115.098	118.293	121.32	124.716	127.442	129.675	130.971	132.707	133.924	134.916	136.442	138.732
1417285_a_at	68202	Ndufa5	2853.01	2299.96	2414.48	2573.92	2657.52	2785.58	2869.9	2955.86	3018.79	3086.07	3136.01	3204.72	3267.18	3273.06	3309.46	3328.52	3301.86	3294.37	3286.83	3256.11	3196.39	3097.46	3026.77	3018.01	2986.19
1417286_at	68202	Ndufa5	1902.01	2104.8	2089.6	2089.92	2085.94	2063.47	2078.65	2067.38	2072.82	2059.72	2045.47	2028.61	2020.25	2015.6	2004.7	1992.76	2003.39	2012.64	2032.52	2046.11	2074.98	2082.53	2080.06	2104.77	2109.32
1417292_at	15953	Ifi47	1907.43	2453.55	2391.38	2316.11	2276.25	2229.01	2181.26	2157.97	2123.48	2091.47	2041.12	2012.05	1989.11	1969.31	1945.62	1953.87	1958.76	2008.11	2115.55	2182.39	2278.28	2392.31	2517.52	2578.16	2650.59
1417294_at	110198	Akr7a5	467.419	450.098	468.364	479.777	489.568	496.654	497.939	497.37	494.427	486.419	479.276	468.707	456.807	438.449	427.595	414.458	400.49	392.082	388.28	394.706	405.513	419.787	434.817	453.554	472.511
1417298_at	68177	Ebpl	403.132	726.819	699.618	661.013	624.464	600.053	577.837	558.319	546.425	535.418	528.025	522.876	519.263	518.41	515.868	514.781	517.652	525.172	533.554	545.657	558.646	569.797	580.799	596.731	610.563
1417299_at	18005	Nek2	479.412	488.819	483.91	477.935	473.271	472.869	473.245	476.525	481.285	488.917	501.409	517.173	532.497	547.808	565.565	585.764	600.243	609.766	612.103	607.307	588.695	564.867	542.526	521.627	502.188
1417301_at	14368	Fzd6	261.534	374.614	347.782	328.119	310.83	298.443	291.454	288.331	289.63	295.582	305.609	317.353	335.005	356.778	379.459	404.724	425.865	440.839	444.643	436.771	419.43	399.767	373.363	354.261	336.125
1417303_at	192156	Mvd	162.743	89.7553	105.639	120.99	134.598	146.938	158.044	164.561	166.853	165.529	162.068	155.55	148.23	141.113	132.722	126.204	122.736	123.686	130.913	143.799	159.797	177.341	194.709	213.686	231.926
1417307_at	13405	Dmd	30.6211	39.5899	40.8564	42.5737	44.2832	45.9573	46.9706	48.2283	49.5402	50.8264	52.11	53.57	54.822	56.4587	57.6566	58.7987	59.9004	60.1365	59.4647	58.3099	56.4827	54.0826	52.2887	51.2278	50.2757
1417308_at	18746	Pkm	1034.41	3726.45	3412.65	3179.36	2999.04	2775.19	2611.93	2462.02	2376.89	2289.76	2199.86	2128.23	2052.48	1989.94	1939.33	1920.1	1898.88	1901.75	1936.98	2004.05	2109.46	2201.22	2315.41	2421.28	2474.72
1417311_at	68337	Crip2	996.633	1262.46	1227.37	1203.8	1193.62	1163.73	1147.54	1145.85	1138.21	1127.12	1128.66	1128.04	1130.96	1133.25	1135.64	1143.73	1154.34	1168.03	1173.8	1173.63	1169.35	1170	1157.21	1147.22	1143.01
1417313_at	66094	Lsm7	1493.81	683.678	809.677	903.895	969.79	1019.34	1052.03	1068.95	1071.77	1053.96	1032.69	1002.53	969.938	931.868	890.362	867.554	852.407	858.141	891.765	955.381	1056.95	1158.07	1250.21	1357.17	1465.54
1417320_at	17713	Grpel1	1547.01	1066.76	1159.85	1239.31	1297.5	1340.84	1365.14	1387.13	1405.84	1406.51	1397.51	1383.76	1367.32	1336.43	1290.29	1260.91	1236.13	1237.28	1257.2	1290.78	1341.85	1405.37	1471.22	1543.8	1588.33
1417322_at	102115	Dohh	579.833	511.628	580.291	641.955	692.65	726.859	749.15	755.659	754.698	747.895	730.451	710.587	681.003	644.225	604.435	565.643	537.365	523.038	526.565	555.094	599.555	652.572	714.599	772.532	819.679
1417323_at	56742	Psrc1	695.722	426.476	484.36	532.345	574.036	610.103	648.17	669.041	680.398	689.241	691.48	693.433	691.239	684.735	680.005	672.424	665.999	664.008	665.503	668.974	678.814	684.124	693.921	700.042	707.425
1417326_a_at	66156	Anapc11	629.415	612.304	678.363	711.661	728.315	731.159	716.116	692.631	655.192	605.658	551.978	491.517	429.955	356.239	286.233	218.406	168.899	148.382	172.638	249.671	362.392	488.69	623.507	755.924	858.233
1417327_at	12390	Cav2	251.941	188.304	183.441	183.366	182.229	182.298	184.942	188.259	193.332	200.742	209.539	219.745	230.973	244.311	258.717	271.89	282.873	289.332	287.077	276.523	261.178	242.34	223.311	207.713	194.137
1417331_a_at	56297	Arl6	268.257	443.624	434.894	433.209	429.395	426.616	426.212	426.365	427.414	429.756	431.471	433.716	437.718	440.191	447.743	455.308	459.204	462.12	462.755	458.604	450.46	439.63	429.335	424.28	416.03
1417333_at	54153	Rasa4	108.67	191.6	168.409	152.46	137.223	124.664	115.289	107.947	103.844	101.435	101.786	103.803	107.866	112.973	121.596	132.179	141.564	148.25	154.007	156.774	156.181	155.302	153.109	151.282	149.261
1417336_a_at	27359	Sytl4	10.1648	33.5621	30.5986	28.1307	26.0173	24.4589	23.4516	23.106	23.4243	24.2718	25.4878	27.016	29.0061	31.4849	34.1666	36.9093	39.4042	41.2683	42.2987	42.097	41.0912	39.1446	37.5457	36.0729	34.6344
1417340_at	NA	NA	440.856	634.623	583.231	544.668	511.092	485.393	467.984	456.39	450.252	450.736	457.048	468.065	484.474	502.913	521.858	535.783	552.043	560.192	554.521	537.34	511.712	480.792	450.527	419.942	389.431
1417342_at	66849	Ppp1r2	67.5584	89.3303	93.663	97.8665	102.354	106.008	108.684	110.203	110.735	110.317	109.638	107.939	105.647	103.258	100.305	97.4663	95.1722	91.7223	89.4055	88.1262	88.0074	88.6588	90.4912	93.3009	96.6371
1417343_at	59095	Fxyd6	47.1179	66.8043	64.3281	62.7524	61.8512	61.1682	60.202	60.108	60.5987	61.211	62.4446	64.1771	66.6768	69.2276	72.5194	75.7065	78.9577	81.8303	83.9912	85.3546	85.5948	85.1361	85.4057	86.2703	87.3952
1417344_at	73024	Emc7	3037.24	2314.8	2353.22	2341.21	2339.9	2318	2278.68	2239.96	2172.55	2121.01	2023.12	1954.92	1882.78	1790.37	1713.27	1633.05	1582.08	1576.97	1638.04	1744.32	1909.58	2084.67	2278.83	2466.43	2624.29
1417348_at	67101	2310039H08Rik	1348.37	1351.71	1360.42	1353.84	1352.33	1351.07	1347.63	1347.24	1352.4	1358.12	1374.1	1389.39	1408.06	1411.29	1416.85	1432.02	1460.8	1495.94	1504.56	1530.01	1564.34	1600.06	1623.32	1624.72	1637.47
1417349_at	18457	Bloc1s6	635.092	1194.58	1247.56	1270.14	1294.63	1302.22	1298.43	1298.3	1290.85	1297.49	1294.98	1299.38	1285.67	1261.79	1245.4	1212.28	1187.73	1152.21	1110.71	1089.12	1062.35	1025.79	994.398	967.962	941.068
1417350_at	18457	Bloc1s6	6.75782	130.373	108.677	90.0366	71.7578	53.0818	34.1587	16.2871	9.97954	9.54789	9.37447	9.27153	9.2623	9.28768	9.35525	9.45435	9.59492	9.71508	9.83328	9.93875	9.99241	10.0849	10.224	10.4241	10.6275
1417351_a_at	68981	Snrpa1	1448.62	1581	1729.15	1843	1907.59	1992.27	2066.08	2120.37	2153.81	2169.64	2180.62	2182.8	2164.69	2125.65	2090.34	2027.99	1980.55	1960.86	1919.2	1894.87	1861.67	1840.16	1827.84	1784.76	1769.33
1417354_at	81500	Sil1	535.236	527.909	573.495	618.262	650.396	678.501	696.694	706.73	708.988	707.077	700.329	695.967	686.423	675.291	667.968	664.133	664.56	673.684	693.892	728.615	762.068	801.568	842.969	884.135	922.958
1417355_at	18616	Peg3	110.51	90.8824	87.6913	84.4641	82.3782	80.535	78.6091	77.2175	76.261	75.2877	74.7183	74.8139	74.8806	75.1676	75.7512	76.3203	76.8375	77.5478	77.0413	76.8029	76.3102	74.6209	73.5584	73.1454	72.7174
1417357_at	13726	Emd	891.282	561.423	677.257	769.372	850.895	912.82	965.921	1005.1	1019.41	1021.79	1010.08	979.211	946.226	894.947	849.888	805.609	766.008	729.768	708.529	712.519	730.489	757.364	793.06	828.061	852.944
1417360_at	17350	Mlh1	517.48	292.567	324.278	353.16	378.834	401.522	421.98	436.495	449.681	458.577	466.229	472.358	478.298	481.395	486.999	488.465	490.796	494.432	498.284	500.007	501.283	502.771	500.9	501.157	506.403
1417361_at	65257	Asb3	410.778	439.907	421.237	403.082	389.226	376.542	363.3	350.507	337.059	320.561	307.724	295.031	283.887	274.222	268.145	270.207	279.818	302.517	334.909	373.033	418.976	462.133	497.697	532.958	559.527
1417368_s_at	17991	Ndufa2	5610.67	4455.82	4836.35	5100.69	5355.77	5551.95	5609.99	5618.44	5626.79	5626.51	5546.46	5429.84	5260.65	5112.32	5026.46	4898.29	4799.1	4768.99	4815.42	4971.65	5255.48	5514.48	5873.46	6131.06	6456.88
1417370_at	21786	Tff3	48.5943	30.0502	46.5436	58.196	66.7783	74.0933	78.6573	82.282	83.9199	84.2824	84.029	83.2729	82.1058	81.001	79.3815	78.2752	78.5489	79.6894	82.7227	87.4785	93.6192	100.45	107.49	116.769	126.381
1417373_a_at	22145	Tuba4a	4337.39	5336.25	5488.01	5601.38	5737.94	5759.95	5869.04	5951.89	5978.51	6049.11	5956.04	5885.02	5837.95	5741.72	5712.84	5652.22	5544.22	5568.32	5587.38	5604.97	5780.87	5926.82	5969.27	6080.55	6210.38
1417374_at	22145	Tuba4a	1523.92	1522.11	1487.52	1455.52	1416.11	1383.36	1366.5	1352.23	1333.84	1324.21	1312.47	1309.83	1301.7	1273.6	1276.28	1286.94	1300.51	1324.88	1346.51	1388.13	1439.83	1487.41	1543.09	1593.58	1611.73
1417376_a_at	54725	Cadm1	143.112	526.831	483.183	442.626	415.625	389.118	369.536	357.236	347.98	342.228	341.954	342.666	345.376	351.023	357.059	362.436	364.497	363.788	351.815	332.492	309.496	284.292	259.716	235.985	217.333
1417377_at	54725	Cadm1	284.5	588.577	537.831	494.517	461.975	434.582	415.901	402.272	393.48	392.163	396.556	401.662	411.398	423.013	436.283	447.636	451.825	446.589	428.745	400.612	363.442	323.523	289.443	257.198	226.366
1417378_at	54725	Cadm1	486.423	1082.38	983.002	906.157	844.26	796.5	757.178	733.678	722.556	720.963	725.326	741.179	764.153	785.143	810.568	830.666	851.483	858.238	850.924	830.379	799.356	753.74	705.951	659.624	613.392
1417381_at	12259	C1qa	2375.19	5278.01	4652.83	4006.26	3562.88	3199.14	2860.17	2660.45	2489.82	2438.77	2406.52	2409.81	2430.76	2472.92	2535.39	2632.02	2712.95	2829.1	2898.28	2903.03	2889.33	2804.75	2751.79	2716.09	2616.06
1417387_at	67279	Med31	1582.01	871.956	925.998	964.002	998.088	1020.3	1032.72	1042.48	1046.61	1042.53	1024.22	1011.14	991.658	976.569	961.104	949.571	947.279	962.775	989.316	1049.97	1113.32	1182.24	1246.45	1315.6	1393.67
1417388_at	12069	Bex2	84.5401	60.3501	69.1943	75.5958	80.9277	84.726	87.4945	88.2545	87.3469	85.5308	82.2841	78.3538	73.8129	67.8922	62.1311	57.4617	55.3869	57.1056	64.0214	74.7924	87.651	101.143	115.08	129.277	142.064
1417389_at	14733	Gpc1	431.864	836.493	838.692	837.411	835.157	832.85	829.605	826.207	823.083	820.169	815.641	809.111	799.276	784.98	773.562	762.241	744.259	725.797	715.424	710.778	707.816	709.125	708.977	709.136	705.88
1417390_at	74254	Gpn1	635.974	507.194	545.438	579.688	606.406	632.222	654.345	662.463	661.444	654.162	645.672	630.076	609.543	588.037	564.312	545.439	533.007	530.253	535.759	561.567	594.52	633.3	676.494	712.214	747.371
1417392_a_at	20540	Slc7a7	250.203	441.025	378.908	329.288	290.149	260.064	239.438	226.791	222.94	225.599	233.007	245.778	261.075	285.767	311.752	336.962	360.09	378.775	382.258	372.963	353.928	327.653	301.257	277.952	253.773
1417393_a_at	67389	C1qtnf12	290.074	351.896	355.557	357.896	357.449	356.087	355.176	348.646	341.999	331.72	321.068	311.644	301.829	290.957	279.703	270.921	267.226	270.158	283.91	309.817	338.229	372.501	409.113	440.885	469.408
1417394_at	16600	Klf4	178.489	284.674	271.786	260.97	253.726	249.334	248.004	248.185	250.633	255.793	263.458	272.723	285.369	297.421	310.403	318.327	324.108	321.493	310.562	287.467	259.594	227.749	198.961	175.022	154.288
1417395_at	16600	Klf4	99.0051	135.366	130.89	127.193	124.896	123.105	122.255	120.318	119.247	119.117	119.414	119.674	120.233	121.765	123.159	124.658	126.151	126.291	124.798	122.522	120.231	117.615	116.75	115.617	115.682
1417398_at	66922	Rras2	852.111	971.344	934.025	905.63	879.416	857.141	842.782	823.351	813.257	796.518	793.77	793.632	792.313	794.776	803.215	815.085	830.254	847.151	867.759	883.915	906.84	921.512	927.01	932.162	935.047
1417399_at	14456	Gas6	3349.09	7054.43	6000.73	5362.28	4801.86	4297.41	3947.19	3677.64	3554.88	3449.79	3393.95	3367.7	3368.26	3370.5	3436.2	3492.81	3535.64	3583.16	3625.76	3627.53	3600.46	3509.76	3432.93	3343.04	3318.56
1417400_at	75646	Rai14	592.126	803.037	777.202	762.278	754.521	750.717	744.083	741.517	742.779	747.746	755.661	764.736	781.782	795.586	814.486	828.529	843.048	851.492	850.678	842.405	825.339	802.445	782.808	766.094	741.073
1417403_at	170439	Elovl6	111.25	194.046	197.714	202.547	206.904	211.579	217.644	221.035	222.631	223.838	223.355	222.614	220.397	217.07	213.01	207.111	198.784	189.388	175.365	161.124	146.782	133.919	121.14	110.232	100.654
1417404_at	170439	Elovl6	417.072	594.141	586.518	577.473	569.914	563.218	557.662	554.899	552.307	548.767	547.659	545.743	538.809	537.362	534.37	531.544	524.321	515.77	500.97	482.39	458.499	432.128	409.106	386.803	364.722
1417409_at	16476	Jun	91.3332	224.738	207.424	194.905	184.387	175.953	170.86	168.549	169.19	171.771	176.499	183.634	192.348	202.648	212.802	219.593	221.868	215.893	197.817	171.118	138.232	96.0037	52.1475	11.0258	9.52188
1417410_s_at	18759	Prkci	1231.6	1310.38	1288.1	1258.39	1250.19	1242.4	1227.02	1222.72	1232.8	1253.3	1285.19	1334.81	1367.08	1397.88	1412.68	1444.09	1471.74	1487.36	1467.07	1445.16	1407.76	1357.33	1287.35	1239.56	1178.83
1417419_at	12443	Ccnd1	181.307	119.723	127.878	135.534	143.786	151.56	160.927	167.635	174.851	181.309	187.602	195.931	203.821	212.803	222.301	231.069	241.638	248.087	251.136	248.013	243.023	235.545	231.218	227.37	223.768
1417420_at	12443	Ccnd1	303.76	709.258	676.036	639.878	610.015	588.977	571.493	556.892	549.775	542.12	540.434	538.879	535.084	538.501	540.065	541.213	540.848	535.098	521.959	502.468	476.049	449.114	421.862	399.852	377.677
1417421_at	20193	S100a1	266.984	420.639	383.448	353.59	328.746	306.479	291.153	279.382	270.222	263.773	260.722	260.737	262.648	268.433	277.703	288.802	301.775	311.741	320.769	326.802	330.749	333.765	337.953	344.526	350.139
1417425_at	66801	Prkrip1	754.091	480.879	509.04	527.11	538.298	549.278	552.598	555.514	554.202	551.509	548.051	541.713	531.581	525.285	514.439	505.657	501.351	502.969	514.183	531.669	562.409	596.076	628.616	666.148	692.329
1417429_at	14261	Fmo1	919.638	1065.13	1023.82	994.043	974.544	960.084	954.45	953.39	959.119	972.763	990.032	1011.6	1037.74	1064.43	1093.09	1118.32	1130.82	1149.68	1149.4	1137.64	1110.29	1074.82	1027.27	981.33	938.296
1417430_at	12585	Cdr2	94.5994	160.67	161.561	165.142	168.831	171.864	176.949	181.388	185.505	188.566	192.13	195.626	198.079	201.067	204.661	206.15	206.037	204.064	199.068	193.095	185.384	177.26	170.114	164.083	158.339
1417431_a_at	56632	Sphk2	373.221	313.083	319.112	327.684	334.256	340.518	344.087	346.676	348.425	350.844	349.86	348.505	346.689	346.428	344.859	345.595	348.049	349.53	355.574	362.176	370.364	379.446	387.931	398.331	405.023
1417435_at	16795	Large1	216.86	171.94	173.634	177.705	181.762	186.136	190.361	195.072	199.605	203.607	208.9	214.494	220.598	228.53	236.312	246.002	256.102	262.565	269.267	270.88	274.566	276.771	277.458	278.783	279.431
1417438_at	105014	Rdh14	736.261	825.28	763.533	708.734	662.852	625.256	595.774	576.199	567.431	565.569	573.599	592.741	614.096	639.169	668.068	694.237	718.998	740.886	751.192	748.63	739.634	724.419	702.441	678.651	653.613
1417439_at	70445	Cd248	167.943	125.908	129.573	132.986	137.36	141.335	145.1	149.588	154.232	159.241	164.046	169.277	176.007	181.922	187.579	194.83	199.398	201.946	199.936	194.775	188.11	179.193	170.969	164.527	158.172
1417441_at	30045	Dnajc12	489.881	624.783	566.504	519.766	484.333	456.295	434.073	421.781	415.051	415.363	420.888	431.848	446.678	463.931	481.936	498.834	512.109	523.11	524.473	518.558	504.843	482.346	461.846	438.788	416.468
1417443_at	NA	NA	83.6635	41.5654	43.9363	45.673	47.0002	47.4871	47.4393	46.6013	45.3571	43.663	41.6396	39.8791	38.2357	37.5532	38.3233	40.9307	46.3714	54.8532	65.8875	78.03	89.889	101.018	111.739	123.313	133.62
1417444_at	13559	E2f5	70.8993	108.339	103.383	100.081	96.6523	94.006	91.8001	89.3317	87.6729	86.4655	86.1751	86.5304	87.1038	87.6665	88.0357	88.4979	87.9669	86.515	83.3533	78.9054	73.8502	67.9589	62.2303	57.4937	53.7917
1417445_at	67052	Ndc80	655.246	254.66	282.549	308.675	329.567	348.194	360.95	369.971	377.249	380.792	384.245	387.828	390.716	394.413	406.913	425.699	449.675	478.095	518.838	563.165	607.543	645.108	680.412	703.608	722.363
1417446_at	20498	Slc12a4	241.579	222.496	229.133	233.929	238.355	242.382	244.233	243.494	239.887	234.498	226.914	218.913	209.048	199.811	191.991	186.378	184.73	189.715	201.424	221.262	250.196	281.898	308.027	335.467	361.717
1417448_at	108707	Fam207a	153.724	433.375	438.651	441.984	445.029	442.06	441.153	434.069	426.41	412.435	398.114	378.269	357.407	337.954	318.761	304.455	296.167	298.274	316.218	347.745	388.95	432.668	474.418	511.577	548.261
1417450_a_at	21335	Tacc3	1467.71	622.14	744.472	841.476	923.557	1007.02	1073.14	1130.13	1168.3	1182.95	1198.95	1203.36	1210.66	1210.82	1210.03	1205.91	1210.84	1224.42	1246.86	1274.27	1297.26	1314.69	1338.17	1353.72	1358.9
1417453_at	72584	Cul4b	294.182	289.63	294.205	298.174	301.668	305.91	311.285	315.887	322.166	328.161	338.591	347.205	356.414	370.165	381.698	395.711	410.071	422.543	429.8	434.334	430.896	429.324	422.214	420.195	413.568
1417454_at	72584	Cul4b	1394.45	1021.74	1050.31	1071.74	1103.39	1126.01	1154.53	1182.26	1202.25	1228.26	1257.78	1300.81	1333.6	1372.03	1395.52	1413.9	1459.58	1507.99	1523.17	1555.12	1569.68	1568.32	1586.07	1574	1539.65
1417457_at	66197	Cks2	8667.93	4876.54	5221.38	5598.84	5847.39	6178.55	6351.33	6433.27	6574.12	6683.58	6821.23	6981.61	7030.34	7292.19	7412.1	7476.49	8039.31	8092.74	8130.1	8162.36	8155.09	7960.99	7922.55	7839.49	7742.43
1417460_at	80876	Ifitm2	702.764	1947.97	1737.52	1519.14	1372.75	1269.55	1162.13	1084.01	1021.45	975.407	938.458	912.969	896.856	889.059	898.06	910.968	931.004	953.545	979.109	1009.89	1042.17	1067.42	1092.48	1128.95	1159.39
1417463_a_at	66508	Lamtor1	3452.01	2758.99	2942.03	3160.51	3269.27	3383.03	3425.95	3517.8	3555.57	3569.57	3591.45	3547.31	3525.94	3475.69	3424.52	3378.86	3318.2	3295.19	3297.88	3342.32	3386.36	3469.35	3561.3	3645.79	3752.25
1417465_at	14272	Fnta	1561.16	1438.03	1531.75	1624.53	1692.47	1736.55	1758.09	1773.03	1767.62	1752.08	1743.32	1722.95	1698.83	1673.9	1644.48	1623.75	1599.65	1605.12	1629.83	1683.37	1736.99	1812.42	1879.2	1926.37	1991.28
1417466_at	19737	Rgs5	869.589	724.692	744.215	756.529	778.91	803.154	830.149	867.556	908.657	962.717	1017.37	1075.69	1139.64	1189.95	1249.85	1315.24	1350.06	1366.01	1364.71	1337.32	1282.89	1206.29	1137.76	1056.57	986.127
1417470_at	80287	Apobec3	587.893	939.251	945.579	952.117	952.131	953.868	943.792	928.636	904.091	873.397	844.252	820.862	791.134	766.382	751.404	743.201	747.438	765.432	807.432	866.246	945.437	1045.66	1135.4	1223.82	1305.63
1417474_at	76568	Ift46	345.569	284.823	298.455	309.814	317.737	323.369	329.217	333.667	338.631	341.466	346.074	350.923	355.769	364.353	373.316	383.973	397.263	409.249	423.469	434.878	445.231	451.485	459.682	465.501	473.473
1417477_at	24083	Natd1	391.701	865.034	808.255	748.316	703.269	668.022	642.073	620.305	615.623	618.579	628.753	648.393	673.313	695.957	729.066	763.221	786.851	811.37	827.472	829.794	823.476	812.946	794.829	776.134	754.154
1417478_a_at	59032	Ppp2r3c	578.138	641.276	643.409	651.495	655.04	663.019	668.339	668.921	664.808	664.541	663.665	662.875	662.456	664.221	665.742	671.484	682.745	700.35	728.002	757.552	791.62	816.464	838.466	861.903	880.355
1417479_at	59032	Ppp2r3c	196.913	161.827	168.997	178.258	187.433	195.005	204.518	213.092	221.866	232.101	241.864	251.959	261.467	275.168	289.309	301.338	309.886	315.071	317.022	312.014	301.197	290.276	278.22	268.739	257.269
1417482_at	73679	Tex19.1	24.8112	23.7372	25.1469	26.2113	26.7523	27.0885	27.1795	27.015	26.6141	26.2013	25.6152	25.0089	24.6083	24.3187	24.3781	24.7653	25.6552	26.9526	28.8437	31.4018	34.3906	37.2819	40.4821	44.1494	47.6217
1417490_at	13030	Ctsb	3243.47	9618.25	8459.21	7599.34	6938.03	6073.47	5666.56	5522.6	5215.06	5086.02	5056.52	5058.13	5130.71	5287.47	5520.06	5708.56	5870.96	5934.11	6013.06	6022.16	5849.08	5722.49	5647.04	5453.9	5241.74
1417491_at	13030	Ctsb	219.152	377.938	358.413	342.647	330.11	319.538	312.143	306.635	303.946	304.563	308.378	313.479	320.592	330.366	342.556	354.744	367.198	380.341	385.756	388.638	388.391	384.796	379.031	376.961	374.344
1417492_at	13030	Ctsb	424.641	1044.32	955.99	881.909	825.278	778.291	746.216	722.503	710.933	709.36	714.954	732.721	749.533	773.828	798.178	822.723	841.765	854.743	853.094	841.596	818.471	785.477	757.152	719.686	687.99
1417493_at	12151	Bmi1	893.452	1192.58	1142.61	1111.22	1087.54	1071.23	1072.26	1091.46	1128.6	1174.12	1231.01	1319.74	1404.86	1475.69	1564.29	1638.51	1704.42	1723.2	1715.53	1666.28	1556.03	1444.59	1307.26	1191.47	1069.5
1417495_x_at	12870	Cp	41.7411	86.5207	83.0255	80.2404	77.7971	75.3723	73.1924	70.6002	68.2413	65.5709	63.2526	61.2702	59.1835	56.7204	54.5055	53.3177	51.7231	50.8621	50.381	50.5558	51.2935	52.3124	53.6557	55.216	57.7683
1417496_at	12870	Cp	35.4952	24.2376	28.0586	31.2282	33.7864	35.8184	37.2144	38.1235	38.6228	38.6482	38.2348	37.9429	37.365	36.8067	36.5284	36.4505	36.9481	37.5614	38.5681	40.2017	42.4724	44.2819	46.6314	49.3975	52.1208
1417499_at	30059	Timm10	1094.2	1124.26	1063.1	1014.03	974.599	938.629	915.095	890.951	872.569	859.944	857.937	857.935	864.297	874.69	888.302	907.007	930.048	949.67	973.553	993.715	1024.13	1039.7	1055.25	1065.08	1080.73
1417500_a_at	21817	Tgm2	498.081	710.15	655.379	609.489	567.991	535.043	513.019	491.871	481.879	475.728	471.848	475.02	480.291	488.037	501.665	512.05	523.256	534.862	538.778	539.336	531.364	526.339	517.299	507.082	504.375
1417501_at	50762	Fbxo6	345.409	615.724	560.761	514.273	481.77	450.259	426.707	407.38	392.512	382.792	376.602	373.221	373.233	373.999	376.479	380.099	383.401	384.593	381.775	376.614	371.03	364.428	358.107	353.264	348.82
1417503_at	19718	Rfc2	1116.39	885.414	870.876	854.214	841.461	817.514	793.391	765.61	741.118	709.243	674.74	635.26	594.033	554.766	529.317	511.005	510.431	535.612	591.683	675.606	771.644	864.833	955.01	1043.98	1124.09
1417505_s_at	NA	NA	359.608	591.808	563.822	541.22	517.659	498.514	482.66	467.194	452.89	440.364	427.897	415.489	407.517	403.719	404.344	409.345	418.307	429.714	443.709	458.96	474.358	488.743	507.994	527.101	547.794
1417506_at	57441	Gmnn	2228.8	1846.36	1886.59	1903.39	1912.08	1917.72	1937.39	1931.55	1916.02	1910.41	1897.67	1833.17	1783.33	1762.68	1729.39	1715.76	1705.42	1711.61	1744.42	1807.39	1897.34	1966.62	2034.47	2095.25	2150.02
1417507_at	13056	Cyb561	127.553	322.734	298.343	279.336	263.967	253.489	244.654	238.067	233.802	231.522	229.642	230.221	231.139	234.134	236.329	238.875	242.162	241.554	235.955	225.057	212.869	201.784	190.206	180.955	174.664
1417508_at	30945	Rnf19a	698.3	935.342	962.94	985.244	1016.12	1043.3	1064.03	1083.44	1094.47	1100.63	1109.5	1113.68	1110.9	1105.09	1103.84	1095.08	1085.52	1075.52	1076.64	1077.62	1076.12	1072.5	1064.71	1059.43	1057.53
1417511_at	17089	Lyar	1365.82	1269.52	1336.46	1392.55	1440.86	1481.83	1528.45	1548.76	1554.82	1555.5	1531.56	1509.99	1490.83	1458.38	1422.49	1404.7	1389.46	1377.01	1374.36	1390.63	1401.18	1422.08	1434.87	1452.65	1482.16
1417512_at	14020	Evi5	123.18	157.515	162.835	170.745	179.862	189.101	198.723	207.984	215.427	223.125	230.129	236.792	242.598	247.559	253.317	257.745	259.348	257.58	251.645	238.63	222.827	209.871	196.364	185.267	177.223
1417513_at	14020	Evi5	466.163	429.75	432.899	439.818	447.418	453.52	458.345	464.799	468.069	470.525	475.81	480.11	487.015	493.987	502.008	505.897	510.56	513.729	512.649	508.667	498.832	485.152	473.009	463.826	455.971
1417514_at	99167	Ssx2ip	7.24898	102.122	89.4089	77.1186	64.8315	53.4056	42.3105	31.4223	21.7301	14.0493	10.4562	10.0585	9.93286	9.91489	9.95813	10.0194	10.1107	10.207	10.2777	10.3306	10.4079	10.5198	10.6804	10.9331	11.2096
1417520_at	18025	Nfe2l3	516.106	411.76	406.804	406.493	410.854	414.243	421.997	432.128	446.74	462.348	481.913	506.96	533.114	562.766	595.23	622.847	643.977	654.306	656.847	643.152	611.917	572.899	538.224	502.409	475.701
1417525_at	15110	Hand1	141.717	119.239	108.194	99.1479	91.1233	83.7199	77.3398	72.9349	70.6051	70.1228	72.0741	75.8216	81.4282	89.3171	99.5209	110.552	123.314	136.655	147.189	155.887	163.363	169.762	175.646	180.059	187.255
1417526_at	59093	Pcbp3	378.425	312.932	310.256	306.797	305.213	304.873	307.781	313.911	325.035	341.877	362.3	386.48	413.066	443.288	474.622	499.642	517.765	528.037	521.14	499.613	464.051	421.733	374.953	336.081	301.572
1417529_at	19337	Rab33a	122.015	134.489	138.235	142.438	146.888	150.644	155.581	157.465	158.453	158.785	157.576	156.063	154.148	152.508	151.611	149.964	149.685	148.976	150.111	151.285	153.782	157.502	161.469	164.565	167.588
1417533_a_at	16419	Itgb5	386.458	860.166	780.787	713.709	658.563	610.123	575.486	552.534	541.521	537.66	543.291	554.448	565.639	590.5	612.655	636.265	657.609	666.836	668.603	659.156	636.026	604.796	567.246	543.543	516.763
1417534_at	16419	Itgb5	230.373	362.145	335.547	313.738	295.572	283.18	274.299	268.647	268.773	271.32	277.718	287.022	299.542	314.257	331.544	349.535	366.05	380.688	383.537	378.736	368.463	354.087	336.599	320.452	309.822
1417536_at	66492	Zmat2	1182.75	1481.13	1489.16	1482.68	1491.37	1474.22	1470.2	1484.93	1495.64	1510.75	1533.24	1568.83	1606.96	1635.63	1669.11	1704.76	1722.58	1737.22	1743.54	1733.66	1722.66	1701.29	1676.21	1619.72	1590.82
1417537_at	66492	Zmat2	223.087	133.514	148.899	163.024	175.981	189.569	202.497	212.783	223.147	233.245	242.356	250.853	258.624	269.092	280.58	289.979	299.419	305.071	307.903	306.165	300.207	294.017	289.833	284.801	280.203
1417541_at	15201	Hells	1179.44	1152.86	1241.5	1337.83	1404.13	1491.48	1573.48	1669.64	1728.52	1794.43	1850.49	1905.24	1954.27	1973.95	1987.26	1985.39	1988.38	1975.38	1945	1881.29	1794.6	1695.8	1595.27	1474.02	1360.43
1417542_at	20112	Rps6ka2	148.158	237.785	243.399	244.877	249.157	252.295	255.08	257.347	257.763	258.879	260.626	262.56	263.897	267.344	272.323	276.2	280.434	284.062	287.063	288.035	288.854	291.753	293.597	297.072	301.282
1417546_at	16185	Il2rb	76.3172	102.537	88.8434	75.9648	63.9373	53.2919	44.2496	36.7466	32.2498	30.1658	30.1909	32.1258	35.3008	39.798	45.1696	51.2776	56.7194	60.7846	62.6273	61.8807	58.9736	54.3845	50.0411	45.6424	41.1248
1417552_at	14089	Fap	104.671	144.909	136.137	129.604	124.931	121.84	119.713	119.366	120.105	123.86	128.873	134.826	142.565	150.902	159.374	167.901	175.28	179.018	176.645	170.058	159.942	147.567	135.704	123.706	113.065
1417555_at	67979	Atad1	93.9472	130.703	133.921	136.947	141.593	145.413	150.61	155.781	161.38	166.409	172.601	178.465	185.197	193.125	202.412	211.62	218.816	223.701	227.836	224.498	218.553	214.397	208.487	203.564	200.257
1417556_at	14080	Fabp1	42.3997	43.5793	42.8738	42.3694	41.6951	41.0564	39.7337	38.5683	36.9469	35.26	33.5072	31.6532	29.5335	27.8977	26.43	25.2149	24.4377	24.2557	24.6197	25.5917	27.2992	29.6958	32.4644	35.4079	38.4321
1417559_at	14057	Sfxn1	907.553	1723.12	1771.48	1774.58	1765.99	1719.31	1682.06	1616.35	1566.97	1494.05	1444.33	1374.42	1309.71	1209.61	1124.63	1034.69	941.24	873.533	836.947	835.456	859.212	908.922	961.941	1009.73	1055.33
1417560_at	14057	Sfxn1	2500.23	2190.12	2232.92	2267.01	2320.23	2343.61	2370.84	2388.41	2401.29	2410.62	2385.58	2361.62	2348.68	2323.88	2294.49	2279.08	2269.8	2292.17	2317.06	2355.73	2399.06	2489.21	2533.97	2534.76	2564.64
1417561_at	11812	Apoc1	297.708	665.679	574.314	507.455	458.322	416.919	383.233	359.228	342.7	328.641	322.71	321.719	325.48	333.623	345.065	358.429	374.569	387.47	395.759	401.875	400.008	398.557	395.538	394.07	393.101
1417562_at	13685	Eif4ebp1	286.409	329.221	322.422	318.985	315.844	312.829	310.936	309.214	307.49	308.76	310.535	312.504	316.298	320.866	329.084	338.508	349.168	359.991	369.941	378.076	386.875	394.58	402.328	407.184	414.25
1417564_at	66213	Med7	603.482	376.3	404.304	433.958	454.33	470.06	481.601	483.237	483.375	478.867	471.722	461.334	449.944	433.815	424.985	417.931	418.337	430.823	456.316	496.73	539.273	591.859	642.185	688.628	732.956
1417565_at	67469	Abhd5	397.111	294.914	290.104	288.028	288.434	290.481	293.157	296.258	301.223	309.057	318.043	329.094	344.516	359.836	377.264	395.115	413.49	425.272	430.844	430.143	422.583	413.541	404.876	396.064	388.673
1417566_at	67469	Abhd5	209.332	166.956	161.804	159.763	157.552	156.112	156.975	156.896	158.374	160.904	163.796	167.684	172.747	178.61	184.715	192.871	200.166	205.937	207.987	207.154	203.548	199.6	194.661	191.645	190.78
1417567_at	67087	Ctnnbip1	133.8	156.932	149.516	143.385	138.672	134.334	132.208	131.591	130.904	130.85	132.308	134.338	138.473	143.611	149.728	156.24	163.459	171.575	177.254	182.34	186.211	189.052	188.448	189.832	192.068
1417568_at	52589	Ncald	77.4932	111.156	110.97	111.264	111.653	111.053	110.776	110.032	109.134	108.2	107.364	106.373	104.881	104.063	103.381	103.395	104.719	106.836	110.738	115.666	123.034	130.456	138.465	146.721	154.714
1417574_at	20315	Cxcl12	2286.02	3087.43	2852.01	2656.21	2453.93	2333.75	2219.63	2177.75	2148.69	2141.38	2159.49	2197.91	2233.82	2274.38	2348.56	2403.63	2423.9	2450.3	2428.27	2358.21	2272.73	2145.64	2005.4	1896.25	1762.31
1417578_a_at	69080	Gmppa	149.514	238.735	221.24	207.151	194.818	184.767	176.039	167.898	159.791	150.455	142.89	135.161	127.193	120.818	116.083	114.199	117.753	126.412	141.97	162.046	186.32	211.03	237.772	263.221	281.747
1417579_x_at	69080	Gmppa	126.575	304.234	278.62	258.771	241.415	228.833	218.359	209.884	203.055	197.19	191.398	185.912	182.541	177.635	173.041	166.96	160.765	153.556	147.465	141.155	136.851	131.775	128.684	126.813	125.593
1417580_s_at	NA	NA	148.541	303.378	283.947	269.498	258.563	250.401	244.25	239.892	238.053	237.3	237.837	240.533	243.698	247.769	253.117	257.742	259.833	259.05	253.6	241.069	225.866	212.881	199.152	189.047	180.901
1417581_at	56749	Dhodh	285.905	246.113	248.282	248.88	251.842	256.573	262.479	267.254	275.509	282.454	291.836	301.973	313.875	327.797	343.994	361.137	379.819	392.53	403.318	408.387	405.364	402.398	395.798	391.427	384.492
1417582_s_at	56749	Dhodh	91.0704	253.228	265.991	276.142	285.065	294.022	298.953	301.43	300.18	298.168	293.14	285.818	275.521	263.34	252.057	238.854	228.333	221.767	221.506	228.097	241.897	259.492	276.615	289.688	302.852
1417583_a_at	65961	Utp3	694.469	1150.4	1161.43	1180.54	1197.75	1196	1197.7	1200.68	1196.41	1196.21	1192.18	1186.81	1185.25	1183.14	1177.27	1185.3	1194.22	1211.81	1233.64	1263.66	1282.92	1294.09	1310.35	1321.18	1326.94
1417588_at	14425	Galnt3	137.493	170.083	163.958	160.926	158.248	155.852	155.968	155.722	157.056	159.438	162.757	166.939	172.422	178.658	184.849	192.91	199.556	203.649	203.435	199.415	193.993	185.429	177.595	170.528	164.538
1417590_at	104086	Cyp27a1	159.509	435.681	387.273	347.648	316.491	291.368	272.842	260.278	252.44	249.399	251.655	256.271	263.255	276.271	292.567	307.559	323.393	337.188	345.342	345.832	339.135	331.277	320.843	312.379	307.846
1417591_at	96979	Ptges2	201.823	185.631	185.352	188.325	188.971	190.089	191.514	192.733	192.968	192.839	192.849	192.624	192.38	194.016	196.961	201.113	207.264	214.748	225.756	235.253	246.521	258.023	269.316	276.515	281.94
1417593_at	80385	Tusc2	318.336	239.458	249.017	256.26	262.612	271.305	276.264	280.499	284.006	287.09	291.229	294.338	298.945	305.024	311.682	318.545	328.086	337.836	348.63	356.59	364.855	371.615	378.252	387.687	393.66
1417594_at	56278	Gkap1	307.017	282.137	281.337	283.063	282.536	284.814	286.703	288.958	291.831	296.806	301.753	308.427	314.227	321.197	329.775	339.371	347.541	353.922	360.345	363.206	365.706	366.011	364.506	365.139	363.548
1417595_at	17285	Meox1	189.369	139.422	133.029	128.144	125.199	123.508	123.451	123.985	126.942	131.621	137.657	145.18	155.065	166.884	179.599	192.84	207.375	219.28	227.313	226.665	222.639	218.09	212.423	206.081	201.764
1417596_at	27078	B9d1	217.966	156.672	173.046	191.674	206.316	219.395	229.256	234.575	236.241	233.729	227.053	219.469	207.889	196.315	184.339	175.185	165.491	160.245	162.905	172.248	187.436	205.002	225.844	249.021	269.638
1417601_at	50778	Rgs1	121.82	278.533	274.309	268.271	263.849	261.323	258.441	255.621	252.653	250.07	248.53	247.125	245.578	243.173	239.827	237.219	233.227	228.7	222.379	215.402	209.583	205.91	201.928	199.646	198.587
1417604_at	52163	Camk1	57.4015	126.881	119.304	114.114	110.063	105.805	102.502	99.0478	95.7707	92.9563	89.8141	87.2426	84.8769	83.1509	81.2694	79.5931	78.595	77.4581	76.1416	75.6302	75.4934	74.9321	74.9316	76.1612	77.3671
1417605_s_at	52163	Camk1	105.246	181.826	174.051	168.97	165.417	162.621	160.091	156.959	154.786	153.18	151.54	150.391	151.096	151.348	152.393	153.517	155.35	156.472	158.163	160.309	161.539	163.752	165.477	168.239	171.408
1417606_a_at	12317	Calr	3113.54	6212.86	5777.07	5367.1	5078.32	4728.42	4437.98	4247.22	4103.99	4023.81	4005.9	4030.17	4011.59	3992.04	3940	3907.2	3849.57	3814.87	3776.9	3733.13	3605.34	3483.43	3332.73	3229.4	3097.8
1417607_at	12862	Cox6a2	387.791	260.555	246.974	232.953	224.303	216.307	210.639	207.66	205.023	203.65	204.321	208.1	213.406	221.756	233.77	250.962	272.072	297.803	324.016	350.917	374.205	399.126	417.283	436.555	453.915
1417609_at	22209	Ube2a	872.252	485.093	538.202	585.669	635.396	680.392	717.17	745.234	769.758	789.313	821.335	832.664	845.528	854.992	864.667	875.226	875.596	875.572	873.323	873.801	865.518	866.561	856.17	848.001	835.892
1417611_at	170706	Tmem37	203.201	206.949	188.915	175.422	164.969	155.927	149.081	143.261	139.914	137.773	137.007	137.694	140.097	144.373	150.247	157.733	166.057	176.6	185.516	194.2	201.704	208.016	214.185	220.603	227.819
1417612_at	15939	Ier5	575.511	504.892	528.543	549.329	565.701	575.49	594.091	602.509	607.136	605.739	600.966	598.635	590.535	581.685	572.401	569.24	568.523	580.901	603.73	636.135	670.964	708.443	745.347	777.999	806.541
1417619_at	102060	Gadd45gip1	686.796	657.46	696.354	714.645	732.39	740.874	739.034	727.984	707.568	682.476	646.754	604.077	552.533	508.299	455.742	404.354	356.448	325.694	319.403	339.367	380.204	434.559	491.945	549.555	608.733
1417622_at	20496	Slc12a2	884.793	1179.89	1152.25	1135.1	1123.11	1105.32	1110.98	1116.16	1134.39	1151.89	1169.1	1192.72	1236.56	1264.52	1319.53	1351.45	1377.54	1387.83	1400.54	1397.54	1372.36	1341.21	1298.58	1261.73	1228.41
1417623_at	20496	Slc12a2	197.454	201.523	186.277	176.414	169.001	164.32	161.722	161.577	164.738	170.137	178.003	188.923	203.632	221.948	240.549	264.783	286.257	304.126	313.038	312.014	301.748	288.321	274.265	258.079	245.047
1417625_s_at	12778	Ackr3	54.0099	68.5506	66.7722	64.9935	64.2432	63.7792	63.6614	64.2107	66.4672	68.8425	72.0343	75.7657	79.7589	84.3339	89.2787	94.15	97.8722	99.0186	97.8392	93.5129	87.9827	81.6669	75.1842	69.3689	64.6652
1417626_at	83679	Pde4dip	55.613	93.2885	94.3858	95.8684	97.4539	98.9575	100.214	101.277	102.161	102.564	103.407	103.975	104.374	104.9	105.99	106.737	107.474	108.079	107.896	107.859	107.629	106.546	106.504	108.438	110.233
1417627_a_at	16885	Limk1	179.88	174.331	174.912	178.54	182.417	186.703	190.547	194.606	198.1	200.73	202.697	205.155	206.6	208.073	210.717	211.895	211.552	209.494	204.343	197.876	192.041	184.669	178.232	172.333	168.088
1417632_at	11975	Atp6v0a1	308.7	595.021	557.44	525.344	499.044	480.08	464.457	453.134	444.31	440.847	439.509	441.793	447.183	453.689	464.302	475.569	480.253	485.014	486.61	477.506	462.814	444.477	426.427	413.705	401.377
1417635_at	20686	Spa17	43.2225	59.6619	60.7931	61.5868	62.1691	62.0836	61.4777	60.9781	60.8525	60.6345	60.4818	60.19	60.478	60.0374	59.7365	59.6061	59.159	58.1461	56.6067	55.0457	53.1856	51.2087	49.8001	48.9993	48.201
1417636_at	14664	Slc6a9	117.031	146.664	136.834	129.004	123.294	119.416	115.131	112.653	112.129	112.993	115.144	118.374	122.931	128.703	135.82	142.734	147.574	151.019	152.206	150.09	146.207	140.854	134.676	128.912	124.679
1417638_at	13590	Lefty1	105.506	122.272	119.619	118.235	118.019	117.871	117.086	116.228	115.924	115.422	116.178	116.921	118.168	120.383	124.082	128.501	134.031	139.817	144.887	149.82	155.16	161.471	167.287	174.203	182.133
1417640_at	15985	Cd79b	353.917	582.172	522.767	471.556	428.468	390.729	360	331.107	304.777	284.473	263.459	245.534	227.86	213.042	202.503	198.057	204.572	224.337	263.748	318.645	377.914	444.422	505.711	561.945	624.49
1417644_at	16651	Sspn	72.8563	128.195	119.502	113.351	108.834	104.82	101.76	99.6723	98.9671	99.5591	100.751	102.979	106.042	109.008	113.318	118.368	122.1	123.845	123.169	119.248	114.664	108.189	102.64	98.5802	94.9742
1417647_at	69178	Snx5	1389.1	1712.57	1649.39	1606.97	1565.62	1555.69	1540.03	1542.79	1539.56	1554.01	1566.24	1585.89	1616.68	1645.47	1666.17	1691.69	1705.62	1705.12	1696.54	1674.56	1615.96	1564.27	1511.91	1446.65	1400.58
1417648_s_at	69178	Snx5	938.694	1385.83	1347.75	1314.33	1291.74	1271.17	1247.08	1228.07	1230.21	1237.79	1257.5	1280.8	1310.1	1331.28	1350.49	1369.3	1380.9	1387.89	1395.94	1393.99	1378.5	1354.97	1325.81	1289.77	1264.01
1417649_at	12577	Cdkn1c	265.668	101.704	107.165	111.642	115.349	117.987	119.24	120.115	120.838	122.076	122.275	122.365	122.404	122.291	122.439	122.699	125.012	128.207	134.55	142.248	150.417	160.19	168.069	175.499	182.748
1417652_a_at	21371	Tbca	6116.91	4886.87	4929.55	4956.2	5042.63	4977.66	5006.19	4990.66	5104.78	5217.3	5282.86	5507.09	5683.71	5935.91	6004.28	6140.38	6244.94	6435.35	6603.71	6691.65	6652.44	6567.11	6257.1	6203.36	6058.23
1417654_at	20971	Sdc4	720.622	1763.9	1674.64	1618.09	1549.1	1532.2	1516.15	1497.99	1490.34	1492.91	1515.35	1540.97	1578.34	1617.7	1665.92	1704.03	1729.54	1738.8	1740.89	1721.76	1684.64	1652.5	1609.44	1554.04	1501.51
1417656_at	17865	Mybl2	286.317	377.632	393.898	410.181	425.536	434.721	443.229	450.8	452.8	453.281	451.649	451.039	446.69	437.944	434.688	431.74	423.736	416.184	412.64	409.74	405.049	404.93	403.163	401.547	400.455
1417657_s_at	22791	Dnajc2	2280.93	1020.77	1202.34	1355.84	1498.16	1597.11	1708.87	1774.52	1828.38	1856.01	1892.72	1896.89	1894.9	1918.35	1912.51	1914.46	1923.74	1951.54	1985.89	2025.05	2087.14	2121.06	2157.24	2198.01	2236.67
1417658_at	21379	Tbrg4	7.81614	108.823	109.805	111.255	112.098	111.17	109.239	105.906	101.161	93.5901	83.9351	72.8036	58.0604	39.7927	20.4157	10.7011	10.2317	10.0306	9.97148	10.049	10.2413	10.7095	13.6598	29.4938	44.8311
1417659_at	56433	Vps29	803.568	646.523	653.226	667.436	674.06	682.523	691.493	699.981	708.619	720.167	730.007	742.049	757.695	772.901	788.645	802.004	817.679	823.281	829.732	829.717	827.243	822.553	814.166	805.632	798.955
1417660_s_at	56433	Vps29	3824.31	2438.52	2666.47	2940.79	3156.01	3323.09	3407.35	3517.56	3604.62	3687.21	3742.3	3763.26	3792.88	3794.53	3772.1	3734.99	3677.55	3661.65	3661.9	3627.6	3623.91	3585.94	3601.54	3571.18	3567.45
1417661_at	66599	Rdm1	586.235	447.348	474.944	491.726	503.007	512.665	515.075	511.768	504.527	492.775	476.82	457.928	434.311	406.831	378.421	354.947	341.921	340.548	356.343	390.21	437.136	483.622	527.343	567.148	607.714
1417663_a_at	29812	Ndrg3	1605.53	1801.32	1819.36	1819.7	1820.55	1827.96	1836.41	1842.14	1855.14	1846.82	1846.32	1848.75	1843.46	1844.81	1830.31	1830.99	1837.75	1841.08	1825.81	1808.99	1796.66	1767.84	1750.45	1721.62	1692.65
1417664_a_at	29812	Ndrg3	9.58281	394.545	362.594	335.196	312.055	294.66	284.585	279.401	281.115	287.896	301.948	319.734	345.297	375.729	407.388	440.282	464.665	480.935	487.17	476.079	452.557	419.76	385.609	352.986	324.901
1417667_a_at	19212	Pter	115.552	208.895	193.056	183.825	173.518	168.075	163.712	160.76	160.44	161.343	164.59	169.139	176.686	184.401	194.951	205.617	215.664	221.893	225.89	219.342	212.26	203.083	192.54	183.112	176.369
1417669_at	76192	Abhd12	1058.76	1884.3	1707.72	1553.34	1435.95	1343.85	1274.36	1212.5	1172.38	1150.4	1132.6	1123.47	1125.1	1129.46	1142.5	1158.11	1194.02	1234.42	1280.16	1314	1341.28	1365.69	1388.47	1414.03	1435.37
1417670_at	21856	Timm44	419.024	436.953	450.569	454.891	460.965	465.947	467.835	467.525	466.033	461.038	456.718	452.901	448.012	441.443	441.729	444.227	450.929	459.135	478.428	500.122	522.09	546.864	572.524	603.937	627.959
1417671_at	50880	Scly	250.347	435.643	406.454	383.036	362.645	345.963	328.138	314.334	304.168	298.123	293.078	289.341	287.679	286.997	288.365	288.255	291.993	295.594	301.022	304.592	308.838	310.471	312.833	315.441	320.136
1417674_s_at	54214	Golga4	866.132	983.468	907.197	842.008	792.327	758.581	728.158	712.294	713.141	725.321	747.942	776.549	812.262	848.842	881.97	906.93	920.06	905.649	862.544	801.065	703.229	588.813	473.24	362.445	263.363
1417676_a_at	19277	Ptpro	89.5448	116.438	112.126	109.046	107.253	105.629	105.686	105.959	107.813	111.299	116.661	122.545	129.871	138.901	146.981	154.971	161.416	164.974	165.331	160.349	151.729	141.992	131.875	122.184	113.823
1417677_at	13603	Opn3	257.484	184.771	187.638	191.657	193.944	196.648	199.473	201.273	202.449	202.933	203.392	204.987	205.536	206.66	210.486	214.038	218.359	223.619	233.271	240.263	249.269	258.783	267.604	274.382	278.407
1417683_at	66593	Diablo	948.498	750.787	754.808	752.34	749.593	745.628	738.881	729.095	722.137	714.927	705.618	700.503	694.325	684.706	679.294	675.349	675.277	680.052	696.747	722.713	751.357	781.588	812.279	839.911	859.358
1417684_at	14911	Thumpd3	1014.67	1411.4	1397.08	1387.92	1369.83	1364.78	1365.89	1371.51	1388.83	1397.44	1406.47	1429.6	1438.47	1444.91	1454.96	1467.32	1489.65	1506.12	1494.92	1489.32	1475.66	1467.56	1433.96	1404.47	1381.31
1417688_at	80752	Fam20c	115.22	124.116	125.505	127.077	129.094	132.215	134.275	136.739	138.244	138.854	139.845	139.925	140.481	141.46	142.348	143.363	144.445	144.961	145.661	145.74	145.977	146.366	149.245	151.978	155.462
1417690_at	19082	Prkag1	570.761	641.092	670.172	689.028	700.49	708.409	715.748	722.371	727.021	733.117	738.81	747.289	762.845	773.983	787.771	797.648	814.088	823.043	833.772	840.901	849.522	855.116	859.298	863.536	863.318
1417693_a_at	14388	Gab1	153.635	146.693	147.181	148.547	150.513	153.458	157.285	160.086	163.919	167.017	171.069	175.28	180.541	185.157	190.307	195.265	198.116	198.294	193.566	186.942	176.744	167.132	157.8	149.882	142.483
1417694_at	14388	Gab1	125.825	208.136	200.681	195.417	191.381	189.025	187.629	187.03	187.366	188.789	190.271	194.387	197.586	202.299	207.863	213.153	215.989	216.055	212.154	203.695	195.273	184.04	174.532	166.225	159.14
1417695_a_at	20652	Soat1	1601.71	765.947	924.59	1062.99	1205.53	1307.05	1373.95	1468.87	1534.93	1596.14	1637.52	1671.84	1703.99	1718.8	1727.3	1734.04	1723.82	1713.57	1711.02	1710.94	1714.26	1716.71	1725.66	1704.4	1694.97
1417698_at	98053	Gtf2f1	839.7	889.499	917.161	935.658	932.65	945.575	945.762	941.554	935.819	929.102	911.561	897.216	883.653	873.042	864.362	864.025	863.476	869.632	886.738	911.405	948.574	988.247	1026.02	1052.16	1079.83
1417700_at	72433	Rab38	198.313	245.825	230.248	218.296	209.126	204.112	201.015	199.894	201.585	204.559	210.51	218.888	228.963	241.434	256.662	271.046	285.408	296.134	301.514	298.405	287.407	278.882	267.642	255.614	245.933
1417701_at	76142	Ppp1r14c	16.1634	36.078	42.9683	48.622	52.3214	54.5992	55.6745	55.5685	53.7608	50.6329	45.9681	40.4671	34.2136	27.6329	21.5478	16.5975	13.9766	13.5118	15.546	21.4692	30.9186	41.4466	51.9313	62.5505	72.3634
1417702_a_at	140483	Hnmt	27.0904	48.3793	44.1317	40.3472	37.1722	34.5636	32.5455	31.2891	30.7269	30.8918	31.5214	32.6562	34.0893	35.7401	37.8048	39.754	41.3007	42.3327	42.1209	40.8114	38.6216	35.9699	33.4112	30.8416	28.8587
1417703_at	19294	Nectin2	34.9345	44.0096	44.6761	45.3824	46.1088	46.7311	46.5717	46.4243	46.0625	45.5142	44.5141	43.6283	42.4662	41.4944	40.4911	39.6612	38.9807	38.5449	38.138	38.1638	38.8732	39.2157	40.0478	41.3499	42.7917
1417706_at	27419	Naglu	160.839	220.82	213.506	208.327	203.874	200.853	199.492	198.461	198.354	199.166	199.676	202.24	204.483	208.24	213.39	218.192	222.53	227.227	230.194	229.788	228.485	227.429	227.35	226.707	226.14
1417707_at	100637	N4bp2l1	79.5464	285.509	303.136	317.943	332.345	346.231	356.197	361.836	364.58	366.15	362.365	357.359	347.637	336.689	323.119	310.598	295.023	277.81	265.462	255.996	251.658	249.598	252.765	254.97	257.585
1417708_at	20981	Syt3	24.9392	27.3173	32.4565	36.2195	39.4037	41.8379	43.2285	43.8219	43.8769	43.4458	42.7238	41.6669	40.7408	39.6139	39.1546	39.2239	40.1712	42.5344	45.9846	50.6484	55.9571	60.9298	65.5645	70.5993	75.6981
1417710_at	59052	Mettl9	1442.02	1357.6	1387.14	1400.51	1421.28	1442.62	1458.86	1494.4	1512.69	1523.59	1544.89	1562.99	1569.79	1590.47	1604.24	1629.64	1634.17	1665.52	1680.93	1695.81	1683.14	1692.4	1688.07	1663.1	1636.02
1417712_at	67204	Eif2s2	3808.69	4779.28	4690.56	4389.49	4306.47	4254.34	4193.1	4162.83	4129.11	4175.26	4317.11	4445.37	4641.04	4782.28	4859.39	5018.43	5135.23	5167.53	5269.38	5295.15	5269.99	5126	4952.49	4740.71	4678.06
1417713_at	67204	Eif2s2	2792.56	2542.29	2520.7	2505.42	2442.12	2403.79	2371.51	2341.74	2321.45	2313.23	2301.87	2261.03	2240.56	2197.42	2181.23	2177.12	2170.25	2186.57	2173.57	2193.97	2225.28	2215.13	2229.34	2262.25	2256.41
1417714_x_at	NA	NA	1137.57	394.12	348.43	312.834	283.354	263.114	248.829	240.64	238.128	240.901	247.842	260.677	278.416	303.892	331.549	366.208	406.858	446.292	478.957	503.869	520.238	533.265	546.891	561.887	581.386
1417715_a_at	14719	Got2	1420.28	2922.85	2726.14	2586.98	2411.17	2309.68	2205.28	2137.94	2088.64	2044.71	2012.73	1996.23	2004.5	2001.91	2007.67	2020.75	2056.53	2081.72	2128.08	2127.89	2115.36	2098.27	2061.95	2028.32	1994.38
1417716_at	14719	Got2	6.08621	771.761	522.794	327.951	172.148	42.1707	7.69972	7.1406	6.93301	6.84945	6.84239	6.85325	6.90748	6.99819	7.15008	7.3603	7.59018	7.88761	8.15422	8.28854	8.36603	8.33875	8.27092	8.18656	8.10171
1417719_at	60406	Sap30	1201.91	1173.18	1228.77	1284.16	1321.44	1353.4	1372.93	1390.61	1396.66	1379.71	1359.15	1330.7	1270.47	1222.73	1165.06	1127.08	1102.26	1087.53	1100.06	1147.84	1204.67	1267.71	1337.36	1403.24	1468.34
1417722_at	66171	Pgls	1074.83	1710.89	1740.1	1767.46	1777.68	1770.77	1748.93	1726.04	1683.12	1643.77	1600.34	1559.69	1511.8	1466.87	1431.63	1413.86	1424.64	1461.76	1526.96	1650.38	1759.26	1894.38	2002.88	2141.38	2271.5
1417723_at	56228	Ube2j1	578.489	1012.51	1008.21	1004.07	1001.91	1004.36	1009.83	1016.7	1030.68	1043.25	1049.68	1064.48	1078.62	1087.88	1100.79	1104.71	1102.74	1091.99	1077.44	1050.39	1007.05	958.811	912.594	870.747	831.551
1417724_at	21681	Alyref	3173.01	1020.14	1364.19	1630.77	1847.15	1978.86	2093.88	2168.63	2185.01	2174.33	2138	2068	2004.41	1942.11	1849.74	1787.25	1774.89	1785.03	1857.83	2009.58	2232.03	2455.78	2679.31	2826.59	3005.68
1417725_a_at	56390	Sssca1	213.822	213.356	230.141	245.594	261.218	277.043	288.043	295.109	300.045	301.719	302.605	300.639	296.982	292.014	286.603	280.096	275.434	273.906	275.602	282.202	291.917	304.901	315.422	328.726	341.515
1417726_at	56390	Sssca1	538.813	619.74	640.577	654.923	658.637	661.854	659.114	646.956	631.066	611.127	587.664	561.29	534.305	509.61	480.206	450.97	429.288	416.499	424.837	453.313	494.471	536.086	590.809	645.697	695.576
1417730_at	14042	Ext1	217.828	321.402	306.422	294.139	283.421	277.38	271.333	266.247	262.789	260.817	259.404	259.119	257.571	258.874	259.049	259.719	259.166	258.693	256.231	253.429	250.325	247.725	245.637	243.308	241.176
1417732_at	11752	Anxa8	73.2026	106.182	113.724	123.727	131.052	139.732	146.522	151.242	152.923	152.13	149.092	145.565	141.312	136.547	131.115	125.364	120.946	116.516	114.578	113.817	115.62	118.908	124.752	131.319	138.404
1417737_at	57312	Mrps31	386.659	436.31	416.208	399.252	386.706	376.99	368.115	365.152	364.362	368.202	373.371	381.278	393.37	406.857	422.743	438.691	451.79	458.155	464.097	462.631	454.267	440.909	427.22	416.771	404.906
1417739_at	66172	Med11	597.539	512.441	521.013	524.813	528.472	528.832	526.311	522.487	515.433	507.258	495.553	484.241	474.966	462.011	449.447	444.801	446.125	454.499	479.795	514.461	556.682	606.778	661.643	706.536	749.051
1417741_at	110095	Pygl	339.894	436.725	400.859	373.541	351.668	332.35	318.68	311.536	308.966	313.571	319.613	331.085	348.098	367.329	387.949	411.888	431.769	444.453	448.124	441.336	425.628	408.847	386.43	366.644	348.36
1417744_a_at	64143	Ralb	786.154	864.562	838.251	807.336	786.783	770.928	751.592	743.377	741.811	745.263	750.028	760.958	778.195	794.193	814.191	828.686	845.381	855.47	852.535	844.374	827.684	808.044	784.966	767.465	740.261
1417747_at	12889	Cplx1	155.16	72.3614	81.881	89.7314	95.7763	100.855	104.791	106.263	106.74	106.859	106.293	104.919	103.425	101.641	100.795	100.746	102.481	106.209	112.277	120.43	132.428	144.267	156.92	169.447	182.9
1417749_a_at	21872	Tjp1	250.851	251.796	260.231	268.292	279.233	291.948	302.683	313.625	325.057	338.473	348.849	359.457	370.486	378.347	385.05	391.149	393.533	388.127	376.192	354.653	330.068	304.934	280.38	258.689	238.222
1417753_at	18764	Pkd2	136.755	179.918	175.062	173.764	172.355	172.556	174.23	176.794	178.069	180.816	183.456	187.969	193.038	199.345	205.94	211.983	215.555	216.267	212.777	203.978	194.868	182.803	171.581	162.868	155.115
1417757_at	22249	Unc13b	89.5338	146.157	142.185	138.772	137.351	135.074	133.74	133.768	132.595	130.605	129.237	127.941	126.289	126.282	125.647	124.705	123.772	121.179	117.708	112.799	108.058	103.029	99.3283	97.2462	95.2651
1417764_at	107513	Ssr1	95.1457	759.867	736.529	712.96	697.678	681.657	671.522	659.982	645.824	636.138	628.001	622.531	620.393	620.164	626.894	637.152	654.54	673.439	695.034	721.029	745.244	763.544	787.692	802.343	821.49
1417765_a_at	11722	Amy1	18.547	68.9375	63.6831	58.9039	55.1222	51.1661	48.1739	45.059	42.5299	40.3733	38.6688	37.3994	36.3274	35.3876	35.1294	35.0045	35.1622	35.5258	35.9914	36.5318	37.2376	37.7576	38.6039	39.4539	40.4726
1417766_at	66427	Cyb5b	224.437	792.922	779.413	769.904	764.685	755.833	746.217	741.269	739.286	742.473	744.314	748.102	755.391	757.477	758.994	749.068	725.568	692.199	650.174	592.045	521.454	457.418	392.585	329.415	277.514
1417768_at	67452	Pnpla8	794.26	1060.51	991.578	937.523	890.205	855.866	832.232	816.768	814.693	820.567	834.4	854.51	882.089	918.703	950.494	979.11	993.543	1002.63	986.323	953.355	909.537	851.837	798.14	740.991	682.64
1417769_at	67089	Psmc6	121.803	183.656	184.352	188.39	191.324	195.943	203.059	210.776	219.353	231.912	244.29	258.421	273.022	289.234	303.405	311.436	315.395	310.419	294.752	266.989	234.443	202.176	173.45	148.255	126.447
1417770_s_at	67089	Psmc6	1000.43	1069.44	1067.18	1066.97	1086.62	1093.69	1122.24	1148.61	1172.29	1205.28	1243.25	1298.33	1344.96	1387.57	1410.55	1426.95	1446.6	1441.49	1422.64	1373.8	1305.52	1223.66	1143.12	1054.91	978.081
1417772_at	76238	Grhpr	329.542	275.801	281.386	287.607	293.01	295.529	298.518	298.842	298.286	295.882	292.73	288.061	281.674	275.211	269.882	266.57	266.361	272.033	285.53	308.241	331.289	358.067	381.122	405	423.927
1417774_at	94181	Nans	1031.43	785.394	822.299	852.847	879.991	904.119	926.029	944.647	954.507	964.969	968.488	962.957	962.298	957.562	956.556	958.376	963.607	973.835	995.892	1038.76	1074.26	1109.14	1136.69	1164	1189.14
1417775_at	20019	Polr1a	158.593	244.457	261.222	274.179	286.793	297.274	305.124	311.221	314.087	316.581	316.172	315.29	314.359	313.038	311.154	306.748	302.308	295.439	287.851	280.437	274.9	271.26	268.485	266.473	263.338
1417777_at	67103	Ptgr1	539.754	459.908	485.402	504.163	524.275	537.686	549.575	557.935	565.236	566.157	566.651	562.962	557.169	550.776	545.483	538.02	535.133	534.966	536.421	548.236	559.567	571.936	586.61	606.536	620.524
1417778_at	22694	Zfp35	1116.77	623.985	729.194	810.471	882.18	940.092	997.716	1039.17	1076.77	1098.9	1128.95	1147.08	1161.19	1170.12	1171.76	1189.15	1202.48	1218.39	1236.7	1262.18	1274.39	1282.59	1287.38	1305.68	1308.79
1417779_at	66566	Ntpcr	322.432	448.942	453.151	449.208	450.464	446.704	445.928	441.223	436.066	429.201	416.367	404.189	393.486	380.754	369.333	359.932	355.737	356.925	363.881	376.839	398.721	421.136	444.068	466.042	489.561
1417785_at	85031	Pla1a	117.46	163.757	154.17	146.934	141.759	136.274	132.643	130.618	128.383	126.957	127.086	127.558	129.297	132.9	137.573	142.791	147	151.392	155.204	157.427	158.553	159.696	161.645	162.939	165.045
1417789_at	20292	Ccl11	77.0264	127.73	116.88	109.608	103.529	98.3191	94.5182	91.6775	90.4504	90.4446	92.0364	94.9021	99.0396	103.146	107.407	112.461	116.137	117.421	115.708	110.716	103.978	94.9702	88.1803	81.7067	75.6628
1417790_at	13448	Dok1	293.582	342.474	351.343	360.287	367.497	372.196	375.734	377.677	379.211	378.016	377.562	376.298	374.482	371.449	366.278	362.654	358.747	355.027	352.166	348.721	345.949	347.934	351.479	352.154	355.191
1417791_a_at	18139	Zfp638	1215.07	489.457	611.223	724.401	823.578	903.989	987.334	1053.52	1128.67	1181.68	1239.33	1308.55	1362.64	1401.54	1426.45	1459.02	1493.31	1508.44	1490.84	1456.99	1431.29	1370.16	1315.69	1253.03	1197.44
1417795_at	12661	Chl1	24.1469	48.4402	45.7438	43.445	41.5026	39.6626	38.1742	37.3122	37.0254	37.3648	37.9596	39.1292	40.5922	42.0412	43.454	44.9992	45.9465	46.3897	45.6199	44.1644	41.887	39.0723	36.6579	34.7061	32.8745
1417797_a_at	69073	Kdf1	75.8236	107.924	110.218	113	116.525	120.296	123.201	125.672	127.742	128.876	129.77	129.91	129.53	128.76	128.174	125.927	122.641	117.218	110.16	102.34	93.6478	85.8767	79.5995	73.6411	68.466
1417801_a_at	19024	Ppfibp2	94.7683	126.806	126.716	126.628	127.234	128.261	129.641	131.842	133.444	135.116	136.714	139.005	141.402	144.262	146.604	148.266	148.815	146.914	142.936	136.694	128.063	119.223	110.589	103.842	97.8013
1417802_at	66183	Sptssb	53.7674	144.481	130.331	118.064	109.849	101.962	95.7097	90.2338	86.2325	83.2233	81.2057	80.1964	79.9393	80.0454	80.4405	80.9178	80.7933	79.7902	77.0778	73.6636	69.2077	63.8535	59.0475	54.8309	52.0306
1417803_at	66183	Sptssb	110.807	449.177	395.822	353.333	317.2	286.739	261.513	240.55	222.264	208.852	196.432	185.012	177.674	169.666	162.784	157.404	151.338	144.864	137.564	128.689	120.649	113.454	107.371	103.93	100.765
1417805_at	170745	Xpnpep2	175.525	91.4618	90.5361	90.1264	90.0663	90.6446	90.4767	90.9328	92.1121	93.7463	96.307	99.9783	104.181	108.813	116.033	123.659	133.021	141.191	147.801	152.717	157.68	161.682	165.072	168.748	173.442
1417807_at	70240	Ufsp1	415.723	574.599	562.449	555.618	547.38	542.038	540.002	537.388	536.19	535.498	538.553	541.054	540.773	546.028	551.755	555.292	559.943	558.719	548.762	530.393	512.493	491.596	470.139	452.79	437.749
1417810_a_at	NA	NA	1206.86	1939.65	1861.92	1786.01	1718.76	1650.82	1625.12	1600.26	1605.44	1619.74	1648.15	1692.13	1724.57	1787.82	1819.01	1851.88	1894.26	1892.41	1861.9	1823.39	1747.09	1665.22	1567.26	1442.54	1344.57
1417811_at	170756	Slc8b1	93.15	329.222	304.238	281.436	263.53	250.802	240.608	232.682	228.672	225.382	223.187	224.389	226.709	230.956	236.17	243.682	251.805	259.164	263.976	266.068	266.957	268.594	269.058	268.446	266.931
1417812_a_at	16780	Lamb3	552.99	815.621	740.43	673.816	610.711	564.391	534.288	507.242	491.647	482.066	478.835	480.074	486.529	496.802	509.746	522.188	535.101	548.971	558.487	564.319	562.763	559.617	555.611	555.829	555.992
1417818_at	97064	Wwtr1	437.498	501.924	504.687	504.658	510.676	515.188	523.793	536.972	552.431	573.922	598.633	629.108	659.325	684.494	709.339	728.633	741.151	736.141	720.941	689.017	640.645	584.557	530.651	482.702	442.763
1417821_at	110956	D17H6S56E-5	6.38797	1562.56	1304.58	1064.26	898.191	771.377	674.628	605.501	568.633	560.03	574.185	615.399	669.934	724.809	791.46	855.043	916.097	959.546	971.817	945.469	905.695	835.154	766.117	687.993	610.718
1417822_at	110956	D17H6S56E-5	1537.39	3511.41	3119.06	2745.24	2506.98	2321.45	2165.28	2063.25	1996.15	1946.77	1934.71	1940.38	1972.6	1991.23	2031.19	2097.8	2161.03	2209.75	2228.11	2235.24	2242.14	2176.67	2100.08	2051.21	1998.78
1417823_at	NA	NA	345.906	439.107	442.724	444.174	451.203	457.144	461.827	467.308	470.226	474.944	478.758	482.987	488.724	494.571	500.735	500.859	502.415	498.82	492.251	477.654	459.687	439.141	421.219	405.68	393.248
1417825_at	13885	Esd	1823.01	3176.26	2995.51	2742.15	2565.81	2383.21	2244.04	2122.97	2018.43	1914.56	1808.51	1708.45	1623.73	1520.72	1420.91	1378.56	1355.99	1372.08	1450.09	1608.08	1801.43	1978.81	2165.34	2370.11	2488.26
1417826_at	56043	Akr1e1	291.991	282.521	259.546	238.848	224.979	214.02	208.683	207.44	208.506	213.828	222.606	235.924	253.222	273.422	299.043	321.511	345.882	364.819	373.827	371.798	363.745	348.452	330.615	313.452	301.977
1417827_at	59007	Ngly1	1154.74	707.587	771.778	831.1	865.739	900.836	927.262	947.425	955.425	960.428	957.901	948.776	929.774	913.939	897.607	890.057	888.477	898.355	917.823	958.895	1014.17	1064.57	1110.7	1146.12	1184.38
1417829_a_at	104886	Rab15	729.622	862.725	858.521	841.427	834.651	822.141	809.679	796.658	787.695	779.361	776.203	774.078	777.347	780.815	788.145	794.011	806.425	817.557	827.37	834.278	844.652	853.945	866.673	880.353	891.729
1417836_at	67305	Gpx7	88.145	87.9693	88.279	88.653	89.01	89.7825	90.0301	90.1403	90.5035	91.0626	91.3874	91.9882	93.4902	94.7596	96.1765	98.4753	101.079	103.391	105.425	108.46	110.673	112.766	116.288	119.325	123.245
1417838_at	NA	NA	99.9007	150.642	130.034	111.978	97.379	83.7835	72.1239	61.45	55.3808	51.6585	50.7947	52.2933	56.1662	61.277	66.9631	73.1664	78.1851	81.6091	82.4162	79.4024	73.341	64.3222	53.2368	40.9293	26.1406
1417839_at	12741	Cldn5	213.075	120.918	120.32	121.098	122.26	123.933	126.674	130.11	134.312	138.126	143.397	148.851	156.807	164.178	171.891	178.74	184.386	186.795	183.563	176.526	167.057	156.469	145.656	135.86	127.392
1417843_s_at	98845	Eps8l2	145.631	190.841	181.262	175.322	170.724	167.837	166.16	165.603	166.488	169.141	172.641	177.291	183.616	190.66	199.712	208.618	215.821	220.114	219.987	213.463	204.4	194.788	183.599	174.509	165.221
1417846_at	29869	Ulk2	167.773	269.385	273.68	276.354	281.237	288.131	294.125	301.416	308.498	319.409	331.001	345.979	359.93	376.424	392.054	409.858	423.499	431.681	432.257	426.882	414.152	399.381	381.199	366.298	351.2
1417848_at	170753	Zfp704	443.979	299.639	348.384	398.144	452.041	497.452	538.986	579.987	614.395	638.444	655.73	669.332	678.675	679.053	679.058	671.928	662.1	649.693	630.874	603.271	569.812	536.802	513.293	486.625	465.796
1417849_at	170753	Zfp704	324.271	9.58328	112.876	187.007	251.974	311.818	361.229	396.805	421.732	436.715	443.592	442.913	434.837	422.462	408.895	390.809	376.304	362.643	355.094	355.77	364.644	377.777	395.619	410.871	426.845
1417850_at	19645	Rb1	505.229	883.79	969.349	1030.31	1107.64	1165.7	1215.49	1258.89	1309.85	1378.72	1435.63	1494.51	1538.97	1591.92	1633.28	1651.07	1652.1	1628.09	1576.62	1481.13	1389.46	1274.09	1167.65	1053.14	945.243
1417851_at	55985	Cxcl13	95.9037	199.228	172.338	154.812	138.609	126.551	117.467	110.99	107.244	106.576	108.202	111.867	116.242	124.359	133.753	143.465	152.68	158.964	164.074	164.167	161.465	156.958	152.184	147.138	143.054
1417855_at	68431	Fbxl15	153.655	159.524	152.92	148.039	143.821	140.917	137.784	136.992	136.687	137.001	137.537	139.114	141.205	144.12	147.556	151.409	155.331	158.765	162.777	165.359	167.194	168.146	167.974	168.308	167.989
1417856_at	19698	Relb	211.97	489.579	466.081	441.442	425.527	409.152	396.381	386.911	379.868	373.85	370.843	369.031	370.714	371.721	374.67	379.892	385.558	390.43	393.919	397.512	396.995	398.426	397.683	399.196	399.745
1417857_at	109136	Mmaa	191.552	167.819	174.305	182.653	188.16	191.969	196.447	198.679	200.279	199.87	198.194	196.33	192.791	189.677	185.417	182.906	179.132	176.032	174.299	174.99	177.954	183.534	187.838	194.099	201.161
1417860_a_at	100689	Spon2	194.955	179.583	171.186	166.389	162.855	158.623	155.589	151.446	147.314	144.087	140.858	137.808	135.099	132.948	131.664	131.619	132.22	133.829	136.75	140.877	146.217	152.299	159.138	166.791	174.942
1417861_at	51813	Ccnc	46.794	126.085	123.261	121.684	121.45	121.553	122.812	123.591	126.14	129.041	133.298	136.979	141.719	146.932	151.652	154.972	156.802	155.373	151.593	143.981	134.241	122.282	110.914	101.949	94.6155
1417862_at	58238	Fam181b	52.2141	50.548	50.8457	51.7109	52.546	53.2264	54.1258	55.179	56.6722	58.0166	60.1407	62.2057	64.5808	67.1173	69.9819	73.0303	75.5723	77.7282	78.4504	78.6525	78.1778	76.7343	74.9785	74.3806	74.1715
1417863_at	75469	Spata19	19.9399	26.1583	24.4946	23.2912	22.4471	22.0337	21.9454	22.2605	22.8307	23.7997	24.9233	26.3735	28.0083	30.0764	32.5263	35.059	37.728	39.8765	41.7668	42.7409	43.4521	43.1829	43.1245	42.9959	43.2692
1417864_at	18655	Pgk1	3233.26	2967.41	3018.91	3080.5	3114.39	3084.63	3034.38	3006.44	2977.97	2954.34	2927.4	2889.47	2868.44	2807.9	2773.96	2710.82	2704.01	2728.5	2826.19	2948.81	3040.11	3096.66	3212.31	3328.05	3441.43
1417865_at	21927	Tnfaip1	397.476	477.285	466.87	454.935	449.217	441.322	438.453	435.518	434.592	434.174	434.951	433.94	435.003	435.671	441.087	445.39	446.478	443.888	435.587	424.508	407.907	390.204	372.575	360.785	347.745
1417866_at	21927	Tnfaip1	237.868	348.175	336.501	326.68	318.366	314.105	311.216	309.987	311.23	316.3	321.48	329.765	341.596	353.119	364.507	378.702	388.844	392.727	389.584	379.571	364.693	346.474	326.249	308.03	298.097
1417867_at	11537	Cfd	319.13	877.782	827.971	778.178	745.924	713.694	694.661	680.157	668.315	667.639	670.713	679.745	694.469	704.965	726.354	742.373	757.128	758.745	755.045	740.194	715.03	686.09	658.539	621.733	598.24
1417868_a_at	64138	Ctsz	355.142	3252.07	2807.37	2444.75	2134.76	1876.36	1718.12	1537.71	1397.89	1278.28	1191.32	1119.48	1048.52	982.009	918.748	870.068	828.697	799.241	782.869	783.173	792.038	801.82	824.247	846.878	860.89
1417869_s_at	64138	Ctsz	654.508	1396.67	1331.78	1274.64	1235.94	1190.92	1153.41	1126.27	1095.2	1067.12	1049.99	1024.96	1012.32	993.345	979.398	971.022	957.976	949.941	940.19	939.902	941.546	952.75	955.799	962.659	976.099
1417870_x_at	64138	Ctsz	362.25	1724.83	1496.8	1326.32	1177.81	1043.93	939.652	855.566	784.663	733.93	688.665	649.251	610.824	580.891	555.162	539.645	533.594	536.354	549.137	573.274	604.518	635.511	673.377	705.727	735.895
1417872_at	14199	Fhl1	196.415	244.791	237.309	232.064	229.476	228.71	228.183	228.929	231.837	235.437	239.56	246.188	253.023	261.105	270.911	280.733	289.266	294.823	296.308	290.111	281.207	273.155	263.075	254.115	246.469
1417873_at	103136	Pwp1	764.417	1259.37	1177.93	1109.36	1050.08	1002.55	967.436	941.845	929.664	929.988	932.698	949.289	969.398	993.986	1025.87	1062.86	1087.37	1112.68	1135.21	1151.1	1145.81	1138.6	1118.05	1091.86	1064.88
1417875_at	94213	Ddx50	1589.6	936.426	967.401	992.31	1025.29	1045.27	1066.91	1088.22	1100.69	1123.72	1145.07	1158.54	1176.46	1205.21	1229.79	1274.43	1327.12	1360.25	1404.96	1451.6	1511.91	1556.69	1616.43	1633.62	1672.32
1417876_at	14129	Fcgr1	111.693	215.321	191.549	174.801	162.058	149.676	141.291	135.257	131.317	127.444	125.406	124.995	125.381	127.691	131.363	136.512	140.698	142.941	144.54	145.219	143.855	142.63	142.27	142.209	143.223
1417877_at	67484	Eepd1	47.538	44.3008	61.0914	75.4294	87.3737	97.7458	106.797	114.167	120.604	127.297	132.257	135.916	139.744	142.147	143.666	143.532	141.846	137.069	128.579	119.109	110.047	100.152	92.6192	85.7697	79.4286
1417878_at	13555	E2f1	269.031	183.833	203.47	221.617	238.208	254.746	269.331	281.721	289.428	295.918	301.364	304.571	307.885	311.132	313.383	315.111	316.575	316.717	317.473	316.089	313.41	308.674	306.964	304.187	305.644
1417879_at	66208	Nenf	405.249	690.151	686.905	684.573	683.53	680.784	678.256	676.826	663.374	651.053	639.855	629.473	617.216	605.791	600.018	599.945	600.221	607.789	620.474	635.571	650.151	667.563	691.963	712.43	736.693
1417882_at	106947	Slc39a3	137.634	125.87	136.854	146.502	155.318	163.058	167.695	171.627	174	174.622	173.444	170.864	168.986	165.585	160.752	156.365	152.085	148.036	146.815	147.615	151.924	158.515	165.688	173.629	181.9
1417886_at	NA	NA	1252.85	1194.71	1158.23	1120.5	1073.3	1038.29	1001.41	962.039	934.888	901.002	867.896	838.857	813.866	790.162	772.192	757.946	749.891	755.881	790.053	840.006	911.757	992.978	1075.66	1145.59	1208.52
1417888_at	66597	Trim13	156.19	222.415	225.367	226.338	228.663	230.743	232.841	236.328	240.109	244.432	249.878	255.333	260.276	268.538	277.418	286.264	294.758	301.081	305.233	305.64	302.349	298.465	295.718	292.934	290.075
1417892_a_at	64384	Sirt3	239.338	269.731	262.74	256.526	250.461	247.343	244.099	240.88	237.551	234.1	230.68	227.988	224.71	222.399	220.566	218.679	218.648	219.63	220.477	220.892	224.209	228.677	234.192	239.142	245.786
1417894_at	54672	Adgrg3	147.245	149.157	149.248	149.839	149.909	150.651	153.079	155.516	158.152	161.85	165.453	169.968	176.321	182.07	187.865	195.43	201.281	205.17	205.845	203.303	199.406	193.816	186.816	181.497	177.818
1417895_a_at	66260	Tmem54	13.9537	51.4565	49.2607	47.5695	45.7655	44.1095	42.402	40.6129	39.4025	38.258	37.1944	36.1964	35.5102	35.0372	34.9881	35.0244	35.4131	36.0785	36.8736	37.9178	39.3371	40.1294	41.394	42.6474	44.3209
1417898_a_at	14938	Gzma	2788.1	4616.94	4524.72	4329.5	4300.08	4275.55	4295.97	4194.24	4137.93	4141.95	4161.02	4141.57	4171.52	4212.07	4256.5	4252.63	4266.69	4256.39	4255.97	4212.73	4099.05	4065.14	3933.41	3816.6	3795.9
1417900_a_at	22359	Vldlr	63.2158	95.8468	90.9019	86.2918	82.6938	79.7099	77.0135	75.4281	74.5238	74.161	74.1102	75.0796	76.2714	77.2446	78.6754	79.8434	80.3902	79.9082	77.5228	74.2539	70.0574	64.6971	59.7312	55.5246	52.8444
1417901_a_at	15893	Ica1	195.248	220.751	200.113	184.521	170.76	161.061	152.614	145.775	140.901	137.738	135.812	134.588	135.788	138.423	141.712	146.143	151.219	155.742	161.156	165.829	169.958	172.938	176.527	179.151	184.837
1417904_at	55947	Dclre1a	110.697	185.037	181.168	179.755	177.791	176.487	176.233	175.62	173.625	171.551	168.842	167.085	165.127	163.751	161.85	161.044	159.978	158.674	157.877	157.462	156.561	156.957	157.652	159.043	160.769
1417907_at	NA	NA	1063.62	1947.15	1844.06	1748.24	1615.83	1544.34	1461.6	1405.68	1353.01	1308.4	1265.68	1214.24	1173.77	1135.23	1090.4	1058.16	1017.22	996.877	987.9	1003.31	1032.07	1055.9	1078.18	1100.16	1119.05
1417908_s_at	NA	NA	966.099	1194.26	1179.42	1167.83	1150.56	1121.46	1100.58	1073.86	1046.27	1012.21	964.779	913.163	859.624	814.992	778.548	745.746	719.711	717.001	742.454	796.482	853.46	926.19	995.083	1057.24	1114.47
1417910_at	12428	Ccna2	3866.59	2578.61	2735.3	2958.92	3114.57	3173.76	3222.26	3264.73	3318.81	3357.12	3347.44	3350.93	3365.31	3341.68	3339.4	3348.78	3340.37	3399.4	3499.17	3555.53	3693.91	3780.8	3825.34	3825.64	3900.25
1417912_at	66048	Emc6	873.734	627.482	668.801	696.954	714.467	727.162	731.246	726.841	715.943	696.737	675.033	647.401	609.685	570.561	534.575	504.31	475.691	465.541	475.747	507.046	550.761	608.129	669.731	724.396	772.762
1417914_at	74012	Rap2b	764.813	880.03	832.417	784.779	751.062	723.447	704.802	697.536	698.448	706.794	719.92	741.885	769.68	793.229	818.723	836.565	853.112	855.61	841.833	816.734	777.388	728.47	675.448	618.841	567.216
1417918_at	66419	Mrpl11	835.288	1152.02	1095.9	1048.51	1011.48	979.263	950.137	921.545	891.899	869.575	849.083	834.327	819.247	806.651	797.743	789.338	790.257	797.311	813.081	836.131	861.47	898.133	928.339	962.574	988.302
1417919_at	66385	Ppp1r7	240.145	416.717	426.629	436.256	439.937	442.284	445.773	447.346	446.86	446.577	444.962	442.93	439.35	434.654	433.841	435.937	436.044	442.275	450.754	467.058	483.911	502.94	518.327	534.097	545.714
1417920_at	93835	Amn	243.239	257.857	250.317	242.334	241.218	242.284	247.384	254.676	267.526	284.892	308.202	338.394	375.864	416.231	464.256	509.367	553.822	590.65	613.516	618.729	607.116	582.406	552.75	531.408	507.517
1417921_at	67683	Pbdc1	684.794	1188.71	1159.33	1137.05	1111.91	1081.5	1059.19	1039.95	1022.57	1010.47	987.272	965.766	947.032	924.265	894.738	869.602	839.84	813.689	784.962	759.126	735.896	720.534	704.043	687.733	674.68
1417923_at	18481	Pak3	99.8472	75.5612	77.7641	79.9331	81.8794	84.2727	86.4121	87.8062	88.9101	90.2353	91.2799	92.0899	93.6315	94.6302	95.2332	96.1402	96.5908	95.5488	93.0784	90.7314	88.2892	85.6966	83.5797	82.8185	81.7384
1417925_at	20299	Ccl22	181.851	188.679	183.012	180.714	177.893	176.476	176.904	177.88	178.408	180.796	183.265	188.653	194.992	203.165	214.028	225.092	239.635	252.653	263.027	270.231	277.146	282.775	284.467	287.137	290.591
1417926_at	76044	Ncapg2	1364.17	1114.16	1220.69	1338.85	1417.99	1518.64	1620.91	1713.61	1793.76	1867.28	1927.44	1983.95	2030.01	2093.77	2111.12	2150.63	2156.61	2137.88	2074.29	1969.37	1865.03	1746.73	1617.11	1462.05	1327.12
1417928_at	30794	Pdlim4	256.688	384.46	420.446	462.092	498.736	534.001	561.205	584.024	584.981	569.191	551.174	522.903	491.089	464.91	436.319	415.759	399.44	392.173	391.501	403.24	413.474	428.016	443.821	460.76	479.523
1417929_at	50934	Slc7a8	67.9233	116.882	105.357	96.2914	88.6343	82.459	77.3964	74.4749	73.3384	73.897	75.6343	79.0408	83.6165	89.7952	96.4628	103.082	108.848	112.319	112.563	109.04	102.867	94.3779	87.3875	80.6488	74.1004
1417932_at	16173	Il18	1230.22	1615.3	1488.54	1395.19	1322.34	1277.28	1232.76	1210.46	1209.02	1224.36	1255.02	1311.04	1365.65	1409.65	1461.64	1531.26	1590.53	1632.96	1663.93	1638.03	1603.66	1545.31	1477.71	1406.86	1340.05
1417933_at	16012	Igfbp6	108.567	148.764	135.552	125.35	117.242	110.783	106.133	102.776	101.323	100.973	102.572	104.984	108.34	112.467	118.781	124.219	129.924	132.985	132.86	129.672	124.802	117.818	111.551	106.136	101.772
1417936_at	20308	Ccl9	78.5958	167.193	159.659	155.605	150.701	147.918	146.746	146.619	146.744	148.962	152.492	157.501	163.257	170.694	179.308	188.787	197.697	205.917	210.424	210.918	208.721	205.996	201.803	198.202	197.051
1417938_at	19362	Rad51ap1	1691.17	743.645	880.83	995.379	1113.99	1216.46	1289.21	1355.65	1414.48	1470.81	1503.96	1512.53	1523.68	1538.27	1525.16	1511.15	1493.67	1462.1	1429.33	1404.57	1363.07	1327.83	1283.92	1248.91	1214.99
1417944_at	14706	Gng4	80.2895	9.42744	10.5555	23.2038	36.1798	45.7977	52.0975	57.8168	62.2762	66.5856	70.3043	74.2549	77.3463	81.3986	85.3218	90.3097	96.1578	100.789	105.166	109.39	112.767	115.41	119.417	122.803	127.191
1417946_at	106861	Abhd3	20.7949	47.1025	44.4378	42.4234	40.7654	39.4837	38.544	38.2293	38.6145	39.4602	40.6706	42.3127	44.0928	45.9548	47.779	49.2266	49.7194	48.8995	46.434	42.6412	37.9963	33.1515	28.3124	24.3132	20.8978
1417948_s_at	67781	Ilf2	718.508	629.671	718.236	792.765	859.011	922.302	987.572	1036.47	1076.06	1096.65	1115.4	1122.24	1117.18	1099.5	1085.72	1063.96	1027.7	990.049	959.656	919.739	901.084	874.628	847.798	829.174	809.612
1417954_at	20604	Sst	78.2548	18.8041	33.9999	45.1695	53.7584	60.2852	65.0404	69.2473	71.9339	73.3061	73.8895	74.4719	74.2212	73.9008	73.9158	74.1491	75.5243	78.1356	82.3005	87.6582	93.9811	100.239	106.379	114.991	122.553
1417955_at	72454	Ccdc71	724.484	388.071	466.769	532.77	593.436	652.086	693.532	722.307	736.207	742.43	736.516	729.133	713.06	692.768	674.035	656.478	642.99	650.041	668.077	708.691	759.29	818.625	876.531	929.877	989.793
1417956_at	12683	Cidea	40.7491	97.2559	102.366	107.207	112.312	116.037	117.73	119.116	118.433	116.379	113.663	110.306	105.428	100.163	94.5521	88.9489	84.0825	80.2888	78.7128	79.5805	82.582	86.0437	91.3578	97.3872	103.832
1417959_at	67399	Pdlim7	145.342	165.471	156.237	148.739	142.242	135.871	131.175	127.321	123.392	119.421	117.125	115.204	113.665	113.791	116.747	120.63	126.881	134.627	143.126	152.744	163.841	176.256	187.063	200.902	215.141
1417960_at	12877	Cpeb1	271.023	387.537	376.607	370.447	365.48	363.094	364.097	367.452	374.584	384.12	398.158	412.385	430.091	446.265	463.187	475.952	476.735	474.722	459.043	430.472	390.605	349.383	309.115	277.618	246.448
1417961_a_at	20128	Trim30a	154.444	755.711	676.678	601.683	540.024	497.05	461.824	432.582	408.558	389.549	372.264	357.634	341.58	324.626	310.212	288.228	265.889	244.417	222.209	206.317	197.262	192.98	190.137	190.278	191.765
1417962_s_at	14600	Ghr	285.233	501.778	490.621	483.078	479.177	475.43	480.72	482.569	493.278	509.778	532.317	555.277	580.183	611.913	644.06	673.455	692.749	704.054	705.743	694.7	667.093	632.542	593.834	557.475	528.269
1417963_at	18830	Pltp	1442.6	3752.16	3136.72	2660.08	2324.1	2030.92	1844.01	1688.31	1552.58	1457.4	1376.82	1342.13	1308.05	1270.07	1273.23	1292.28	1310.91	1335.82	1347.29	1369.7	1388.98	1410.43	1428.25	1466.64	1508.35
1417965_at	101476	Plekha1	326.889	545.525	523.817	505.148	493.571	485.389	481.398	477.914	480.158	484.288	495.22	510.411	526.705	543.3	563.516	583.815	599.833	609.297	610.488	601.542	579.974	553.274	531.49	508.697	492.87
1417970_at	68055	Atp5s	180.665	258.57	247.546	236.502	229.708	225.055	220.131	215.876	212.64	210.245	208.043	207.114	205.312	205.302	207.148	210.541	212.984	215.144	217.579	217.992	218.359	221.238	222.765	225.251	227.932
1417972_s_at	117109	Pop5	978.406	1399.37	1346.57	1294.64	1242.11	1184.05	1127.72	1062.46	1003.12	918.578	831.941	741.62	646.212	530.767	414.434	298.858	194.57	129.483	119.867	178.649	293.606	431.819	566.755	714.338	833.384
1417974_at	16649	Kpna4	1586.63	1061.56	1189.5	1328.56	1431.66	1544.81	1675.37	1767.8	1850.75	1916.13	1980.99	2041.47	2098.8	2153.78	2186.56	2240.8	2254.1	2251.6	2236.79	2206.89	2155.76	2068.67	1977.67	1903.08	1814.71
1417980_a_at	72999	Insig2	99.1418	138.101	143.729	149.833	155.961	163.041	168.805	176.612	182.211	188.918	196.692	203.64	211.005	218.286	224.57	227.686	229.127	226.528	217.095	202.225	186.833	170.125	154.779	139.997	127.347
1417983_a_at	70620	Ube2v2	1178.22	671.876	763.874	854.377	929.208	1015.82	1088.81	1161.94	1216.93	1276.67	1350.58	1401.24	1450.75	1499.7	1537.28	1563.24	1584.85	1584.15	1570.33	1518.1	1465.15	1401.86	1329.43	1256.55	1194.1
1417985_at	67122	Nrarp	226.02	206.589	210.211	215.958	222.657	229.716	236.691	245.053	252.905	261.27	271.114	281.459	292.415	303.858	314.884	324.297	333.4	337.692	335.757	324.28	311.326	293.891	278.954	266.046	252.18
1417986_at	67122	Nrarp	193.538	100.541	104.174	107.171	110.695	113.264	116.1	119.515	123.734	128.926	135.128	142.062	150.025	159.721	170.091	181.368	192.179	202.307	208.926	211.215	210.308	208.661	205.459	203.154	201.414
1417989_at	22114	Tssk1	104.238	51.3212	62.1924	71.0331	78.1033	83.4322	87.9458	91.3555	93.9	96.0609	98.0379	100.299	102.62	104.817	107.752	112.092	116.69	121.476	126.75	132.284	138.673	142.526	148.21	153.047	157.529
1417991_at	13370	Dio1	83.4364	115.862	118.768	123.041	125.767	128.451	130.713	133.182	133.911	132.785	131.394	130.039	128.759	128.644	130.105	131.562	133.859	138.192	142.018	147.587	155.254	165.095	176.547	188.801	205.596
1417998_at	NA	NA	5621.84	4440.98	4646.97	4719.25	4924.27	5124.26	5256	5494.26	5517.64	5600.2	5644.73	5829.18	5887.18	5954.93	5972.77	5957.09	5936.89	5836.01	5774.82	5550.66	5441.71	5295.66	5133	4800.75	4706.85
1417999_at	16432	Itm2b	4938.57	6848.13	6585.96	6011.82	5749.88	5556.95	5466.58	5186.21	5109.35	5043.9	5045.83	5033.68	5106.93	5134.15	5276.66	5379.57	5489.7	5535.37	5579.22	5563.46	5646.23	5590.56	5672.1	5603.48	5557.58
1418002_at	67044	Higd2a	2173.95	3610.02	3467.66	3382.59	3249.91	3166.67	3004.98	2914.4	2848.93	2787.88	2739.69	2662.09	2592.24	2569.25	2530.68	2498.86	2446.48	2404.3	2382.07	2373.68	2364.37	2410.73	2443.05	2430.53	2423.15
1418004_a_at	65963	Tmem176b	2346.02	4606.7	4037.46	3538.42	3161.77	2803.82	2512.73	2350.49	2237.12	2156.93	2107	2083.72	2080.27	2115.07	2141.51	2186.93	2249.78	2283.96	2314.01	2322.5	2301.26	2267.86	2222.06	2181.25	2136.55
1418010_a_at	54673	Sh3glb1	1535.18	1594.84	1694.73	1788.26	1828.75	1854.8	1871.84	1890.01	1903.33	1915.43	1911.93	1908.1	1898.79	1907.78	1893.16	1883.56	1911.29	1947.07	2002.85	2088.38	2184.22	2264.2	2369.73	2449.03	2493.18
1418013_at	66116	Nat8f1	139.199	161.104	155.183	152.329	148.139	146.289	144.755	144.592	144.57	145.844	147.594	150.118	154.882	160.214	166.196	174.674	181.467	189.397	193.321	195.838	197.601	197.874	196.068	196.291	197.879
1418018_at	12874	Cpd	147.665	155.088	150.796	147.978	144.772	143.179	141.156	139.984	139.745	138.715	139.299	139.316	140.191	141.878	143.301	145.315	146.773	148.159	149.515	150.013	150.349	151.727	153.72	155.169	157.316
1418021_at	NA	NA	208.927	466.032	434.407	410.464	388.525	372.713	358.381	344.953	335.608	325.969	321.341	319.123	319.839	322.28	327.542	333.157	341.413	345.78	347.25	344.579	337.228	330.884	325.601	320.016	319.291
1418022_at	74838	Naa15	2593.25	1963.32	2233.96	2496.15	2699.63	2929.5	3129.45	3278.24	3413.92	3543.35	3635.83	3738.81	3795.12	3851.12	3891.08	3900.01	3922.22	3944.42	3950.36	3871.76	3827.83	3750.32	3608.4	3496.44	3404.56
1418025_at	20893	Bhlhe40	243.865	498.437	489.659	482.911	476.891	471.426	468.886	464.964	460.688	458.057	456.047	456.304	456.691	457.882	459.15	461.443	462.154	462.935	462.593	459.825	454.092	446.513	439.367	436.387	434.18
1418026_at	26909	Exo1	351.047	254.779	315.936	371.89	426.926	472.766	510.079	540.275	559.957	569.675	572.325	567.541	554.935	542.41	528.624	509.321	492.397	477.619	471.263	470.652	470.994	475.305	479.74	487.084	497.149
1418029_at	23873	Faim	473.188	565.652	589.213	611.313	620.945	636.202	648.334	648.091	646.546	638.034	627.408	612.26	591.318	566.077	539.862	513.45	483.058	458.062	438.665	427.987	424.307	428.617	433.379	443.894	450.943
1418032_at	101142	Itfg2	200.012	160.117	191.283	220.87	246.159	268.514	284.578	294.896	302.349	307.594	310.549	311.193	308.735	305.634	301.375	291.309	283.632	274.862	271.027	268.656	273.14	279.341	284.407	290.582	297.084
1418034_at	69527	Mrps9	208.106	219.421	224.192	226.856	229.706	230.461	229.513	225.853	219.953	211.992	201.51	188.933	176.356	161.32	148.259	137.865	130.724	133.185	147.276	172.068	203.945	239.049	276.553	302.77	329.247
1418035_a_at	19076	Prim2	162.62	221.28	236.038	253.031	267.686	284.609	299.616	314.233	329.393	345.896	360.287	374.637	386.321	395.36	405.916	409.42	405.231	390.144	367.486	335.924	299.272	262.873	224.627	193.358	167.531
1418038_s_at	68082	Dusp19	869.327	685.102	720.503	749.451	779.571	803.393	821.914	838.326	851.558	859.381	873.356	882.189	889.308	900.552	910.536	923.836	933.13	944.714	964.884	976.684	1000.67	1011.44	1029.7	1035.9	1046.43
1418040_at	66690	Tmem186	131.205	102.81	121.606	136.832	150.415	162.404	170.83	178.799	182.793	185.816	186.682	186.76	186.599	184.93	182.542	179.914	178.064	176.941	177.547	182.119	190.845	198.547	206.836	215.976	223.698
1418045_at	16329	Inpp1	319.082	401.844	393.095	384.966	380.611	377.079	376.401	375.957	380.3	384.617	394.222	402.596	415.873	431.424	447.49	464.32	475.761	487.138	494.708	494.283	485.398	475.117	463.243	452.009	441.266
1418046_at	17954	Nap1l2	16.7319	28.7149	28.3877	28.2683	28.1845	28.2995	28.4045	28.3867	28.4028	28.3095	28.1661	28.0494	27.7944	27.7292	27.6092	27.463	27.2634	26.9653	26.5917	26.1124	25.6838	25.3544	25.2057	25.2987	25.3966
1418048_at	66202	1110059G10Rik	1948.97	1697.03	1596.38	1521.17	1491.66	1433.04	1399.67	1406.12	1422.95	1468.19	1508.49	1568.96	1648.3	1718.57	1794.94	1861.44	1930.21	1973.28	2018.13	1999.22	1964.35	1907.69	1849.68	1758.71	1692.1
1418049_at	16998	Ltbp3	112.682	177.358	175.103	175.617	175.371	176.081	176.343	176.297	174.219	171.76	168.646	165.59	162.128	159.332	156.209	151.961	147.701	143.011	136.785	129.532	123.858	117.753	114.047	112.304	110.481
1418050_at	14756	Gpld1	74.4417	131.452	123.192	115.977	111.209	106.091	102.446	99.0382	96.3003	94.2377	93.1416	92.3515	92.8406	93.923	95.5213	98.1135	100.856	102.801	104.144	105.324	105.911	105.815	106.549	109.535	112.313
1418057_at	21844	Tiam1	300.763	552.135	540.624	532.927	525.813	519.358	514.77	507.912	505.377	503.602	501.298	499.911	497.039	495.942	493.758	483.558	472.628	461.648	448.234	431.736	413.426	397.602	379.877	368.624	354.909
1418058_at	170757	Adgrl4	152.287	94.2616	97.5412	100.304	103.442	106.681	109.851	112.996	116.996	122.075	127.549	132.843	139.912	147.242	155.102	162.633	171.434	177.622	180.197	180.201	178.675	176.551	172.517	169.298	166.598
1418059_at	170757	Adgrl4	47.6089	35.5899	35.6062	36.193	37.0479	38.1428	39.2825	40.4751	42.5106	44.6305	47.0533	49.8932	52.4814	55.4034	57.8604	60.1846	61.3407	61.0667	58.8108	55.1659	50.4014	44.8212	39.7433	35.4002	31.1581
1418061_at	16997	Ltbp2	58.6009	100.957	96.7976	93.3533	89.803	86.7689	83.7356	80.2507	77.1508	73.9937	70.6992	67.7604	65.1374	62.7659	60.3448	58.9978	58.6134	58.7629	59.22	60.7487	62.7476	65.0099	67.6266	71.2937	75.7368
1418066_at	12632	Cfl2	483.607	1191.8	973.876	806.74	675.641	559.091	483.82	431.151	397.876	383.03	383.723	397.163	422.456	460.209	501.68	537.711	577.466	602.64	602.984	576.51	527.189	470.87	408.068	343.203	287.027
1418067_at	12632	Cfl2	1349.45	4368	3534.8	2817.4	2297.13	1898.1	1669.32	1425.19	1292.63	1229.32	1199.21	1198.51	1238.4	1294.78	1369.94	1438.12	1525.99	1599.84	1648.69	1627.86	1591.64	1518.2	1421.8	1339.82	1259.71
1418068_at	67273	Ndufa10	121.367	84.2149	98.7571	111.905	123.581	133.504	142.541	150.235	155.689	159.556	161.408	162.676	161.981	161.04	159.269	156.94	153.596	149.037	145.992	142.632	140.791	140.407	140.184	141.66	143.461
1418069_at	11813	Apoc2	26.1172	61.4926	61.82	62.428	63.09	63.4921	63.2969	63.0691	62.7894	62.3026	61.8944	61.2085	60.9037	60.2261	60.0525	60.6953	61.8966	63.4888	66.0235	68.4545	71.9605	75.0012	79.0521	83.6265	88.3142
1418070_at	12593	Cdyl	9.21203	263.94	222.742	190.419	163.146	138.526	117.733	99.6104	83.3402	69.1398	56.8022	46.7517	39.2656	34.5811	31.8996	30.14	28.7776	26.4408	22.0659	15.3864	11.24	10.6626	10.3008	10.0496	9.87543
1418072_at	NA	NA	3129.66	3778.22	3494.5	3316.79	3170.91	3032.54	2918.47	2838.95	2798.04	2783.49	2787.16	2790.24	2841.33	2874.75	2912.19	2925.49	2970.62	2993.64	3019.43	3013.38	2994.65	2947.08	2897.85	2845.81	2808.02
1418073_at	56360	Acot9	878.36	985.949	971.532	955.602	933.528	925.999	918.186	903.806	888.257	875.728	866.234	852.734	840.644	828.075	816.838	808.47	805.875	807.893	822.458	844.05	873.463	915.505	948.191	980.075	1014.08
1418074_at	20448	St6galnac4	78.0827	188.464	182.449	180.185	176.582	174.645	173.394	171.441	169.737	166.598	163.828	161.054	158.645	155.602	153.443	152.231	151.551	150.754	151.617	152.459	155.02	158.272	162.194	165.276	168.895
1418075_at	20448	St6galnac4	165.265	285.46	276.521	268.138	262.493	258.258	255.839	252.774	250.665	248.248	247.46	247.528	247.463	246.572	246.882	248.388	248.667	246.612	243.145	237.293	230.042	225.03	220.308	216.665	214.614
1418076_at	19143	St14	203.557	294.447	292.875	292.849	293.304	294.253	294.974	295.013	294.596	294.306	293.778	293.87	295.393	298.7	303.723	308.302	313.528	319.398	324.1	327.524	329.298	330.476	333.488	339.145	345.286
1418078_at	19192	Psme3	6.43729	954.693	742.796	569.648	450.878	357.315	286.698	232.625	193.409	162.794	135.128	108.59	80.428	49.0052	17.2012	10.2935	10.0706	10.2684	11.4143	48.7574	93.7122	137.826	175.542	210.284	244.26
1418079_at	19192	Psme3	225.674	336.663	374.437	404.271	434.03	455.577	470.88	478.074	482.085	482.423	479.596	474.736	467.404	450.731	436.832	425.831	415.561	410.284	421.222	439.708	466.871	493.67	521.032	547.816	569.608
1418081_at	66114	Dnajc30	367.565	805.057	786.12	770.093	756.731	742.721	728.914	721.736	716.609	716.328	716.332	724.711	730.639	737.528	744.941	750.686	754.17	750.229	747.46	743.414	738.986	733.912	728.635	720.764	713.021
1418083_at	66050	0610009B22Rik	895.592	807.137	820.779	833.535	841.599	847.605	852.657	855.305	855.502	852.353	851.538	852.355	848.345	848.153	843.958	843.112	844.224	848.61	853.89	863.759	876.46	890.462	900.204	905.059	912.277
1418088_a_at	55943	Stx8	146.317	162.576	161.18	160.976	159.954	157.834	156.714	153.697	149.298	145.717	141.053	135.873	130.715	125.358	120	116.572	117.009	121.615	133.833	150.471	172.063	194.027	215.368	237.52	258.487
1418089_at	55943	Stx8	884.308	676.892	704.339	719.775	740.007	755.799	761.204	763.725	771.593	777.336	786.769	800.229	806.188	816.102	831.935	851.649	875.267	900.579	926.898	969.744	1019	1058.9	1096.43	1136.56	1174.1
1418090_at	84094	Plvap	296.545	385.273	356.972	334.28	315.04	299.604	290.192	285.061	282.286	283.663	288.825	296.603	307.919	322.08	339.863	358.651	379.407	392.994	403.781	406.406	399.632	389.627	377.862	369.96	360.067
1418091_at	81879	Tfcp2l1	93.0089	146.392	137.118	129.821	124.79	121.445	119.009	118.394	119.129	122.502	127.44	133.102	140.922	149.829	159.094	169.008	178.335	184.613	185.694	181.893	175.484	166.652	157.348	148.894	141.47
1418092_s_at	106628	Trip10	268.496	315.514	314.393	312.166	310.634	309.814	308.498	306.605	304.443	302.731	303.503	302.253	302.779	304.116	306.453	309.58	312.089	314.66	318.904	320.936	323.164	324.81	328.749	332.647	339.03
1418096_at	27261	Dok3	109.048	135.369	126.463	118.34	113.119	107.247	102.924	98.7216	95.4398	92.9999	91.0398	90.29	91.1902	92.7935	96.3124	101.905	108.468	116.432	125.807	135.745	144.758	153.812	162.95	171.079	180.1
1418097_a_at	57914	Crlf2	473.988	606.342	632.089	649.233	659.443	668.94	673.068	669.829	660.129	645.927	633.826	617.385	599.448	578.107	559.371	545.165	536.406	537.731	549.489	576.923	612.745	653.253	701.24	745.546	780.994
1418099_at	21938	Tnfrsf1b	268.992	344.88	336.708	330.014	324.892	321.254	316.271	312.034	307.578	305.032	303.929	301.604	300.453	301.269	303.018	304.009	307.645	311.154	317.263	321.357	327.063	330.827	336.748	343.301	347.329
1418100_at	80515	Chd3os	146.97	146.361	163.748	183.785	202.35	220.394	237.245	252.817	265.533	277.987	284.828	291.217	297.272	302.365	304.793	305.089	305.27	303.116	298.313	290.1	281.346	274.764	266.958	258.461	252.003
1418102_at	15205	Hes1	159.619	263.773	249.889	236.016	227.108	218.285	211.377	205.964	199.563	193.01	187.189	183.401	181.109	180.192	181.4	184.705	190.566	198.271	207.491	217.771	229.579	243.576	258.727	273.657	284.707
1418106_at	15214	Hey2	17.3101	27.0618	30.1345	32.837	35.0508	36.8779	38.2119	39.0306	39.251	39.1835	38.4185	37.7378	36.6173	35.2913	34.0297	32.6055	31.0562	29.6247	28.3349	27.2659	26.7431	26.4965	26.36	26.8637	27.3791
1418107_at	21400	Tcea2	114.176	123.46	115.245	111.125	106.488	102.446	98.6929	94.8035	91.2703	87.6699	84.6615	81.5135	78.6302	76.3656	74.1567	71.726	70.2933	68.9426	68.8241	69.744	71.6554	73.6926	76.2529	79.8576	83.0836
1418108_at	170799	Rtkn2	132.591	161.151	175.584	192.359	206.591	220.925	232.411	243.37	250.426	255.445	258.888	261.144	259.721	261.369	260.407	259.865	258.41	258.07	257.209	257.142	259.162	262.399	264.204	265.698	264.914
1418115_s_at	240832	Tor1aip2	1369.57	1650.64	1556.22	1495.67	1439.66	1382.3	1351.11	1317.88	1289.66	1272.96	1268.49	1262.15	1254.56	1254.46	1274.41	1311.11	1344.74	1381.64	1448.77	1529.51	1625.8	1708.49	1766.79	1816.16	1863.19
1418116_at	240832	Tor1aip2	1806.3	1812.77	1781.33	1734.56	1695.28	1663.27	1669.43	1641.87	1624.25	1618.62	1621.84	1637.5	1654.14	1677.3	1712.91	1744.82	1777.31	1820.56	1859	1918.27	1954.4	1982.17	2005.58	2023.63	2030.13
1418117_at	17993	Ndufs4	59.3273	150.439	146.682	143.481	142.165	140.54	139.409	139.555	140.377	141.113	142.233	144.247	145.993	147.872	149.596	149.755	149.723	147.312	143.719	138.639	132.392	125.532	120.541	115.604	111.422
1418119_at	60365	Rbm8a	1888.87	2169.73	2245.7	2283.73	2326.26	2333.51	2324.17	2292.25	2285.52	2249.69	2211.08	2168.6	2086.78	2022.56	1968.32	1927.3	1898.71	1873.38	1889.44	1949.16	2050.66	2128.04	2227.66	2348.37	2429.43
1418120_at	60365	Rbm8a	139.06	146.484	168.408	193.033	215.148	238.027	259.66	278.915	294.285	308.809	322.073	334.898	345.653	354.417	359.531	361.635	358.772	349.956	336.443	314.228	288.002	265.942	242.338	221.238	205.6
1418123_at	22248	Unc119	420.844	515.822	490.188	470.106	452.718	437.799	427.834	420.138	414.697	411.337	410.164	413.378	417.787	425.563	436.571	449.119	459.99	469.468	480.076	483.533	480.159	476.844	476.329	473.45	475.184
1418126_at	20304	Ccl5	316.859	949.798	1012.78	1059.13	1100.34	1113.71	1124.51	1108.9	1087.06	1048.3	1006.65	958.536	907.604	865.123	834.468	810.397	794.345	784.93	792.358	810.774	834.743	876.999	922.958	983.902	1049.37
1418131_at	56045	Samhd1	505.032	946.754	834.623	743.718	670.993	606.239	558.014	528.842	508.708	496.687	493.365	498.469	510.273	527.773	542.993	565.256	591.392	609.754	625.194	627.331	622.105	609.224	597.341	589.352	585.393
1418133_at	12051	Bcl3	145.301	217.766	207.395	199.354	194.003	189.871	187.192	185.438	184.431	184.536	185.065	186.203	189.694	193.038	197.851	201.291	203.453	203.586	199.475	193.475	184.953	176.694	167.866	161.485	155.671
1418137_at	67840	Mrpl57	2969.97	1280.15	1600.17	1874.28	2042.8	2191.58	2281.78	2311.79	2327.48	2296.33	2224.54	2113.38	1989.23	1853.3	1722.17	1562.55	1422.05	1349.37	1333.63	1381.41	1511.62	1700.19	1876.86	2040.81	2233.58
1418142_at	16523	Kcnj8	138.932	92.169	104.722	115.444	124.429	131.829	137.113	142.391	145.307	147.815	148.69	149.474	150.197	150.799	150.951	150.273	149.749	148.033	146.803	145.61	144.02	143.806	145.106	146.746	148.736
1418143_at	22365	Vps45	330.482	213.904	243.083	265.26	284.822	301.372	314.523	321.727	324.864	323.633	320.208	314.81	308.13	302.038	293.153	283.794	281.345	284.882	298.04	318.6	341.466	368.788	396.89	421.751	441.696
1418149_at	12652	Chga	113.767	144.2	156.381	169.296	182.803	192.776	202.42	206.318	204.654	199.386	189.412	179.74	169.603	158.884	149.333	140.057	131.781	125.434	122.9	125.06	131.871	142	155.618	170.621	188.999
1418150_at	170749	Mtmr4	263.448	506.686	444.279	386.695	342.418	302.034	274.446	254.111	244.298	243.454	250.43	263.497	283.871	307.679	332.346	356.781	375.838	380.422	366.242	333.315	286.674	234.479	186.443	144.822	104.42
1418151_at	170749	Mtmr4	466.063	520.649	520.453	520.459	523.445	526.437	531.656	538.719	550.16	560.925	574.324	597.34	616.298	633.1	653.154	668.615	678.68	680.813	680.304	670.806	656.004	629.584	602.506	577.155	553.771
1418152_at	50887	Hmgn5	6.26741	2014.98	1824.96	1637.82	1504.3	1382.96	1321.76	1290.28	1270.39	1296.11	1342.95	1389.09	1439.65	1497.95	1548.25	1573.57	1580.39	1538.97	1437.6	1311.77	1130.83	921.849	720.545	505.273	317.704
1418156_at	57814	Kcne4	137.513	139.816	144.982	150.731	154.579	158.936	162.569	165.336	167.208	169.134	169.927	171.668	174.429	176.386	179.097	181.222	182.872	182.774	180.937	177.671	175.196	171.907	169.125	167.508	165.779
1418157_at	13865	Nr2f1	53.3612	118.436	114.618	113.789	113.156	112.06	111.634	111.617	112.56	114.085	116.078	118.113	120.431	122.743	125.019	125.397	124.313	119.897	112.305	102.1	90.5454	79.668	68.7964	59.5407	52.1863
1418158_at	22061	Trp63	659.808	1304.19	1203.67	1123.89	1052.73	997.719	958.928	933.122	917.593	913.407	917.675	933.404	950.635	973.18	996.885	1011.95	1019.57	1022.44	999.592	960.83	911.303	851.033	797.633	744.096	688.846
1418162_at	21898	Tlr4	58.4152	83.885	82.8022	82.419	82.7927	83.6208	85.1039	86.6588	88.4782	91.5972	94.8073	98.7026	102.969	106.77	110.731	114.67	117.612	116.49	113.584	107.37	99.7885	91.0318	83.4083	76.9501	70.5406
1418163_at	21898	Tlr4	109.151	119.845	113.199	109.304	106.042	103.637	102.124	101.211	101.959	103.091	105.938	109.689	112.929	118.466	124.173	129.714	134.047	136.173	134.706	128.979	121.919	113.486	105.096	99.2703	93.6755
1418167_at	83383	Tfap4	138.651	124.878	134.997	145.754	156.942	166.937	175.261	182.725	186.829	189.423	189.699	189.708	187.482	184.512	180.73	176.126	168.709	160.517	153.846	147.235	141.938	138.048	134.754	132.97	132.451
1418168_at	142682	Zcchc14	138.243	116.505	114.654	115.395	115.95	116.834	117.212	118.283	119.206	121.872	124.348	127.549	131.222	136.027	140.686	144.496	148.38	150.162	150.949	148.747	146.157	142.003	138.642	136.016	134.434
1418171_at	66684	Tceal8	375.584	406.795	386.594	370.361	355.771	346.978	336.657	331.887	329.758	331.844	337.335	345.182	352.856	364.615	377.611	390.005	401.491	407.357	407.824	398.108	381.392	364.162	346.433	326.612	313.473
1418172_at	15199	Hebp1	1244.83	2240.44	2019.79	1880.78	1780.87	1651.36	1560.36	1507.4	1467.58	1453.45	1443.32	1443.87	1463.78	1493.61	1518.72	1554.93	1588.85	1614.1	1621.89	1612.02	1589.27	1547.86	1504.15	1455.94	1424.88
1418174_at	13170	Dbp	122.593	291.498	279.77	270.421	262.391	255.352	249.103	241.369	233.313	224.595	215.791	205.031	193.612	182.667	172.559	161.329	152.461	145.52	142.828	145.872	152.661	163.139	174.707	185.227	198.425
1418175_at	22337	Vdr	99.439	112.801	109.88	107.717	106.252	105.298	104.998	104.741	105.467	106.946	109.587	112.478	115.11	119.458	123.963	127.893	131.281	131.735	129.043	123.893	117.133	109.11	101.817	96.0271	89.702
1418176_at	22337	Vdr	140.686	127.224	131.72	135.998	141.813	145.887	150.359	153.991	155.217	156.292	156.362	155.952	155.381	154.614	154.172	153.608	153.486	152.552	151.728	150.746	150.311	150.965	152.821	154.839	156.982
1418184_at	66570	Cenpm	441.828	397.371	410.171	425.075	432.412	437.829	442.371	445.718	447.898	448.845	449.517	451.734	453.998	456.198	460.127	466.694	473.131	484.249	500.301	517.132	531.397	547.749	562.508	581.64	598.685
1418186_at	14871	Gstt1	150.162	285.739	278.411	272.093	268.943	268.534	266.641	266.509	269.665	273.91	278.216	284.561	293.398	303.062	312.093	319.725	326.694	327.453	322.979	312.462	295.755	279.593	262.21	245.651	231.339
1418187_at	54409	Ramp2	107.371	136.56	130.5	125.614	121.799	120.038	117.444	116.454	116.203	117.078	119.014	121.675	125.049	129.51	134.783	140.367	144.342	146.598	147.972	146.246	142.928	139.637	135.045	131.572	129.409
1418190_at	18979	Pon1	53.0992	112.569	115.312	119.529	123.283	126.235	128.969	131.608	132.446	132.176	131.243	130.443	129.471	128.971	129.661	129.333	130.198	130.159	130.612	130.925	133.154	135.174	138.017	142.151	146.802
1418191_at	24110	Usp18	525.789	1000.98	957.298	918.987	889.191	862.299	843.905	820.174	797.592	777.411	765.758	753.422	746.106	740.484	740.078	742.72	746.676	749.422	754.564	759.895	762.969	765.379	774.211	781.96	787.813
1418196_at	21745	Tep1	510.97	541.256	532.218	525.378	521.732	516.614	514.786	511.631	513.363	516.332	521.334	528.934	538.791	552.671	571.737	594.193	619.628	642.979	665.101	687.717	702.806	721.526	736.183	754.981	767.053
1418197_at	22227	Ucp1	49.3434	111.459	119.187	127.139	133.781	140.622	144.745	147.416	146.199	143.846	139.747	133.367	126.781	120.406	114.094	108.655	104.47	101.537	101.42	104.443	110.3	118.243	130.081	142.254	155.892
1418203_at	58801	Pmaip1	70.1121	109.672	114.084	120.238	126.237	132.155	137.592	144.045	149.201	154.669	159.457	163.753	167.303	170.243	172.507	173.179	170.734	164.686	156.967	146.706	136.206	123.573	112.724	103.967	97.0208
1418204_s_at	11629	Aif1	626.955	1442.1	1313.57	1185.52	1079.48	1001.74	940.539	897.332	869.785	854.488	852.685	862.6	880.719	907.986	942.646	979.003	1003.24	1034.86	1055.54	1059.52	1052.64	1035.32	1008.71	987.035	971.885
1418206_at	64136	Sdf2l1	418.079	963.207	922.591	896.223	864.908	847.183	827.91	808.304	795.63	784.158	779.7	775.089	775.721	776.505	779.032	780.215	789.562	798.28	810.529	824.079	829.154	835.32	840.858	846.097	843.807
1418209_a_at	18645	Pfn2	1820.23	2707.3	2553.31	2431.96	2329.67	2262.45	2201.02	2172.83	2158.27	2159.57	2184.9	2224.97	2258.7	2309.47	2354.84	2397.46	2417.67	2441.82	2437.04	2394.47	2312.46	2243.48	2156.1	2063.07	1982.9
1418210_at	18645	Pfn2	992.698	1602.56	1482.81	1392.08	1311.53	1258.7	1207.6	1184.29	1169.93	1167.01	1174.57	1186.21	1214.17	1242.11	1276.01	1316.3	1340.9	1349.79	1343.27	1330.43	1291.75	1241.64	1202.09	1148.72	1103.51
1418216_at	23887	Ggt5	136.597	220.391	212.404	207.033	202.38	198.339	195.834	193.549	190.34	188.212	185.967	184.76	184.944	185.62	187.569	191.889	196.59	202.653	208.463	213.91	218.941	226.606	234.47	242.364	251.718
1418219_at	16168	Il15	105.246	160.331	153.459	149.498	145.327	143.718	142.51	142.846	144.4	146.837	150.184	155.396	161.212	168.113	175.426	182.744	189.422	193.196	192.596	189.027	180.904	173.063	164.826	157.493	151.699
1418222_at	56412	Noa1	413.846	248.293	284.409	319.197	347.707	371.251	387.538	402.818	408.223	410.393	407.226	402.23	393.907	383.364	372.072	362.297	357.657	360.508	371.295	390.166	414.971	439.269	462.398	478.23	496.147
1418225_at	18393	Orc2	401.619	281.267	317.379	348.271	378.758	407.777	433.011	458.132	477.69	498.06	521.174	545.091	560.9	583.781	600.323	612.491	620.818	617.378	604.758	578.52	545.107	510.557	474.084	442.77	413.153
1418226_at	18393	Orc2	250.65	379.075	358.415	341.567	327.431	315.078	305.668	300.243	298.454	298.695	303.226	308.658	316.884	327.814	342.576	357.961	377.993	390.962	404.962	413.787	414.12	413.472	409.869	406.604	404.99
1418227_at	18393	Orc2	173.777	9.7695	16.9009	35.8383	50.1202	61.8269	73.0004	83.5159	94.6128	107.068	121.499	138.815	157.454	178.325	203.116	229.885	259.384	283.435	303.123	309.236	307.76	298.397	288.89	278.442	267.372
1418229_s_at	56748	Nfu1	920.711	670.562	719.998	760.45	797.977	827.61	851.312	869.802	880.838	888.446	898.578	905.304	904.513	901.825	898.176	891.894	885.698	873.22	856.884	845.92	833.585	823.265	812.089	799.045	792.395
1418231_at	110829	Lims1	6.68862	169.244	130.984	95.8378	59.1844	13.0802	8.93569	8.48451	8.31684	8.2853	8.33361	8.46832	8.67206	9.04207	9.49561	10.1016	10.9237	14.7345	15.911	11.3246	10.4395	9.7773	9.33387	8.9516	8.73944
1418235_at	11793	Atg5	257.634	275.483	258.353	240.967	230.968	222.954	217.01	212.688	211.84	211.859	215.142	218.523	223.626	230.452	236.906	246.148	254.235	259.788	261.795	259.941	256.736	250.966	245.9	238.657	232.754
1418236_s_at	11793	Atg5	602.787	407.003	435.755	458.217	475.086	486.683	494.191	497.756	499.839	501.351	499.739	496.844	493.1	488.771	485.758	481.661	479.051	484.067	499.013	515.18	534.684	559.068	583.526	612.919	638.971
1418237_s_at	12822	Col18a1	248.853	386.252	374.388	364.161	355.115	349.933	342.805	335.804	329.828	324.743	322.264	320.156	320.49	320.815	323.036	325.854	329.742	331.503	330.295	326.192	321.483	315.33	310.497	306.772	308.005
1418238_at	56357	Ivd	519.083	843.318	786.875	734.11	691.43	653.258	612.429	587.794	562.428	544.457	533.155	520.852	512.515	508.874	509.001	510.002	517.053	532.884	552.585	579.003	607.322	635.243	666.259	688.184	712.655
1418240_at	14469	Gbp2	489.429	963.754	881.9	811.156	762.209	712.996	679.638	655.703	636.129	627.444	624.671	629.267	636.525	647.364	659.094	672.71	680.497	682.25	683.446	675.878	661.039	636.176	616.768	592.638	571.626
1418242_at	14084	Faf1	1213.76	773.848	858.295	918.29	970.273	1012.42	1038.57	1052.49	1059.33	1049.44	1024.49	995.394	959.326	914.169	869.704	834.311	820.575	816.903	839.484	887.348	968.713	1057.05	1136.54	1212.14	1271.93
1418243_at	14133	Fcna	655.419	818.191	716.698	625.107	553.325	505.302	473.154	458.364	457.709	465.706	486.511	523.98	565.353	623.684	681.994	737.041	778.321	810.721	819.311	802.934	756.261	703.31	637.274	569.426	513.92
1418244_at	67877	Naa20	1721.19	1794.42	1861.57	1888.72	1907.76	1941.84	1973.94	1989.75	1997.96	1969.48	1956.6	1947.14	1937.61	1895.96	1826.2	1794.59	1750.39	1698.97	1650.96	1590.1	1538.47	1500.42	1467.25	1431.72	1408.99
1418245_a_at	93686	Rbfox2	79.1828	65.5452	76.1468	86.0428	95.6217	104.193	111.109	116.752	120.549	123.845	125.248	125.526	124.645	122.832	120.84	118.413	115.515	112.316	109.812	108.544	107.71	107.457	108.763	111.693	113.927
1418248_at	11605	Gla	43.3298	156.716	156.858	159.518	161.694	163.402	164.544	164.606	163.076	160.283	155.706	150.319	145.859	141.149	135.495	130.778	126.736	124.323	124.857	129.242	137.096	143.751	152.778	161.183	169.503
1418249_at	12909	Crcp	453.046	619.085	647.089	672.733	686.895	697.127	700.938	703.606	699.875	690.975	681.564	668.941	654.173	631.259	611.245	592.343	577.922	570.447	578.477	599.3	631.487	664.249	701.463	734.729	762.634
1418254_at	56369	Apip	575.64	415.205	407.556	401.994	398.821	392.951	386.233	380.646	373.526	365.96	356.544	346.23	335.288	327.857	322.347	319.814	322.275	329.013	344.485	362.529	386.36	412.65	434.32	458.393	479.381
1418258_s_at	NA	NA	1184.12	1847.73	1837.74	1817.08	1801.77	1791.68	1767.35	1757.53	1729.19	1718.52	1708.3	1685.67	1668.4	1653.13	1611.6	1568.52	1523.6	1470.2	1412.13	1361.83	1307.16	1254.24	1204.64	1152.44	1106.47
1418259_a_at	12496	Entpd2	206.564	196.522	191.681	190.557	188.249	186.755	185.444	184.585	183.454	182.41	182.019	181.328	182.374	182.373	183.448	185.627	186.84	186.873	184.961	183.004	180.349	178.305	177.117	175.716	176.466
1418260_at	26559	Hunk	247.569	275.674	274.083	271.571	273.842	276.648	279.915	283.921	287.313	291.772	297.923	304.002	310.806	317.994	324.614	331.238	337.269	335.387	327.044	313.123	293.261	275.421	255.7	237.187	221.976
1418261_at	20963	Syk	207.987	578.578	517.794	464.963	423.61	386.815	360.724	339.238	322.387	313.613	309.023	308.376	309.534	313.86	319.879	325.798	332.359	335.822	334.066	325.146	314.474	300.06	287.802	276.889	265.638
1418262_at	20963	Syk	7.81242	234.689	226.041	218.814	212.707	208.366	204.403	200.442	196.047	191.477	186.776	183.231	180.075	176.957	174.981	174.519	175.305	179.374	186.056	196.573	209.435	223.99	239.101	254.395	266.931
1418264_at	60411	Cenpk	1493.15	648.388	797.065	924.356	1039.43	1139.82	1223.2	1295.38	1351.06	1407.13	1449.54	1487.23	1509.81	1532.25	1539.08	1542.82	1540.46	1527.87	1503.3	1480.03	1452.15	1417.3	1370.42	1330.8	1294.33
1418267_at	15235	Mst1	104.382	139.339	136.843	135.605	135.336	135.062	135.005	135.222	135.595	134.665	133.34	132.12	131.392	130.735	131.015	130.991	130.859	129.972	129.382	129.196	129.692	130.932	133.136	136.153	139.722
1418269_at	16950	Loxl3	136.484	103.948	101.872	100.839	100.008	99.901	99.611	99.4398	100.047	101.095	102.739	104.746	107.297	109.754	113.63	118.555	123.013	126.27	127.783	128.476	128.344	127.622	127.355	127.496	128.744
1418281_at	19361	Rad51	1027.61	648.159	718.128	773.135	830.808	872.212	918.902	959.39	1004.78	1033.69	1065.33	1094.96	1132.07	1156.11	1173.77	1209.64	1242.37	1275.81	1304.56	1310.59	1307.34	1299.53	1280.08	1262.55	1242.57
1418285_at	13641	Efnb1	101.571	124.447	125.091	125.805	126.501	127.31	128.11	128.66	128.487	127.675	126.712	125.014	123.105	121.787	120.243	118.915	118.366	117.34	117.75	118.846	121.884	124.913	129.102	133.63	138.137
1418286_a_at	13641	Efnb1	285.956	268.101	257.252	244.884	237.575	232.233	228.102	224.917	223.518	222.877	223.165	226.445	230.556	237.159	245.442	259.199	272.177	288.218	304.321	316.225	326.07	333.795	343.409	349.665	358.133
1418288_at	14245	Lpin1	90.0968	252.846	249.941	244.315	242.012	239.86	236.547	233.695	231.866	229.816	226.944	224.394	220.937	217.046	212.718	207.092	200.006	193.257	185.961	180.577	178.131	177.85	178.665	178.742	181.586
1418291_at	170763	Zfp87	278.195	281.664	284.28	288.013	290.941	292.531	293.401	292.768	291.272	289.32	286.5	283.29	277.957	274.292	269.816	267.37	267.093	270.821	281.131	298.869	316.214	332.811	351.961	365.504	379.759
1418294_at	54357	Epb41l4b	282.268	417.799	403.201	394.939	386.452	381.864	378.877	373.767	372.93	373.613	374.882	378.109	384.05	391.918	404.956	418.947	431.889	441.472	445.428	445.453	439.325	430.452	420.08	413	406.746
1418301_at	54139	Irf6	130.957	431.539	436.333	441.443	448.87	455.077	460.861	466.881	471.549	477.622	484.135	491.978	500.486	509.803	516.555	519.152	516.858	513.045	502.974	487.874	464.021	439.919	418.828	401.792	384.63
1418305_s_at	68147	Gar1	1253.29	1345.95	1318.43	1289.4	1270.34	1249.73	1229.1	1216.69	1215.32	1223.39	1234.86	1258.26	1272.09	1292.1	1322.01	1340.96	1351.11	1357.65	1354.94	1347.19	1317.75	1284.33	1244.36	1212.48	1172.9
1418306_at	12960	Crybb1	136.945	53.8621	60.0151	65.046	68.9621	72.1634	74.2795	75.1682	75.5467	75.3103	74.7113	74.4787	73.8821	73.7913	74.857	77.0255	81.1149	88.2296	97.1773	107.407	118.125	128.858	139.359	148.424	156.623
1418308_at	15574	Hus1	517.374	417.653	404.35	396.848	390.383	389.511	391.448	401.165	414.192	435.617	458.522	484.583	519.489	547.388	578.218	603.987	614.523	609.027	579.989	527.536	467.295	396.196	323.528	265.773	206.825
1418318_at	66889	Rnf128	328.509	433.614	429.928	432.028	430.975	432.466	434.251	436.171	439.714	442.133	445.387	449.502	454.341	459.442	464.506	470.273	471.176	467.694	461.339	447.539	426.01	408.436	385.745	369.049	352.014
1418319_at	192169	Ufsp2	466.246	515.136	503.592	491.825	484.136	475.81	471.597	466.341	464.215	460.72	460.552	459.524	462.586	465.329	468.758	477.002	483.781	496.693	512.42	525.087	537.829	546.955	554.876	562.406	568.924
1418321_at	13177	Eci1	404.97	469.295	474.867	474.954	475.951	475.366	475.925	473.97	469.01	463.669	459.687	453.43	449.338	441.632	441.657	443.08	446.43	451.655	462.516	477.232	492.678	509.766	524.829	545.77	560.916
1418322_at	12916	Crem	124.322	105.147	112.462	119.922	127.436	134.594	142.025	149.502	155.897	162.294	166.72	171.873	177.963	182.188	186.248	191.766	194.855	196.921	194.934	192.936	188.579	183.446	179.034	174.649	171.621
1418324_at	14155	Fem1b	1856.93	1170.53	1325.91	1453.6	1537.22	1642.16	1725.46	1774.01	1812.73	1829.8	1845.29	1863.45	1871.92	1856.47	1862.54	1842.81	1851.57	1851.59	1859.73	1896.67	1916.67	1934.15	1936.65	1932.95	1943.81
1418326_at	20539	Slc7a5	531.817	494.737	542.931	591.537	640.43	684.046	714.565	735.916	745.479	747.77	739.831	732.74	716.015	691.777	669.73	643.724	618.872	595.802	576.237	560.84	550.685	542.439	541.836	545.444	546.371
1418327_at	68002	Sdhaf4	862.978	1101.06	1053.37	1011.34	982.082	965.491	951.398	942.645	944.68	952.492	966.509	983.077	1006.41	1035.51	1063.62	1092.58	1118.53	1143.79	1162.33	1169.02	1167.31	1165.67	1142.46	1130.01	1109.62
1418329_at	66522	Pgpep1	260.445	265.306	267.602	267.268	266.815	267.572	264.82	262.301	258.867	255.194	252.491	247.956	242.972	237.357	231.567	224.622	219.558	217.765	218.435	223.285	233.113	246.823	261.688	274.267	282.483
1418331_at	66179	Ogfod3	319.437	421.536	402.936	389.065	375.802	364.464	355.121	342.904	331.096	321.183	312.23	304.866	298.372	293.731	290.673	289.79	296.76	309.398	329.817	356.152	387.274	418.5	448.242	472.122	496.704
1418334_at	27214	Dbf4	1860.88	811.919	864.666	908.502	935.903	987.222	1023.35	1060.68	1097.44	1145.33	1177.46	1212.34	1259.57	1312.84	1360.6	1396.78	1434.23	1483.6	1514.91	1530.54	1545.79	1533.1	1516.04	1490.74	1447.69
1418335_a_at	NA	NA	168.672	422.428	403.361	388.291	373.11	358.217	345.972	333.447	321.873	312.617	304.614	295.394	287.042	275.5	264.429	253.405	244.207	238.759	240.532	250.224	266.617	287.813	304.677	321.02	336.829
1418340_at	14127	Fcer1g	950.915	2933.82	2541.42	2215.17	1948.95	1797.91	1655.11	1525.42	1451.87	1420.06	1406.65	1424.7	1448	1493.98	1538.92	1598.95	1664.41	1706.27	1736.4	1729.39	1715.76	1683.73	1659.84	1597.52	1541.74
1418341_at	19341	Rab4a	9.84802	128.979	111.975	98.7123	87.5973	77.7423	68.9603	61.143	55.6633	50.6271	46.2831	42.622	39.3745	36.3261	33.5491	30.5764	27.7186	24.9457	22.2536	20.009	18.0917	16.8738	16.0346	15.3677	14.9584
1418342_at	19687	Rfc1	1379.25	1111.68	1151.48	1198.72	1235.97	1272.72	1292.13	1313.28	1339.05	1372.62	1399.35	1423.66	1442.97	1456.67	1466.42	1493.42	1508.45	1512.05	1496.27	1483.6	1462.99	1438.87	1393.84	1362.01	1314.92
1418345_at	NA	NA	77.928	293.093	281.979	274.987	269.475	265.783	261.437	257.251	252.235	247.414	243.981	240.195	237.972	234.955	232.67	230.186	228.349	225.329	220.197	212.241	204.669	199.166	193.187	189.682	188.766
1418346_at	27356	Insl6	262.838	324.532	329.28	335.055	340.611	343.223	344.606	345.031	345.197	342.281	341.064	336.35	331.562	329.58	326.29	323.811	323.194	322.093	323.326	328.257	334.878	346.217	357.74	371.884	385.956
1418347_at	NA	NA	399.473	444.806	433.428	427.002	419.434	409.911	400.825	391.78	381.101	368.153	354.325	338.38	322.349	310.707	302.503	295.831	298.941	311.54	338.985	374.841	420.608	463.463	501.049	538.1	568.911
1418349_at	15200	Hbegf	71.327	64.7751	68.5685	71.7153	75.0358	77.913	80.6123	82.9576	85.0916	86.8002	89.3515	91.9239	95.3815	98.6527	102.75	107.173	111.748	115.461	118.684	119.864	121.84	123.103	124.873	126.789	129.578
1418351_a_at	13436	Dnmt3b	183.163	165.206	175.525	187.959	196.51	205.067	210.935	214.87	216.178	214.919	211.917	207.544	200.533	193.89	186.549	182.033	177.225	174.43	174.341	177.78	185.456	194.071	202.404	212.467	221.058
1418355_at	53322	Nucb2	166.463	297.337	272.645	253.062	237.005	227.177	220.329	216.4	215.023	217.62	222.444	230.596	240.032	250.835	263.714	276.035	287.353	293.568	292.535	282.859	268.865	251.423	234.421	218.116	205.816
1418357_at	15228	Foxg1	109.441	153.549	158.397	164.826	171.016	177.291	184.482	189.724	193.154	195.937	197.036	197.25	195.087	193.162	190.112	185.761	178.888	169.447	156.545	142.606	127.043	111.606	99.0564	89.0923	80.0128
1418362_at	22702	Zfp42	14.6361	13.8148	13.2171	12.9143	12.9033	12.9694	12.9912	12.8746	12.5622	12.1565	11.7001	11.3708	11.1568	11.0843	11.1453	11.2764	11.4744	11.7136	12.1321	12.8883	14.3613	16.3975	18.6954	21.1957	23.8391
1418364_a_at	NA	NA	3279.12	5476.21	5055.73	4754.71	4354.06	4193.79	3924.06	3749.19	3672.48	3621.06	3543.41	3511.52	3449.64	3429.65	3369.77	3318.72	3233.89	3155.16	3086.79	3003.84	2937.36	2838.05	2746.88	2692.27	2556.8
1418365_at	13036	Ctsh	843.278	1797.62	1570.27	1399.53	1278.04	1163.84	1079.02	1028.12	995.519	970.5	965.836	971.954	993.592	1023.87	1063.07	1102.86	1134.32	1176.23	1206.04	1220.58	1206.8	1196.84	1183.68	1160.57	1144.41
1418366_at	NA	NA	457.385	888.054	774.053	685.178	599.882	536.256	490.18	455.855	426.04	401.09	381.906	367.854	354.633	347.431	343.432	345.575	353.928	372.204	396.789	433.632	471.485	510.612	544.813	587.132	627.461
1418367_x_at	NA	NA	1171.69	1325.65	1202.04	1105.79	1021.98	952.131	900.549	857.368	824.303	798.603	786.6	779.954	780.073	784.885	794.064	808.308	828.275	852.82	885.705	916.831	964.886	1005.59	1050.62	1078.07	1115.2
1418371_at	68097	Dynll2	942.779	1125.45	1139.62	1155.35	1164.08	1152.76	1142.27	1132.35	1106.55	1082.97	1056.07	1023	980.773	943.8	896.641	861.353	828.76	814.617	817.539	843.103	890.105	953.088	1016.86	1076.46	1133.46
1418373_at	56012	Pgam2	188.044	177.37	160.102	147.407	137.319	129.221	124.852	121.629	122.555	126.168	133.057	141.739	152.922	167.203	182.889	201.562	219.387	237.543	248.697	251.1	248.132	240.478	232.603	223.687	217.131
1418374_at	17178	Fxyd3	380.79	1169.11	1001.15	878.564	779.1	698.649	642.796	595.847	565.545	554.844	557.161	565.967	589.704	619.882	655.461	693.809	732.816	765.169	790.945	805.742	806.749	797.59	795.258	787.609	785.443
1418377_a_at	30954	Siva1	963.933	864.202	927.319	964.946	996.822	1009.34	1009.87	1000.26	970.675	931.64	874.508	821.745	756.925	688.443	611.284	536.46	477.563	447.31	448.232	492.915	562.275	655.261	749.102	828.682	901.908
1418381_at	22661	Zfp148	221.502	256.131	270.075	283.729	297.069	309.925	322.831	339.86	356.212	374.093	394.859	413.893	435.868	455.791	473.07	483.576	485.707	477.138	458.338	424.755	378.109	332.888	290.603	249.455	211.304
1418384_at	68117	Apool	396.976	535.435	492.571	455.579	426.749	397.442	376.181	355.635	339.165	320.595	307.705	295.436	285.603	276.452	271.244	271.499	280.245	301.177	332.646	371.954	420.461	465.605	506.204	543.22	575.402
1418388_s_at	75339	Mphosph8	1387.1	771.953	890.759	993.897	1088.04	1165.84	1224.11	1263.35	1300.7	1340.19	1365.06	1380.74	1396.81	1399.43	1394.64	1393.62	1388.36	1383.5	1386.63	1402.22	1403.38	1407.67	1408.23	1406.45	1412.18
1418389_at	67238	Fam220a	85.2647	143.865	152.271	161.813	170.037	177.287	185.346	191.507	195.769	199.838	201.921	203.603	204.351	204.971	205.477	204.922	202.653	200.277	196.059	193.194	190.752	188.182	184.934	184.014	185.635
1418392_a_at	55932	Gbp3	363.809	529.706	526.291	525.262	527.37	528.663	530.763	532.754	535.114	537.516	542.137	545.627	543.271	545.943	546.22	544.983	542.26	534.5	519.855	501.107	476.189	452.45	427.634	408.735	390.747
1418395_at	67473	Slc47a1	67.9405	112.981	109.784	107.326	105.134	103.256	101.007	98.362	95.3359	92.0374	88.1214	84.5163	81.0912	77.3804	74.3342	71.0326	68.1289	64.9604	63.2509	61.9706	61.586	61.5651	62.1873	63.981	65.8656
1418401_a_at	70686	Dusp16	882.154	829.297	819.043	800.747	790.533	783.923	779.114	779.104	784.281	792.8	819.634	835.306	859.607	887.712	924.211	963.164	992.825	1025.31	1053	1071.52	1082.68	1079.43	1071.39	1057.42	1049.25
1418402_at	11492	Adam19	467.99	546.477	530.516	516.517	508.983	504.053	500.525	503.761	514.305	528.627	548.406	568.925	601.845	632.534	669.256	702.075	730.662	754.254	764.21	766.152	752.826	738.552	719.422	697.074	679.182
1418406_at	18584	Pde8a	126.99	151.645	163.486	175.862	187.679	197.796	207.637	217.12	225.972	234.305	242.462	250.287	257.368	265.202	274.228	280.589	284.165	282.291	276.356	264.83	250.741	233.648	219.901	207.969	197.975
1418408_at	66361	Zfand1	121.893	227.653	223.281	220.287	218.838	218.311	219.64	220.33	221.114	223.375	225.954	230.061	234.26	238.974	244.303	252.273	258.999	263.384	267.198	266.119	264.583	263.99	260.432	257.469	255.35
1418409_at	16469	Jrk	44.8562	116.07	124.991	130.878	136.82	141.545	145.903	150.265	154.702	159.614	164.064	168.772	174.133	179.218	183.134	187.05	188.93	187.357	181.679	173.921	164.7	155.814	147.351	139.099	133.137
1418411_at	50788	Fbxl8	315.589	221.011	227.184	232.19	237.059	241.943	245.815	247.806	246.582	245.727	244.909	242.016	239.762	235.891	233.023	231.091	232.953	240.087	249.57	260.805	277.349	293.309	307.673	318.752	332.73
1418412_at	21987	Tpd52l1	156.685	124.66	126.529	128.37	130.602	133.752	136.275	139.35	142.039	144.181	146.322	148.448	152.015	155.888	160.008	165.162	172.219	177.664	182.121	186.732	190.671	193.273	194.988	198.681	204.259
1418414_at	16510	Kcnh1	53.566	92.1178	92.9781	94.1356	94.9119	95.5132	96.2275	96.4248	96.586	97.0953	97.155	98.0279	99.1349	99.3341	100.389	101.237	101.464	100.801	98.7714	96.0784	93.1457	90.062	87.9155	86.7722	85.3585
1418417_at	17681	Msc	228.438	305.888	302.811	300.022	299.209	298.48	298.513	297.519	296.895	296.249	296.081	295.679	297.709	301.267	305.009	310.207	314.987	320.579	324.426	327.135	328.425	328.377	330.178	332.98	338.011
1418436_at	53331	Stx7	747.001	1161.86	1063.95	986.325	923.099	880.371	850.188	826.493	821.545	822.936	835.211	853.752	880.295	913.893	945.551	973.615	983.697	989.1	976.12	938.552	895.139	837.879	783.602	725.877	667.994
1418439_at	67270	Mrpl42	1292.46	2039.48	1970.94	1884.77	1823.63	1776.71	1704.63	1643.32	1575.41	1514.84	1468.34	1422.54	1376.67	1318.76	1256.09	1209.05	1176.86	1151.99	1148.36	1170.56	1207.12	1248.48	1287.96	1340.78	1383.1
1418442_at	103573	Xpo1	1413.68	1633.16	1618.78	1636.59	1639.63	1671.64	1704.67	1730.12	1760.12	1797.93	1837.44	1897.44	1952.83	1981.59	2019.84	2074.5	2137	2155.67	2162.25	2144.45	2091.27	2013.26	1936.51	1868.67	1781.72
1418443_at	103573	Xpo1	1706.73	1169.37	1186.53	1223.18	1251.33	1277.03	1299.1	1327.62	1385.43	1445.99	1501.3	1561.32	1634.91	1688.81	1755.63	1797.98	1843.16	1868.01	1868.57	1861.37	1805.85	1741.21	1672	1586.71	1485.66
1418444_a_at	56209	Gde1	1076.83	671.562	751.986	815.415	865.881	905.211	931.447	950.681	951.999	941.11	918.637	886.265	853.337	819.873	788.31	756.099	721.125	700.313	700.423	722.753	758.289	801.24	848.616	895.903	942.507
1418446_at	20502	Slc16a2	55.9605	79.9662	77.2815	75.2516	73.5033	72.0962	71.2149	70.594	70.4601	70.6148	71.4205	72.8346	74.6161	76.3842	78.4618	80.7429	82.7103	84.0648	84.5316	83.5787	81.9679	79.4138	77.1232	75.7769	74.6514
1418448_at	20130	Rras	650.601	931.836	882.97	846.43	821.359	800.491	778.659	759.676	749.815	745.706	739.238	740.8	744.6	747.29	758.368	766.013	769.031	767.717	760.258	748.773	731.36	714.187	693.895	676.261	656.141
1418449_at	16763	Lad1	191.488	271.899	270.783	268.342	267.961	269.929	268.773	267.77	267.976	266.057	264.42	263.522	260.84	261.685	261.93	261.17	260.873	259.384	256.054	252.326	248.243	245.75	245.877	246.503	248.693
1418450_at	26968	Islr	115.665	138.029	126.033	116.181	109.765	103.969	99.8535	97.5898	97.1185	98.1777	101.113	104.992	109.705	114.494	121.001	126.668	130.13	129.323	124.028	114.351	102.098	88.2976	75.2593	62.8969	51.8293
1418451_at	14702	Gng2	245.505	274.711	262.509	251.839	243.512	237.11	232.188	228.602	228.147	227.182	227.525	229.882	232.859	237.038	242.248	250.755	259.726	267.73	276.697	284.484	290.794	296.036	300.538	303.266	308.954
1418454_at	50530	Mfap5	91.1916	80.7289	81.9097	83.3768	85.3718	88.0103	90.3255	92.7736	95.4754	98.8691	102.59	106.492	110.53	115.162	120.845	126.618	131.315	133.646	134.042	130.808	127.213	122.492	118.32	114.481	111.341
1418455_at	56358	Copz2	613.96	823.483	768.978	718.66	680.816	650.44	618.312	605.396	594.759	588.993	592.216	603.513	616.227	631.474	652.338	670.856	685.926	695.968	699.036	694.676	678.618	653.332	630.451	611.643	590.975
1418459_at	67015	Ccdc91	8.29469	59.5062	49.0511	39.0915	30.163	22.8675	18.0363	15.6593	15.2396	16.4161	18.9834	22.9725	27.6259	32.9637	38.0883	42.309	44.6777	44.1684	39.6408	31.2741	20.1123	11.616	10.7923	10.4355	10.2393
1418460_at	27059	Sh3d19	14.6884	37.315	33.1417	29.3155	25.8267	22.7813	20.4365	18.5944	17.0528	15.8252	14.8001	14.0913	13.6929	13.6767	14.0043	14.7587	15.8941	17.5497	19.4987	21.9471	24.5468	27.053	29.1954	31.3717	33.3691
1418461_at	27059	Sh3d19	70.4536	86.5564	83.7688	81.6989	80.4076	79.3199	78.5377	78.8537	79.2998	80.3262	81.9996	84.368	87.8091	91.0903	94.8714	98.9199	101.941	103.658	103.217	100.921	97.2633	92.2943	88.6961	85.5981	82.3973
1418462_at	50911	Exosc9	847.097	954.73	956.964	956.502	959.198	965.968	970.298	971.441	982.555	979.686	981.069	978.023	979.573	983.017	985.738	987.345	983.842	986.578	988.439	990.881	996.461	990.827	987.018	978.919	975.655
1418463_at	18709	Pik3r2	336.306	450.511	446.285	438.954	433.821	428.348	423.273	417.122	411.231	404.845	400.595	395.475	390.825	386.597	383.939	382.392	383.089	384.577	386.064	390.304	396.943	407.285	411.76	423.986	434.153
1418465_at	17972	Ncf4	263.056	416.328	396.854	381.056	367.706	353.839	342.876	331.484	320.643	311.539	305.408	300.032	296.125	295.108	296.181	300.479	305.222	312.826	323.719	336.757	349.317	365.75	382.446	402.425	423.15
1418471_at	18654	Pgf	61.5803	130.621	125.685	120.31	117.071	113.754	110.769	107.468	105.011	102.057	99.5538	96.196	92.9073	89.6528	86.1718	82.5513	79.3944	77.0923	75.3273	75.3404	76.8716	78.0145	79.9695	82.2219	84.2421
1418472_at	11484	Aspa	86.2452	53.1375	62.0542	70.205	77.5737	83.3535	88.4409	92.1856	94.5128	96.0639	96.8326	97.0936	96.5351	95.217	94.1107	92.7316	90.5534	88.4227	85.9536	84.5645	83.4437	82.3828	82.4182	83.9051	85.2939
1418473_at	66388	Cutc	149.295	231.486	233.883	236.673	240.443	244.632	249.775	254.954	259.959	266.312	274.116	283.201	293.717	304.537	316.209	326.43	338.838	347.212	351.406	350.044	343.582	337.941	330.898	324.315	320.603
1418474_at	85308	Emc9	152.702	117.672	117.118	117.719	119.075	120.187	120.975	122.216	125.149	128.572	133.018	137.967	143.998	150.786	158.592	165.987	174.682	180.354	183.791	184.668	182.552	179.577	176.639	173.232	170.826
1418475_at	20277	Scnn1b	96.1	105.652	110.609	114.72	118.755	121.419	123.559	123.903	123.643	122.613	120.663	118.244	115.26	112.233	108.96	105.566	101.428	96.9953	92.3938	89.4245	87.978	87.5401	88.5369	90.6483	93.286
1418480_at	57349	Ppbp	28.917	20.3931	24.6043	28.2272	31.0073	33.338	34.943	35.852	36.0967	35.6665	34.7244	33.7135	32.3663	30.7929	29.4819	28.613	28.1675	28.4671	29.6677	31.9586	34.9367	38.1882	41.95	46.0671	50.1114
1418482_at	56368	Cyb561d2	468.794	242.335	282.691	319.396	348.748	371.711	386.321	399.697	401.887	398.224	391.985	378.364	362.625	346.009	327.192	313.181	305.671	307.642	324.227	357.348	400.875	446.851	490.624	533.625	570.521
1418488_s_at	72388	Ripk4	203.42	373.385	367.517	363.218	361.995	360.952	362.189	362.232	361.858	365.589	367.122	370.004	375.05	379.686	384.45	390.636	395.65	394.329	388.873	379.008	365.292	350.282	333.487	319.408	311.04
1418491_a_at	67049	Pus3	346.996	181.962	188.995	196.726	202.919	207.9	212.18	214.862	216.768	217.212	217.745	216.94	217.141	216.625	219.377	223.64	233.479	250.327	268.982	291.665	317.028	337.487	358.384	377.474	394.528
1418494_at	13592	Ebf2	45.3513	80.7408	73.4858	66.3754	61.5647	56.941	53.4885	51.3951	50.8371	51.7069	53.5367	56.5407	60.8211	64.9492	69.5835	73.938	76.7719	78.4261	76.5912	72.7897	66.76	59.3288	52.0882	45.9615	39.968
1418495_at	57432	Zc3h8	286.507	256.552	259.111	260.344	261.208	263.727	263.469	263.382	261.49	258.979	256.399	253.914	251.931	248.939	246.805	247.685	249.834	254.231	261.119	269.897	282.899	295.964	307.998	318.646	332.455
1418500_at	54561	Nap1l3	19.9905	31.2646	29.2314	27.529	26.1681	25.173	24.5953	24.2994	24.4418	24.6928	25.1333	25.7711	26.5037	27.3421	28.2209	29.0722	29.5728	29.6896	29.1032	27.8226	26.2418	24.4854	22.6837	21.0186	19.9367
1418501_a_at	170719	Oxr1	1019.18	1837.88	1806.66	1757.83	1720.61	1692.8	1691.83	1695.25	1713.03	1743.95	1801.9	1864.66	1940.01	1987.82	2070.45	2148.03	2202.54	2242.93	2256.81	2242.07	2211.24	2116.61	2022.9	1924.33	1850.9
1418503_at	15526	Hspa9	1328.31	1623.52	1683.25	1788.78	1854.19	1897.91	1974.46	2049.1	2105.4	2152.11	2195.76	2235.29	2261.61	2292.05	2324.45	2321.49	2330.09	2324.69	2294.8	2248.82	2212.54	2125.28	2040.69	1954.17	1894.59
1418504_at	15526	Hspa9	924.018	1777.29	1616.3	1498.64	1396.36	1325.68	1262.95	1214.67	1193.12	1182.33	1184.55	1195.89	1225.59	1252.26	1296.39	1345.6	1373.19	1391.7	1409.95	1414.16	1398.78	1361.93	1328.5	1280.99	1241.1
1418505_at	71207	Nudt4	832.845	1338.31	1310.76	1268.95	1247.26	1227.35	1195.34	1178.9	1168.24	1155.04	1142.83	1128.43	1110.45	1094.07	1078.88	1064.57	1045.2	1027.7	1011.33	996.429	987.879	972.729	955.922	939.027	920.205
1418507_s_at	216233	Socs2	93.7531	128.256	130.245	132.15	134.523	137.668	139.744	141.323	142.291	141.383	140.677	138.901	136.412	134.726	131.807	128.96	126.075	122.21	118.43	114.204	110.649	106.917	103.694	102.601	101.296
1418509_at	12409	Cbr2	5552.73	10639.4	7918.82	6029.22	4814.55	3815.37	3251.38	2795.04	2520.78	2404.66	2339.41	2357.62	2417.32	2521.96	2735.38	2966.71	3191.75	3419.85	3639.2	3804.84	4027.54	4160.83	4220.83	4228.21	4214.83
1418511_at	56429	Dpt	458.787	501.966	500.913	498.407	500.187	505.822	510.901	518.659	533.124	548.282	566.699	591.442	617.705	642.062	667.749	688.906	699.31	703.996	697.957	681.011	650.843	609.673	564.418	533.367	501.719
1418512_at	56274	Stk3	331.835	462.948	448.16	434.853	425.853	419.942	419.183	423.763	435.099	450.1	470.038	493.137	523.185	548.53	577.515	603.098	614.459	612.556	591.022	550.596	499.993	438.408	377.434	323.371	277.928
1418515_at	17765	Mtf2	2663.77	1476.79	1496.27	1501.84	1531.02	1567.71	1635.65	1695.19	1764.57	1849.09	1938.02	2030.42	2161.48	2253.47	2396.5	2467.41	2515.92	2552.57	2561.84	2505.51	2369.5	2244.59	2086.83	1938.63	1801.13
1418517_at	16373	Irx3	39.1694	86.7223	89.2923	92.1656	94.5828	96.9973	99.6085	101.199	102.681	103.436	104.236	104.592	104.51	104.441	104.364	103.155	102.014	99.7913	96.5782	92.7639	89.2105	85.8431	83.2442	81.724	80.0491
1418520_at	NA	NA	8.87826	129.286	139.111	148.878	158.57	166.691	173.881	180.223	184.167	187.179	187.826	188.269	187.392	185.225	182.15	178.227	173.609	168.181	164.026	162.068	162.278	164.53	166.863	169.45	173.309
1418521_a_at	17827	Mtx1	2756.38	2244.64	2352.86	2403.87	2441.65	2488.16	2463.71	2484.4	2448.13	2423.46	2349.49	2284.53	2196.24	2117.95	2021.54	1972.69	1935.98	1927.58	1963.15	2060.14	2187.35	2322.69	2521	2661.5	2788.22
1418528_a_at	13135	Dad1	1796.59	3231.58	2991.34	2709.68	2468.75	2297.22	2133.03	1972.32	1859.28	1732.99	1599.61	1467.62	1344.7	1192.09	1058.14	919.692	817.998	751.409	751.227	826.407	955.861	1132.74	1286.41	1457.12	1611.26
1418531_at	170834	Oosp1	45.451	235.69	223.867	214.721	206.759	200.566	194.769	188.167	181.777	175.031	167.949	161.969	155.854	150.64	146.103	142.587	138.915	134.185	130.028	127.095	125.902	125.53	127.851	131.387	136.011
1418532_at	57265	Fzd2	74.8842	78.6169	81.6666	83.9732	86.7546	89.4389	91.622	93.1653	95.1043	97.5936	100.434	103.603	107.051	110.069	115.11	120.494	125.416	128.862	131.078	131.174	131.136	129.941	129.344	129.208	130.287
1418533_s_at	57265	Fzd2	27.4151	22.3406	27.0101	30.8882	34.2988	36.9968	39.1425	40.2615	41.0476	41.1227	40.4948	39.7137	38.4251	37.2584	35.9475	34.8381	33.818	33.0011	32.3796	32.4988	32.849	33.6632	34.4984	35.671	37.1638
1418535_at	19731	Rgl1	76.5967	107.055	108.182	110.046	112.111	112.699	113.328	113.732	113.733	112.882	112.374	111.476	109.861	108.287	107.815	107.787	107.828	108.604	109.786	111.92	114.733	117.959	123.44	128.303	134.179
1418536_at	NA	NA	1092.47	3217.11	2978.72	2715.93	2497.15	2335.27	2201.45	2105.56	2017.21	1943.42	1904.52	1879.71	1853.64	1846.38	1841.61	1850.59	1873.94	1893.43	1895.61	1909.08	1903.93	1883.93	1859.7	1840.51	1815.11
1418537_at	67441	Isoc2b	270.401	251.108	243.996	234.586	227.59	222.038	216.998	211.954	208.635	205.584	202.602	201.469	199.256	199.21	200.459	203.711	209.507	218.579	231.178	247.3	264.453	283.933	297.72	309.094	325.137
1418541_at	52504	Cenpo	8.6349	163.704	162.704	164.058	165.542	167.72	169.516	172.097	175.052	177.725	180.334	182.958	185.479	187.707	187.951	187.142	182.491	173.574	158.897	142.665	123.104	102.707	85.3543	68.4492	53.0908
1418542_s_at	52504	Cenpo	469.749	515.701	530.883	544.526	554.545	560.73	568.447	579.501	583.955	586.799	591.995	600.013	603.963	607.929	615.557	622.359	629.472	637.2	642.735	648.876	650.165	647.68	655.215	656.747	660.567
1418543_s_at	52715	Ccdc43	468.5	341.44	398.105	450.807	496.04	535.575	573.051	611.715	640.362	659.512	679.028	695.508	704.673	709.991	716.712	713.391	699.871	685.179	673.619	660.091	639.016	616.463	597.337	580.382	564.395
1418544_at	56461	Kcnip3	137.254	92.1681	89.4228	86.7793	84.8168	83.367	82.6045	81.697	81.5072	81.8046	82.8135	84.8033	87.8658	91.1122	95.4046	100.399	105.214	109.629	112.555	114.068	114.913	115.097	115.871	116.902	118.834
1418545_at	83767	Wasf1	54.5223	45.2571	46.0967	47.6452	48.7724	50.0877	51.4227	52.7863	54.5263	55.7502	57.1954	58.5181	59.0388	58.7666	57.6238	55.8023	52.5544	47.7959	41.9148	34.9588	27.9581	21.3788	15.9167	12.6658	11.8532
1418555_x_at	20728	Spic	179.694	489.906	398.585	329.02	274.798	236.024	208.583	191.034	179.786	173.781	171.277	172.268	178.373	185.851	198.367	213.074	227.828	244.61	255.728	259.985	261.651	260.444	256.394	252.168	249.733
1418561_at	81898	Sf3b1	467.084	513.639	488.233	467.258	450.134	435.47	425.759	417.985	414.739	414.266	414.69	419.719	423.262	430.079	435.37	439.832	438.365	429.136	413.131	386.201	358.673	327.444	298.87	274.93	249.721
1418563_at	66870	Serbp1	989.065	1059.85	993.393	941.75	891.232	856.731	829.769	813.239	814.638	826.786	848.798	887.954	948.096	1007.58	1074.77	1140.39	1208.22	1279.14	1330.84	1348.11	1343.12	1337.6	1317.5	1284.3	1258.12
1418565_at	66870	Serbp1	171.38	150.751	167.44	190.066	211.074	235.141	259.624	282.126	299.28	315.572	328.085	341.403	347.745	352.527	353.419	351.768	347.716	336.175	319.061	298.225	273.818	249.229	227.748	209.515	195.337
1418566_s_at	52653	Nudcd2	2276.27	1879.58	1974.22	2062.2	2144.21	2210.33	2281.08	2317.13	2377.67	2418.83	2428.87	2432.85	2440.79	2455.92	2450.56	2439.77	2396.87	2401.16	2396.25	2384.25	2369.1	2365.23	2368.64	2344.25	2311.54
1418569_at	74202	Fblim1	40.1892	72.3413	67.3045	62.5033	58.9465	55.3028	52.453	50.4527	49.4102	48.8053	48.7311	49.3928	50.3916	51.7903	53.7308	55.5315	57.1231	58.1519	58.1954	57.3204	55.4797	52.9139	50.8359	49.3552	47.7574
1418571_at	27279	Tnfrsf12a	260.56	159.13	155.713	154.643	152.484	152.395	153.568	155.839	159.857	164.698	171.515	179.53	189.438	201.169	215.146	226.898	240.239	248.284	250.323	243.055	230.644	217.907	204.242	192.167	182.388
1418572_x_at	27279	Tnfrsf12a	215.467	150.878	151.098	153.027	153.968	155.509	157.652	158.629	160.173	161.185	162.254	163.482	164.16	166.56	167.175	169.361	171.604	173.056	173.488	173.858	174.917	176.104	177.031	177.659	180.258
1418574_a_at	20422	Sem1	3834.68	1956.08	2360.98	2693.49	3104.03	3317.6	3425.35	3602.36	3691.03	3773.52	3803.5	3804.64	3804.5	3772.84	3692.02	3559.51	3430.71	3282.6	3171.41	3066.15	2995.76	2910.34	2851.97	2790.5	2709.2
1418575_at	20422	Sem1	5987.5	4381.49	4744.67	4972.54	5205.45	5416.27	5502.25	5555.24	5566.13	5605.5	5611.14	5629.63	5569.66	5555.5	5488.61	5474.33	5435.63	5369.12	5355.21	5408.69	5469.27	5521.6	5712.78	5766.56	5838.21
1418579_at	26370	Cetn2	1198.27	1399.76	1374.87	1348.81	1330.72	1318.89	1295.08	1271.77	1242.26	1232.26	1207.04	1182.97	1164.74	1140.45	1109.69	1086.77	1068.97	1060.16	1066.24	1080.09	1098.47	1117.46	1135.9	1150.57	1164.99
1418580_at	67775	Rtp4	466.825	1209.75	1054.31	929.232	830.559	753.389	687.949	641.21	606.846	580.338	570.182	564.037	563.834	567.298	572.343	577.439	578.612	571.651	558.724	537.998	513.273	486.863	463.178	440.622	417.928
1418583_at	66847	Hint3	918.598	914.009	917.977	923.842	922.261	928.372	934.032	941.583	947.094	950.207	954.949	954.827	953.28	954.391	951.751	951.657	955.901	958.805	967.398	973.887	996.086	1007.63	1027.77	1039.19	1053.06
1418585_at	66671	Ccnh	302.327	274.445	279.264	286.437	294.912	302.989	313.927	324.676	340.419	355.819	372.173	391.371	409.683	430.114	449.1	466.425	474.777	478.076	472.284	455.261	426.073	397.915	363.182	335.754	311.006
1418587_at	22031	Traf3	756.068	1184	1105.02	1029.76	981.36	933.672	902.228	870.853	845.944	831.184	821.54	814.735	806.702	804.703	805.007	804.074	798.712	791.622	779.178	759.594	733.966	709.455	682.98	652.676	625.799
1418590_at	16650	Kpna6	137.332	143.371	139.313	136.847	135.574	134.747	135.405	136.675	138.787	141.345	145.19	148.771	154.538	160.732	166.916	175.075	180.609	186.133	187.032	186.228	182.238	177.45	172.261	167.563	162.742
1418591_at	58233	Dnaja4	219.733	246.511	238.795	232.477	229.001	227.556	227.163	227.46	231.243	235.617	241.68	249.065	257.508	269.459	283.634	298.543	309.746	317.225	320.341	318.337	310.677	298.308	289.349	280.406	272.262
1418595_at	57435	Plin4	65.6729	128.924	114.642	105.269	96.8512	90.0775	83.5676	78.6918	75.2998	73.4532	72.8262	74.1428	75.9955	78.4902	82.8694	87.6158	93.0231	97.6779	100.718	102.371	102.54	101.387	100.456	100.584	100.398
1418597_at	21975	Top3a	157.952	195.915	199.738	202.837	205.658	207.623	208.246	208.607	207.266	203.966	199.783	195.173	189.312	184.054	179.325	175.773	173.679	174.937	180.98	193.215	207.638	224.03	241.35	257.231	270.231
1418601_at	26358	Aldh1a7	41.8764	62.0627	59.4559	57.7411	56.4224	54.8571	53.8275	53.0179	53.0002	53.1651	53.675	54.6304	55.7616	57.0751	58.2691	59.7008	60.7601	61.151	60.2938	58.8989	56.7352	53.889	51.821	50.2189	48.745
1418603_at	54140	Avpr1a	24.8703	46.1372	44.9454	44.2144	43.5318	43.3137	42.8083	42.7315	43.1063	43.8977	44.9562	46.2866	47.7063	49.0975	50.7479	51.7227	51.8134	51.0288	48.9458	45.518	41.5399	36.9369	33.0938	29.1204	25.5203
1418607_at	67235	Zkscan14	243.367	187.736	209.03	228.06	244.828	257.659	268.8	276.061	280.601	281.909	280.408	276.807	273.064	266.894	262.94	259.752	258.99	263.032	275.21	297.258	320.786	344.566	365.68	391.581	409.266
1418608_at	70405	Calml3	35.352	39.3643	44.6282	49.3865	53.0355	55.6857	57.7304	58.4407	58.0271	56.0271	53.1403	49.5013	44.5608	39.4191	34.3445	29.5754	25.7434	23.4962	23.1109	25.1806	28.8112	34.103	39.3333	45.1498	50.8197
1418612_at	20555	Slfn1	115.57	180.228	158.806	142.471	129.288	120.928	113.257	109.054	106.729	107.432	110.06	114.392	120.394	128.872	139.646	149.388	159.093	168.228	173.302	173.815	171.715	166.549	161.669	156.16	151.667
1418616_at	17135	Mafk	721.164	403.358	429.696	454.654	475.975	492.639	506.418	517.116	529.041	536.521	546.045	553.005	555.021	565.074	574.275	588.315	602.637	626.212	644.447	664.834	688.454	706.334	723.867	739.796	749.169
1418622_at	59021	Rab2a	1426.28	2330.73	2073.57	1893.06	1777.66	1608.87	1514.17	1415.54	1360.57	1324.09	1289.85	1283.47	1267.77	1256.31	1266.32	1289.83	1307.95	1333.02	1343.93	1360.84	1378.08	1386.31	1378.64	1386.45	1370.79
1418623_at	59021	Rab2a	135.005	168.766	147.566	129.774	116.217	104.893	95.3932	87.4417	81.1929	76.268	73.1175	71.4781	70.9892	72.5614	75.5667	80.0207	87.2096	96.7985	106.07	115.818	126.07	135.202	142.839	150.147	156.431
1418626_a_at	12759	Clu	174.099	364.747	322.811	287.434	258.905	236.509	220.09	207.636	198.27	190.824	186.702	185.356	187.128	190.428	197.129	205.294	214.894	223.483	234.044	239.237	243.79	247.897	253.397	257.768	263.427
1418627_at	14630	Gclm	811.997	552.371	526.786	504.777	488.18	471.696	457.321	443.438	431.382	418.577	404.875	393.855	381.107	373.162	365.305	366.897	379.242	399.572	436.387	481.069	523.495	567.694	614.608	647.857	676.508
1418637_at	27049	Etv3	738.156	240.218	370.626	484.963	587.546	684.885	758.068	817.149	861.108	892.923	917.657	927.899	921.473	900.064	869.044	825.589	773.194	697.156	616.21	523.734	440.384	359.045	289.213	226.022	173.634
1418638_at	NA	NA	294.754	628.82	604.076	583.692	567.844	551.395	537.185	522.256	509.214	496.079	483.577	475.388	469.216	461.813	456.469	456.492	456.733	457.733	461.258	464.695	468.301	472.296	477.177	484.835	499.05
1418640_at	93759	Sirt1	685.812	723.747	732.912	737.908	748.767	763.155	776.356	798.186	834.638	876.871	937.952	998.094	1059.29	1116.63	1161.09	1207.29	1233.29	1242.57	1219.25	1157.53	1077.33	966.84	855.095	760.31	655.892
1418646_at	14670	Gnl1	446.819	332.363	367.95	395.906	421.787	436.376	447.936	455.356	455.734	450.405	444.966	433.992	419.391	408.085	396.171	386.844	387.047	394.196	417.906	450.823	490.155	529.295	567.339	615.647	657.332
1418652_at	17329	Cxcl9	93.2549	757.47	655.813	570.275	508.037	461.166	423.435	394.871	375.124	363.553	356.982	355.534	356.775	364.391	373.086	382.341	392.095	393.375	387.635	374.73	355.748	334.278	311.533	294.84	277.401
1418656_at	NA	NA	2493.71	1680.44	1873.96	1984.81	2140.45	2273.58	2352.24	2446.7	2526.6	2562.39	2623.92	2657.52	2693.2	2692.16	2663.46	2639.03	2580.79	2507.33	2419.88	2294.88	2192.38	2060.17	1935.49	1823.7	1719.33
1418659_at	12753	Clock	232.74	278.826	258.466	239.609	227.002	216.593	209.969	207.552	206.456	209.009	214.678	221.426	230.316	240.994	251.902	261.136	266.531	265.713	255.955	234.77	208.103	181.324	155.039	128.398	101.749
1418664_at	17475	Mpdz	29.6864	55.9737	55.5746	56.0546	56.4407	56.6503	57.0608	57.638	58.364	59.1124	60.0927	60.7731	61.8324	62.5488	62.9565	63.0633	63.2236	62.2325	60.1742	57.6677	54.4904	50.8965	47.8928	45.5834	43.5223
1418667_at	66975	Trappc13	142.34	182.188	180.51	181.074	181.296	181.201	182.468	183.169	182.638	182.157	181.558	180.481	180.814	181.606	182.877	186.744	191.887	199.651	208.972	218.579	228.998	238.871	250.156	256.527	261.962
1418669_at	15530	Hspg2	596.647	80.1567	111.47	136.357	158.538	175.523	191.934	207.167	219.635	234.575	249.985	266.025	287.367	310.337	337.014	368.365	405.28	442.401	473.587	502.728	524.793	543.815	562.086	584.8	606.056
1418670_s_at	15530	Hspg2	356.071	225.061	235.236	242.922	252.149	260.257	266.39	270.704	275.496	279.077	280.108	283.402	287.32	292.537	298.802	304.355	311.469	317.445	323.351	328.257	331.454	334.409	338.037	342.7	346.294
1418672_at	27384	Akr1c13	367.304	309.999	364.953	416.968	463.457	504.346	540.764	575.257	609.674	635.843	656.641	673.432	689.834	695.643	700.426	704.224	698.934	691.541	684.689	681.044	671.624	658.622	644.915	631.265	619.103
1418673_at	20583	Snai2	131.842	163.406	155.467	150.453	144.573	141.522	137.932	136.551	135.902	135.344	134.764	134.742	136.195	138.34	140.282	142.132	143.229	142.601	140.218	136.338	131.299	125.819	121.88	118.283	116.002
1418674_at	18414	Osmr	416.769	787.368	773.27	766.38	767.158	763.035	751.668	744.755	739.034	730.756	720.465	717.271	710.939	705.14	702.414	705.3	701.047	698.612	694.629	690.084	679.782	668.063	663.207	653.991	653.319
1418676_at	104360	Isl2	130.41	70.2499	79.9329	88.2539	95.4395	101.323	106.238	109.644	111.858	113.619	114.646	115.195	114.78	114.652	115.043	115.763	116.987	118.013	120.192	122.515	127.211	131.894	137.341	142.668	148.431
1418677_at	11474	Actn3	129.875	186.643	198.826	211.841	223.514	232.973	240.252	243.739	242.256	237.694	230.157	221.221	209.939	198.154	185.55	176.06	163.186	152.881	143.949	137.704	134.096	132.172	132.865	134.89	137.668
1418681_at	67574	Alg13	98.4263	143.802	156.821	171.317	186.882	200.592	214.703	225.138	234.241	239.778	243.671	244.678	243.894	241.594	237.822	234.255	229.458	226.748	225.747	223.473	225.107	229.155	234.491	239.136	245.586
1418697_at	21743	Inmt	1567.76	3515.64	2891.14	2501.84	2179.37	1929.45	1807.83	1709.45	1662.55	1676.78	1734.48	1808.35	1942.93	2060.51	2217.65	2388.73	2551.77	2666.65	2745.9	2718.79	2677.85	2581.46	2426.1	2232.15	2051.42
1418698_a_at	14151	Fech	137.67	267.259	260.796	254.722	249.512	245.778	243.057	238.913	234.959	230.608	223.92	217.784	210.076	201.379	193.06	184.497	175.543	167.559	161.508	159.43	158.871	161.105	163.329	166.002	168.079
1418699_s_at	14151	Fech	513.064	430.456	452.178	464.406	479.75	487.012	493.552	496.395	499.091	501.286	499.977	499.69	498.268	498.645	499.738	499.433	504.783	514.7	528.024	548.849	569.134	593.094	617.625	637.001	659.91
1418701_at	12846	Comt	509.964	844.77	789.915	740.204	700.67	669.637	646.573	624.489	616.166	611.873	615.481	628.351	644.873	662.786	681.001	701.558	718.913	732.941	735.011	732.64	715.418	697.451	679.564	658.577	640.43
1418702_a_at	66462	Rex1bd	926.806	824.275	908.149	959.14	997.737	1019.72	1030.26	1030.88	1012.94	988.297	953.295	897.008	845.341	793.249	742.308	687.469	638.509	620.229	638.291	694.002	777.281	869.02	968.384	1063.4	1154.33
1418704_at	20196	S100a13	1641.46	1638.98	1622.72	1626.05	1597.34	1589.02	1576.47	1559.16	1551.82	1525.73	1508.58	1490.89	1462.86	1425.39	1397.85	1360.6	1340.7	1328.12	1333.35	1354.62	1402.72	1468.94	1543.83	1601.58	1649.19
1418706_at	76257	Slc38a3	192.981	88.329	85.1677	82.4877	80.6931	78.9205	77.5347	77.1976	77.8426	79.7662	82.7082	87.4496	94.0315	102.118	111.039	123.478	138.29	149.506	162.061	173.007	181.5	188.772	192.548	196.661	202.506
1418708_at	11425	Apoc4	53.062	109.631	110.138	110.697	111.874	111.603	111.382	110.559	109.347	107.731	106.139	104.062	102.041	99.8952	98.6971	98.0839	98.2746	99.3283	101.967	105.798	110.913	116.53	124.585	132.493	140.492
1418709_at	12865	Cox7a1	106.803	115.063	130.394	144.471	159.844	172.123	184.79	193.846	198.356	199.13	195.635	189.618	182.402	172.98	162.471	152.039	142.85	133.142	126.418	125.118	128.34	135.244	143.308	153.516	162.764
1418710_at	12509	Cd59a	150.006	260.627	247.2	233.435	225.368	218.462	215.041	212.441	212.951	215.074	219.674	225.526	234.505	244.508	257.608	269.955	281.963	292.547	297.56	295.849	288.662	282.717	274.501	267.314	258.681
1418711_at	18590	Pdgfa	247.624	390.588	369.834	349.691	334.074	321.055	309.171	301.136	295.262	292.1	291.297	290.684	293.986	297.634	303.785	309.492	313.834	317.959	319.41	317.919	313.307	306.579	301.136	297.892	294.815
1418712_at	58804	Cdc42ep5	58.3873	85.511	84.2829	83.9536	83.948	83.9666	84.045	83.7853	83.1937	82.5472	82.0983	82.0582	82.1364	82.9042	83.3196	84.6861	85.9717	87.9454	89.4273	90.6552	91.9103	92.9466	94.8099	97.4395	99.6803
1418713_at	13180	Pcbd1	143.949	67.1168	71.3893	74.961	77.8691	79.656	81.4733	82.3557	82.7404	83.1359	83.3922	84.0217	85.2006	87.0708	89.2439	93.1257	98.2733	104.496	111.94	119.383	128.354	137.217	144.132	151.598	157.664
1418715_at	75735	Pank1	211.107	198.586	209.992	224.577	238.269	254.259	269.19	283.524	292.819	301.526	309.826	315.046	320.547	324.383	327.155	328.271	329.485	325.597	320.083	312.417	301.399	291.332	281.975	274.386	266.307
1418716_at	64658	Mrps25	155.41	158.326	170.705	186.296	198.462	210.538	222.326	230.574	238.767	243.215	245.953	247.733	247.621	244.948	240.143	236.125	229.126	221.676	213.648	205.712	199.916	195.759	191.587	190.161	190.704
1418718_at	66102	Cxcl16	600.584	623.12	573.427	534.664	500.515	475.522	457.44	444.333	436.67	435.187	438.256	445.82	457.615	473.904	497.137	516.571	537.666	561.114	578.176	584.627	588.104	584.625	578.639	579.996	581.91
1418719_at	76478	Haus8	367.818	373.201	391.362	409.613	427.63	438.279	446.962	454.082	456.192	453.167	448.454	442.543	431.748	419.151	409.416	399.289	391.942	387.867	390.547	405.371	418.944	435.956	455.54	471.373	489.613
1418720_at	26895	Cops7b	315.118	286.799	294.349	299.228	302.929	305.236	307.552	309.087	309.606	312.429	313.874	316.605	321.48	327.056	335.508	345.454	356.312	369.863	381.425	393.817	405.423	414.244	421.678	430.789	437.093
1418722_at	18054	Ngp	2049.56	294.597	211.5	160.196	124.335	99.8	81.5987	70.0082	66.6819	71.4113	83.7052	105.18	135.894	179.444	243.953	340.238	467.352	622.508	792.584	966.014	1169.08	1374.33	1656.19	1902.83	2223.46
1418723_at	65086	Lpar3	39.623	54.1628	55.4964	57.6203	59.7033	61.9817	63.8561	66.0048	69.0774	71.4022	73.8653	76.3284	78.57	81.2555	82.9928	84.1402	84.2796	82.7629	79.4058	74.6147	68.7559	62.1574	55.8655	51.2707	46.8591
1418727_at	170762	Nup155	470.9	445.431	453.896	455.969	460.258	463.988	464.434	462.759	456.516	446.93	435.826	416.983	398.849	381.943	364.048	352.558	349.948	354.919	372.774	403.74	436.057	470.304	500.54	530.113	552.723
1418730_at	19820	Rlim	205.528	126.347	131.015	135.315	139.797	143.76	148.119	151.479	154.556	157.344	160.736	163.577	166.623	170.031	173.923	178.105	181.845	185.235	186.252	188.133	188.336	188.402	186.695	186.679	189.042
1418736_at	26879	B3galnt1	117.237	163.673	179.902	198.644	218.799	238.353	256.263	268.753	277.43	279.642	276.902	271.071	264.252	258.74	251.817	245.11	237.966	231.098	222.772	214.02	207.698	203.604	200.246	200.95	203.011
1418737_at	66401	Nudt2	491.584	470.041	481.824	486.409	493.102	500.319	503.36	505.705	506.997	505.856	502.98	501.083	497.402	496.659	496.861	493.604	495.479	500.122	507.426	515.753	524.165	532.767	544.117	557.673	572.108
1418738_at	20266	Scn1b	414.661	347.742	314.118	282.2	257.24	239.519	225.873	217.439	212.789	211.43	214.722	219.904	227.88	240.103	256.601	273.964	294.275	311.849	326.497	335.216	336.229	335.772	333.18	329.89	328.505
1418741_at	16421	Itgb7	298.677	355.204	343.509	335.344	327.165	318.581	311.194	303.896	297.882	292.101	287.131	283.218	279.274	278.275	277.15	279.369	282.71	288.611	296.018	304.853	314.897	324.561	339.044	354.11	370.93
1418743_a_at	57816	Tesc	224.072	216.955	214.206	212.423	210.632	210.186	210.793	212.645	215.249	219.691	225.079	233.596	241.828	251.711	264.432	277.577	291.48	304.34	313.466	318.901	320.872	319.277	316.394	313.129	313.224
1418744_s_at	57816	Tesc	610.048	482.048	487.712	492.798	498.496	508.465	518.758	533.667	552.1	575.779	602.292	639.885	676.652	712.311	755.059	789.437	829.231	860.03	889.622	901.813	913.423	917.262	910.893	900.307	899.555
1418746_at	56695	Pnkd	8.60181	191.536	166.798	149.494	132.736	121.485	111.548	104.691	100.793	99.4942	100.276	102.963	107.075	110.836	116.665	120.123	121.08	116.403	106.043	89.5633	69.6849	45.7419	20.9164	10.8821	10.1257
1418747_at	20375	Spi1	307.259	497.008	449.829	403.817	371.958	344.725	317.71	298.3	283.774	271.619	260.857	254.284	250.868	248.726	249.954	255.197	261.565	270.062	281.808	295.258	308.906	320.616	334.236	350.329	366.694
1418750_at	140571	Plxnb3	104.644	76.7327	75.9129	75.5875	75.4865	75.2986	74.9484	74.5695	74.4782	74.3131	74.299	74.95	75.5526	76.4981	77.863	80.0583	83.0392	86.7852	90.4931	93.9661	98.086	101.064	103.818	108.538	113.067
1418753_at	14584	Gfpt2	102.426	92.9689	89.0016	84.9343	82.2989	80.3891	79.2822	79.5486	80.743	83.2707	87.1668	92.0074	98.8206	104.747	111.185	119.047	125.607	129.473	130.571	127.782	122.952	115.807	108.908	102.663	97.3287
1418758_a_at	19159	Cyth3	265.341	381.926	349.307	322.612	300.179	284.456	273.363	266.235	264.552	268.164	275.075	285.701	299.639	315.524	335.197	355.424	377.429	389.225	396.544	395.146	385.277	370.129	355.632	339.34	326.403
1418764_a_at	23827	Bpnt1	58.6089	148.742	132.986	118.992	108.456	98.4653	90.1588	82.6036	76.7026	72.263	69.2622	67.4135	66.8199	67.0334	68.574	70.5907	72.8779	74.2942	74.8239	74.6556	73.5192	71.4807	68.9041	67.2959	65.6748
1418768_at	74143	Opa1	9.44702	89.1414	93.9376	98.9605	103.688	107.579	110.423	111.506	111.302	109.855	107.678	104.155	99.7463	94.6611	89.364	84.927	82.5378	82.8757	86.6305	93.7158	104.06	114.517	127.483	139.544	151.133
1418772_at	105203	Fam208b	499.617	362.105	389.403	420.91	450.924	482.946	515.363	554.9	608.524	659.901	714.929	768.152	826.445	880.411	940.234	985.841	1004.08	1015.31	988.671	937.479	867.322	790.795	711.023	618.495	534.268
1418777_at	20300	Ccl25	19469.3	19786.1	18506.2	17896.3	17019	16577.1	16250.8	15547.2	14998.3	14917	14847.5	14700.6	15279.7	15944.6	16447.5	16688.5	17563	17596.4	18094.1	18535.3	18631.1	18602.9	18496.5	18556.6	18431.6
1418778_at	66815	Mcub	402.979	659.446	670.122	681.703	692.993	699.005	704.063	702.482	693.488	678.876	658.91	636.353	615.052	595.484	583.495	577.06	581.746	594.64	618.497	648.35	679.077	712.539	747.407	780.553	809.887
1418780_at	56050	Cyp39a1	62.1231	73.4013	77.663	81.5736	85.7706	89.5845	92.2925	93.4184	93.3764	92.333	89.7558	86.6665	82.5253	78.0075	73.9683	69.4709	65.3125	63.16	63.1717	65.2951	69.2136	73.4783	78.3534	83.9397	88.8847
1418781_at	66176	Nat9	150.378	204.271	206.998	210.435	212.747	215.325	218.339	219.239	218.215	217.291	216.6	214.238	212.174	210.415	210.671	211.467	213.319	216.525	221.961	228.671	239.093	249.054	261.963	273.938	282.427
1418784_at	14809	Grik5	143.724	56.2747	62.8069	67.8357	72.7844	76.6334	80.2529	83.4397	86.5439	90.1042	94.2333	98.9121	103.989	109.102	116.56	123.664	131.922	138.798	143.206	146.556	147.986	149.343	151.469	152.719	154.568
1418788_at	21687	Tek	50.5001	40.9926	43.8274	46.6921	49.2856	51.642	54.3277	57.0248	60.0493	62.8029	66.1458	69.7432	73.3361	76.4903	79.529	82.4387	84.5833	85.3322	84.4991	81.7342	78.2108	73.5166	68.9095	65.3287	62.3639
1418790_at	54713	Fezf2	50.7089	148.615	145.75	142.743	141.544	139.215	137.139	136.094	135.357	133.245	131.077	129.325	127.359	127.001	126.98	127.179	128.787	130.229	133.046	137.58	142.269	147.294	154.312	160.25	166.411
1418796_at	20256	Clec11a	208.501	164.858	170.722	179.58	187.868	194.599	203.397	209.396	213.577	217.088	219.868	222.147	224.281	227.06	229.593	232.616	237.18	241.855	243.869	244.713	246.322	247.077	251.001	253.668	257.679
1418809_at	NA	NA	53.1901	52.5658	58.7094	64.7477	70.6154	76.5137	81.9745	86.5209	90.6472	94.4479	98.3518	102.079	105.23	107.763	110.275	112.785	113.602	112.168	108.715	104.061	98.0495	91.3992	86.6402	82.4871	78.6304
1418815_at	12558	Cdh2	28.5618	77.1712	76.996	77.249	77.4466	77.0819	76.393	75.5281	74.2341	72.1724	69.8997	67.322	64.3876	61.4086	57.7437	54.5053	51.0643	47.9317	44.8968	42.6534	41.1992	39.8678	39.4997	39.7855	40.2924
1418820_s_at	67966	Zcchc10	313.089	266.752	310.475	349.886	387.445	424.352	454.583	478.162	497.077	512.103	524.243	529.806	532.341	530.975	525.355	512.344	498.391	478.483	459.976	440.252	421.736	407.936	392.668	381.34	370.686
1418822_a_at	11845	Arf6	4444	3223	3572.47	3835.63	3917.84	3987.24	4093.69	4179.15	4225.58	4263.51	4295.78	4318.74	4264.65	4227.32	4156.03	4009.74	3855.52	3754.74	3696.84	3655.46	3603.13	3540.63	3546.46	3503.41	3486.12
1418823_at	11845	Arf6	1568.58	1947.16	1680.15	1462.19	1279.93	1107.66	983.515	874.362	784.612	722.33	671.142	629.445	598.112	581.339	581.922	604.555	645.284	707.328	789.547	870.331	960.348	1046.15	1112.69	1154.2	1189.91
1418825_at	15944	Irgm1	287.044	788.774	731.595	686.778	645.557	608.884	586.261	567.107	558.911	556.663	560.588	566.519	578.106	594.667	611.988	629.436	644.028	653.729	660.006	656.396	642.217	622.439	600.788	580.04	559.751
1418827_at	67276	Eri1	81.7458	323.825	374.196	424.941	469.762	509.159	543.292	572.843	595.122	608.603	614.889	615.694	610.313	600.198	587.115	572.773	560.246	548.843	540.129	539.37	539.759	540.905	543.753	550.263	551.128
1418829_a_at	13807	Eno2	36.0818	27.4056	32.7689	37.1432	41.1715	44.1842	46.2052	47.9349	49.1137	49.6541	49.9242	49.7549	49.0748	47.9509	46.6759	45.3013	43.6666	42.3364	40.9889	40.1029	39.9726	39.595	40.0031	40.8645	41.8773
1418830_at	12518	Cd79a	52.949	469.582	371.206	296.444	238.378	200.569	175.176	157.764	145.597	139.515	137.485	138.111	141.366	147.207	154.974	163.479	174.021	180.469	183.896	182.705	177.091	170.599	163.083	155.54	148.599
1418831_at	56460	Pkp3	230.487	475.437	461.125	443.575	432.692	422.378	413.058	403.532	392.116	383.285	374.852	367.054	359.337	354.437	351.746	353.796	360.824	374.154	388.356	415.01	435.968	459.818	479.071	500.461	523.717
1418835_at	21664	Phlda1	1631.99	469.711	634.946	782.495	906.17	1017.46	1111.13	1174.73	1207.14	1221.2	1207.17	1176.76	1133.21	1053.7	963.921	867.083	780.252	711.781	680.736	697.759	743.88	802.718	867.249	918.974	972.61
1418839_at	170823	Glmn	125.275	239.045	235.531	233.694	233.838	236.176	239.339	244.077	249.754	257.727	268.935	281.323	295.44	311.782	329.337	348.702	367.565	384.315	392.577	395.378	390.812	382.476	368.088	358.242	346.577
1418842_at	15163	Hcls1	152.416	1038.23	1050.51	1054.37	1055.49	1049.42	1042.74	1039.57	1039.99	1026.29	1018.53	1011.02	996.478	985.733	967.894	940.246	915.511	888.202	864.274	846.664	835.156	829.789	822.064	818.404	811.411
1418846_at	11781	Ap4m1	133.819	83.482	91.2186	97.9861	105.012	111.184	116.488	121.239	126.068	130.101	134.652	138.836	143.285	148.72	154.368	160.772	168.118	175.228	181.503	187.353	191.983	194.846	196.813	200.375	204.385
1418847_at	11847	Arg2	98.4526	166.637	160.929	158.238	155.018	153.814	154.309	155.36	157.81	161.297	165.538	170.88	178.795	186.334	195.742	204.929	213.119	217.723	216.999	211.053	202.521	193.108	181.905	173.79	165.821
1418853_at	28194	Apon	127.607	60.5344	77.0428	89.266	98.1461	104.798	108.478	110.524	110.377	108.644	105.881	101.584	95.711	89.084	82.3681	76.5442	73.005	72.8248	77.2048	87.4701	100.879	114.698	130.454	144.586	157.768
1418854_at	11797	Birc2	1487.8	1307.23	1324.06	1332.91	1321.57	1329.2	1323.51	1327.29	1341.26	1359.41	1386.27	1407.5	1434.76	1454.04	1472.59	1508.47	1525.36	1536.98	1543.75	1524.2	1513.56	1492.71	1458.39	1415.93	1386.64
1418862_at	67856	Echdc3	222.943	221.703	223.262	225.104	226.977	228.393	228.85	227.905	227.19	224.78	221.204	218.547	215.317	211.57	209.635	207.654	205.4	203.464	201.537	199.784	200.32	200.502	202.721	206.979	212.205
1418865_at	29813	Zfp385a	114.016	183.514	169.458	160.404	150.772	143.168	135.878	131.179	124.954	119.019	114.263	110.217	105.348	101.026	97.2433	94.0155	91.3768	90.7939	91.269	93.5226	98.1759	102.835	109.089	116.775	124.849
1418869_a_at	56361	Pus1	404.454	546.554	541.243	539.367	532.126	528.788	524.395	520.468	518.136	514.519	512.929	512.152	512.501	517.448	520.826	526.403	534.252	549.491	568.185	585.576	607.263	624.475	643.193	664.485	676.668
1418872_at	18669	Abcb1b	71.272	72.0626	71.3136	70.8006	70.6013	71.4155	72.626	73.892	75.7978	77.9133	80.7363	83.7544	87.6758	90.7441	93.9837	96.6767	97.8446	96.5916	91.8452	85.8057	78.1959	69.587	61.1645	53.935	48.1286
1418878_at	11451	Acrv1	17.73	10.0937	10.0606	10.2726	10.9115	12.2744	14.0261	15.3478	16.1273	16.5569	16.7402	16.7767	16.7828	16.89	17.1778	17.7887	18.7524	20.1948	22.1617	24.6831	27.3948	30.4641	33.5066	36.2591	38.9841
1418879_at	104943	Fam110c	61.4292	104.101	106.969	110.433	113.837	116.656	118.174	119.589	119.512	119.737	119.312	118.1	116.539	115.45	114.645	113.827	113.266	111.989	111.362	110.972	111.907	112.761	115.861	119.659	124.424
1418887_a_at	28081	Fam104a	597.666	617.287	661.124	695.771	719.756	747.016	761.505	771.634	783.179	788.561	804.488	811.337	808.856	810.604	806.193	799.734	789.107	771.872	753.64	734.411	714.593	698.263	685.15	674.355	660.008
1418888_a_at	27361	Msrb1	605.989	1397.3	1352.64	1300.92	1242.4	1180.82	1126.78	1073.74	1032.11	985.654	939.395	889.59	848.623	811.598	778.658	748.959	725.222	730.431	760.017	824.644	906.047	1003.77	1105.99	1194.6	1269.65
1418890_a_at	19340	Rab3d	124.911	212.973	213.226	214.039	214.364	215.017	216.368	216.043	214.709	213.923	212.629	210.305	208.477	206.189	206.171	205.038	204.501	204.074	205.4	207.738	211.423	217.641	224.534	231.99	241
1418891_a_at	19340	Rab3d	292.265	379.402	362.682	347.944	338.142	328.455	322.112	320.736	321.753	325.05	334.358	345.33	355.89	371.657	384.966	401.137	413.052	415.957	413.88	400.393	377.393	356.841	331.655	308.479	294.039
1418892_at	80837	Rhoj	164.379	161.582	161.877	163.327	164.161	165.242	165.781	166.495	167.2	167.53	168.44	169.782	171.877	173.938	177.177	179.275	180.952	180.871	179.253	175.764	172.477	167.86	164.34	161.758	159.904
1418895_at	54353	Skap2	809.539	1673.55	1518.29	1424.45	1328.69	1266.45	1203.76	1166.24	1147.65	1134.19	1137.69	1146.26	1161.63	1179.26	1205.25	1226.79	1253.64	1269.45	1276.07	1261.23	1224.69	1194.12	1151.84	1112.82	1076.11
1418896_a_at	20014	Rpn2	6.9416	1141.86	1020.24	925.482	845.495	776.703	720.15	678.065	640.212	609.205	587.715	573.656	564.023	563.959	565.136	572.724	586.368	603.011	620.806	637.533	650.397	660.402	671.965	677.965	682.581
1418901_at	12608	Cebpb	480.778	815.366	814.686	803.66	802.765	802.729	795.296	789.908	781.042	771.021	764.316	751.93	743.623	732.487	726.516	718.995	706.116	699.59	696.898	697.616	695.306	694.69	697.571	697.477	701.17
1418902_at	68038	Chid1	128.929	144.964	155.286	165.984	176.05	186.12	194.01	200.437	205.058	207.686	209.621	209.726	208.867	207.69	207.173	206.752	205.859	206.396	207.347	209.569	213.126	218.382	224.14	229.684	235.618
1418905_at	26425	Nubp1	797.39	869.296	876.445	869.083	858.862	849.834	831.462	805.734	775.944	745.798	709.794	668.088	620.45	567.213	528.443	493.477	475.124	487.664	534.777	622.374	721.223	826.335	925.797	1022.19	1113.37
1418906_at	26425	Nubp1	223.182	326.989	300.166	274.979	255.136	239.186	225.101	213.351	204.051	194.663	185.77	179.262	174.646	170.836	169.227	172.455	178.3	190.343	206.093	227.024	252.566	278.257	298.519	316.53	337.145
1418908_at	18484	Pam	90.8872	127.958	128.075	128.326	129.234	131.208	132.86	134.885	136.911	138.19	140.316	141.849	143.806	145.754	147.886	149.249	149.882	148.461	146.353	141.289	136.302	129.132	124.505	119.99	116.694
1418909_at	27028	Ermap	109.542	151.262	139.964	130.308	122.918	116.907	110.788	105.767	101.938	98.1317	95.4182	93.3425	92.5608	93.2282	95.3748	99.5671	105.149	112.081	120.218	128.468	138.675	146.191	155.665	164.492	173.953
1418910_at	12162	Bmp7	113.569	213.035	215.179	217.577	220.43	223.331	224.551	225.142	224.996	223.305	220.721	217.182	212.213	205.755	200.301	193.508	187.809	181.284	177.724	177.205	180.119	185.164	188.755	194.717	201.738
1418911_s_at	50790	Acsl4	39.7426	198.378	164.128	134.747	107.355	78.6624	45.9377	11.3302	9.3185	9.00194	8.89394	8.96301	9.11427	9.41509	9.85343	10.4229	12.0444	19.986	24.4414	21.5179	13.7679	10.9384	10.4034	10.0396	9.78268
1418915_at	67096	Mmachc	212.914	270.304	276.707	284.013	293.032	302.278	314.385	326.206	342.975	358.199	374.545	393.416	411.003	430.183	447.915	463.079	471.076	470.071	460.699	439.324	409.528	374.367	344.164	310.834	288.83
1418919_at	72415	Sgo1	834.845	721.285	832.921	918.515	998.262	1069.7	1133.41	1178.57	1207.72	1233.23	1254.25	1269.74	1276.72	1268.85	1275.43	1281.68	1287.04	1303.92	1314.46	1330.53	1341.87	1360.93	1373.43	1389.86	1396.1
1418924_at	66985	Rassf7	224.306	208.065	229.711	249.165	266.902	283.75	294.071	300.127	301.742	300.494	296.983	289.281	278.686	267.335	258.407	250.024	247.082	251.438	265.416	290.342	322.225	356.828	390.563	423.31	449.431
1418925_at	12614	Celsr1	489.798	488.691	496.309	502.426	510.713	516.074	521.755	528.276	532.39	534.62	538.867	541.081	540.063	543.487	547.109	552.624	557.552	561.209	563.115	563.562	559.482	551.803	548.154	548.265	544.846
1418928_a_at	67099	Mettl21a	522.916	228.966	220.276	213.67	208.66	206.972	206.475	209.525	213.968	221.919	234.455	249.046	267.028	291.83	317.061	345.427	374.934	400.083	422.314	432.82	434.462	432.765	427.454	425.274	418.891
1418930_at	15945	Cxcl10	541.434	618.503	505.448	420.09	354.926	309.723	282.602	267.27	268.402	280.921	303.698	339.714	387.515	448.198	517.413	587.227	657.768	704.65	731.694	724.139	690.638	633.508	562.973	503.258	449.536
1418932_at	18030	Nfil3	47.943	90.8932	88.1789	85.2797	83.5042	81.7749	80.0188	78.0447	75.5955	73.0728	70.3085	67.2638	63.7486	60.003	55.7489	52.0267	47.8063	44.6808	42.5641	41.3125	40.8232	40.6331	40.9452	41.5766	42.4356
1418937_at	13371	Dio2	69.6	99.2336	107.768	116.214	124.343	131.439	136.934	142.348	144.94	146.217	145.778	144.699	142.443	140.661	137.608	136.118	133.989	134.868	137.817	143.256	150.319	159.522	167.909	176.715	185.986
1418942_at	67694	Ift74	298.585	252.031	264.58	275.722	287.984	299.531	310.489	319.779	327.638	338.074	344.717	352.154	357.226	365.86	373.323	381.379	389.213	393.569	397.377	399.412	395.99	393.237	389.984	387.006	383.256
1418945_at	17392	Mmp3	56.1915	72.2235	66.1185	60.6126	56.292	51.9147	48.6729	45.7101	43.7641	42.3823	41.6214	41.7025	42.1617	43.3779	45.1744	47.3625	50.3615	53.2043	55.6171	57.8359	59.3846	60.4113	61.326	62.8301	64.5164
1418946_at	20442	St3gal1	59.6487	114.743	108.893	103.912	99.6972	96.0562	93.3165	90.1398	87.6422	85.7756	84.4414	83.375	82.8147	83.303	83.3477	84.2641	85.3087	86.8009	87.6411	88.2693	88.7234	88.793	89.16	90.0423	90.4192
1418947_at	23954	Nek3	334.229	89.6277	121.571	149.703	173.291	195.473	215.39	229.729	240.955	247.312	251.586	252.074	251.221	246.81	242.324	237.516	233.183	231.769	231.689	235.598	244.012	254.458	268.226	278.616	287.222
1418949_at	23886	Gdf15	70.5419	98.9497	111.608	123.518	132.225	141.466	148.243	153.298	155.024	155.592	154.102	151.454	149.185	146.774	144.325	142.626	141.836	142.372	145.632	151.085	160.596	171.694	183.032	196.383	212.016
1418952_at	378431	Txlnb	41.4044	54.5429	57.3342	59.827	62.2382	63.9097	65.2975	67.1488	69.3253	71.411	73.572	76.4587	79.1449	82.8561	86.2586	89.789	93.5377	96.2702	97.2273	97.2396	96.209	94.2052	93.0282	92.1163	90.823
1418953_at	50759	Fbxo16	22.0698	27.6617	26.3361	25.1319	24.0975	23.5079	23.0213	22.6515	22.4457	22.4578	22.5437	23.0121	23.5838	24.3958	25.692	27.3729	29.2214	31.6304	34.0621	36.355	38.9082	40.9154	43.226	45.4468	47.8018
1418957_at	20840	Stac	106.982	84.3056	92.4052	100.015	107.451	113.567	118.734	122.42	124.959	125.87	125.379	124.217	122.528	120.597	119.449	117.918	117.338	116.008	116.346	116.919	119.73	124.027	130.16	136.979	144.144
1418964_at	67556	Pigm	78.8097	222.585	213.77	207.278	202.507	198.308	196.18	195.056	194.207	195.192	196.217	198.271	199.681	202.032	205.865	208.997	211.264	212.685	212.598	210.228	207.319	204.069	199.84	196.544	194.129
1418965_at	66394	Nosip	251.627	548.375	579.048	604.721	614.558	630.126	636.338	634.303	630.785	624.959	609.509	595.756	571.667	549.207	525.821	493.992	463.956	438.489	418.172	413.78	415.136	427.319	439.351	454.462	466.495
1418967_a_at	64213	St7	112.842	184.233	189.55	195.525	200.009	204.012	206.785	209.096	209.138	208.223	205.783	202.719	197.747	192.583	185.486	179.37	171.563	161.591	153.661	147.271	143.273	141.252	140.175	140.664	141.969
1418975_at	80987	Nckipsd	95.7333	159.978	170.5	181.649	188.906	192.777	196.928	197.782	195.628	191.94	186.458	180.388	173.665	165.443	156.041	146.27	138.187	129.797	127.38	131.749	141.851	154.122	167.268	180.052	194.038
1418981_at	12364	Casp12	168.931	231.078	218.941	209.933	203.568	199.261	197.597	197.275	198.783	201.451	206.553	213.534	222.373	232.99	243.353	256.565	265.918	272.109	272.721	266.081	255.241	240.893	227.724	215.299	205.679
1418982_at	12606	Cebpa	352.971	1043.41	930.436	842.182	773.762	709.762	665.541	617.751	585.462	559.576	546.905	535.865	531.788	531.541	534.559	538.935	546.078	551.48	550.694	543.661	531.793	523.552	511.864	501.211	497.89
1418986_a_at	22294	Uxt	672.005	449.396	515.328	565.404	604.784	639.35	662.937	674.205	676.282	675.747	668.548	658.972	646.68	627.283	609.259	593.014	581.233	577.005	589.01	614.77	656.053	699.665	748.358	791.224	834.073
1418987_at	18782	Pla2g2d	165.525	823.75	793.818	765.575	746.945	727.316	710.484	699.242	690.458	684.704	676.768	677.024	680.247	682.75	688.582	694.207	696.654	696.453	690.568	681.319	663.538	639.274	619.975	598.537	583.613
1418988_at	18634	Pex7	959.594	805.284	789.433	779.151	773.657	765.157	749.862	739.695	727.3	714.112	699.745	688.301	677.2	667.095	661.844	669.212	686.624	720.16	767.3	827.341	889.552	955.727	1016.6	1066.29	1110.6
1418989_at	13034	Ctse	99.439	504.424	432.879	375.934	328.3	289.705	260.196	238.068	223.505	214.432	209.383	207.324	206.565	208.528	213.213	218.004	221.89	224.244	224.656	217.792	209.919	201.65	191.646	182.496	175.628
1418990_at	66607	Ms4a4d	112.96	138.921	129.873	123.243	117.68	113.687	110.838	109.011	108.55	109.415	111.652	114.563	117.728	122.189	126.764	130.573	132.429	130.911	125.748	116.92	107.302	95.4245	86.0007	77.0798	68.802
1418991_at	12018	Bak1	255.605	245.278	287.92	327.636	361.125	387.919	412.607	428.436	440.756	447.518	449.059	448.141	442.206	431.317	418.763	401.852	380.68	358.811	338.725	320.378	307.772	296.438	291.256	287.153	284.291
1418995_at	18013	Neurod2	151.193	127.867	121.317	115.863	112.324	108.359	106.138	104.696	104.755	105.904	109.131	113.572	119.842	128.38	139.928	151.512	164.802	179.561	192.946	204.673	212.98	221.631	228.453	234.472	241.181
1418996_a_at	67636	Etfrf1	291.855	813.17	750.62	693.425	641.741	597.685	563.683	541.932	524.651	512.289	506.706	503.17	503.038	505.705	508.859	509.655	511.391	514.628	513.763	511.278	505.834	498.341	489.115	482.02	477.534
1418998_at	98256	Kmo	47.319	143.985	139.516	136.729	134.95	134.302	134.922	136.652	139.458	142.692	147.321	152.625	160.368	167.009	174.01	180.904	186.082	188.26	184.59	176.953	167.306	156.226	145.283	134.872	126.045
1419004_s_at	NA	NA	665.392	1539.7	1428.25	1319.8	1233.35	1152.66	1084.74	1035.37	998.345	956.584	927.728	903.468	885.973	879.215	879.88	886.947	894.369	907.656	920.577	939.653	970.961	994.654	1021.12	1048.66	1082.25
1419013_at	67471	Gpatch1	204.748	249.211	249.678	247.822	249.058	250.862	254.692	259.556	265.366	275.491	285.505	297.144	310.011	322.12	334.087	344.773	347.747	342.686	325.625	301.055	266.25	231.308	198.007	171.003	145.686
1419024_at	NA	NA	122.662	129.757	123.982	118.499	115.054	111.236	107.643	104.888	102.212	99.9976	97.7432	96.3278	95.2894	94.8495	95.1979	96.7596	99.2383	101.936	104.847	108.223	110.717	112.692	115.117	117.728	120.673
1419027_s_at	56356	Gltp	1625.78	2624.52	2437.44	2263.13	2128.98	2010.38	1933.22	1887.96	1867.63	1866.73	1874.92	1898.04	1935.11	1957.98	1972.67	1991.26	2036.67	2041.46	2042.37	1983.88	1935.83	1849.7	1764.99	1654.98	1562.05
1419029_at	50527	Ero1l	69.29	202.503	223.599	242.802	263.582	282.65	295.648	304.965	308.734	310.369	307.639	301.392	293.619	282.734	270.624	260.108	250.914	245.049	243.211	248.469	258.043	273.005	285.633	299.03	310.312
1419030_at	50527	Ero1l	7.14899	180.761	144.886	112.314	81.5248	47.1867	10.2794	9.01156	8.67726	8.50764	8.52078	8.59346	8.75159	9.05336	9.44895	9.99118	10.6935	14.8838	24.2494	27.2956	24.8741	18.2108	11.9651	11.0209	10.6252
1419033_at	70415	Stk26	3039.86	2161.44	2170.33	2203.19	2236.32	2280.01	2321.52	2393.4	2516.95	2649.44	2816.94	3030.44	3235.89	3444.29	3640.64	3795.56	3881.02	4044.06	4038.2	3972.53	3779	3495.56	3224.97	2980.51	2748.75
1419040_at	56448	Cyp2d22	90.4604	86.6113	87.3375	88.0551	88.57	89.3067	88.5189	87.2454	84.7287	81.5173	77.3197	72.4884	66.0194	58.2315	49.2249	40.0177	31.4931	24.6762	20.7628	20.7117	23.9382	29.4092	35.8522	42.6289	49.3486
1419041_at	71927	Itfg1	512.24	634.639	645.841	661.576	667.515	672.558	676.019	677.321	671.804	668.528	662.375	658.682	653.175	647.36	643.019	646.041	654.739	670.574	697.927	737.798	779.915	819.763	853.889	885.307	910.901
1419042_at	60440	Iigp1	322.532	747.532	692.735	635.827	591.287	556.847	531.92	513.13	501.948	498.988	499.491	505.985	514.475	527.223	534.574	544.876	553.46	552.848	540.82	521.099	495.227	462.406	428.253	401.751	373.696
1419043_a_at	60440	Iigp1	581.315	1326.52	1169.7	1033.64	930.604	857.859	794.961	747.673	721.19	701.512	693.001	693.323	695.93	704.12	722.936	731.77	741.553	742.263	730.567	711.799	683.621	644.715	608.58	568.36	537.441
1419046_at	59053	Hgh1	243.978	246.188	260.064	269.627	279.016	286.771	290.804	291.828	290.537	287.291	282.978	275.721	268.991	262.392	257.988	253.175	252.081	255.109	262.75	277.542	296.621	315.602	335.106	354.514	373.618
1419054_a_at	24000	Ptpn21	146.949	154.869	151.41	150.553	148.647	148.43	149.393	149.946	150.74	152.072	153.726	156.122	159.898	163.733	168.097	175.601	181.634	188.337	192.982	196.314	199.849	201.539	203.477	206.703	211.137
1419055_a_at	24000	Ptpn21	44.1956	48.708	51.926	55.9938	59.6097	63.0533	65.8577	68.8122	71.3705	72.6865	73.4419	74.5608	74.5127	73.9515	73.0061	71.1495	68.8594	64.7846	60.8303	56.4153	51.9058	47.8351	44.238	41.3608	39.0407
1419060_at	14939	Gzmb	182.358	169.182	168.21	168.74	169.384	169.803	169.401	168.679	167.341	164.825	162.712	160.048	157.734	154.792	152.685	149.814	147.117	144.065	140.106	136.205	132.455	128.946	127.794	127.306	128.267
1419062_at	13823	Epb41l3	1099.14	1722.33	1610.78	1531.56	1492.38	1420.62	1395.19	1393.11	1408.01	1443.04	1472.04	1509.76	1566.94	1627.49	1700.87	1745.32	1778.37	1803.7	1803.82	1746.93	1682.34	1603.7	1499.66	1398.63	1306.25
1419066_at	72500	Ier5l	44.7042	73.6599	78.0911	81.4303	84.3092	87.0242	88.7446	89.3985	89.7421	89.7425	89.3522	88.9256	88.4532	87.8988	87.2365	87.1252	87.0056	88.2095	89.796	91.9977	95.0262	98.1355	101.518	105.574	110.349
1419067_a_at	56715	Rabgef1	376.723	414.445	451.108	480.778	511.257	538.505	563.648	592.399	612.679	626.972	634.538	641.073	643.837	639.405	632.797	624.212	611.759	596.922	578.02	557.23	533.14	516.833	497.903	483.676	473.991
1419070_at	12879	Cys1	130.827	138.304	136.858	136.765	137.863	139.016	140.713	143.263	145.615	149.095	153.012	157.639	161.974	167.539	173.064	178.322	182.632	184.845	183.035	178.187	172.735	165.636	158.641	152.973	147.34
1419071_at	12879	Cys1	171.994	61.1238	65.4349	68.8429	71.7343	73.5332	74.3592	74.145	73.1365	71.3308	69.3951	67.2969	65.7285	65.2987	66.7831	71.4052	78.8931	90.9274	105.838	123.923	143.894	163.21	181.075	199.934	218.729
1419072_at	68312	Gstm7	50.0444	81.7305	71.9706	62.9929	55.9113	49.8063	45.4657	42.8713	42.5542	44.3494	47.7557	52.5596	58.8923	65.0773	71.6513	76.9673	80.259	80.5693	76.6771	68.6451	57.0942	43.5147	29.6691	16.4149	11.4739
1419074_at	68044	Chac2	186.179	116.636	140.219	163.013	186.115	208.923	231.297	251.541	269.143	282.01	290.847	295.745	298.638	297.522	293.199	283.007	271.842	259.971	247.785	234.14	224.308	218.394	214.561	211.767	210.453
1419076_a_at	12190	Brca2	622.386	332.451	374.422	410.892	443.566	469.956	491.149	508.338	527.052	543.159	560.44	573.348	591.542	605.283	622.413	635.967	646.12	653.818	659.993	658.981	651.449	639.865	627.291	616.668	608.802
1419079_at	20278	Scnn1g	70.6027	136.636	129.053	123.533	118.77	115.025	110.802	107.037	104.444	101.294	98.7874	96.4967	94.5635	93.0636	91.9831	91.7483	91.9179	92.1107	92.0248	92.4324	93.0093	93.6201	95.4568	98.3279	101.099
1419081_at	66795	Atg10	193.34	203.788	213.898	225.195	235.242	244.88	254.051	260.709	263.224	265.763	265.266	264.922	261.295	260.629	258.428	255.439	252.018	248.92	245.397	242.359	241.336	242.145	245.345	249.234	253.237
1419083_at	21943	Tnfsf11	91.719	102.22	104.699	107.991	112.109	115.934	119.429	123.432	128.111	132.595	136.727	141.023	145.228	149.33	152.783	155.185	156.545	155.03	151.963	146.336	139.716	131.018	123.745	116.833	111.09
1419087_s_at	67465	Sf3a1	410.636	345.386	346.197	349.723	353.354	356.116	360.405	362.521	364.393	367.217	368.803	368.802	369.528	366.171	361.844	356.949	349.779	337.697	320.689	302.629	280.372	262.029	243.573	226.144	212.981
1419088_at	21859	Timp3	38.4691	53.8706	45.7846	38.1708	31.3853	25.8856	21.816	19.4973	18.7531	19.1698	20.6556	23.1871	26.3204	30.1205	34.5193	38.7534	42.4252	44.8317	45.4979	43.9185	40.5391	36.0077	31.1296	26.4051	21.9257
1419089_at	21859	Timp3	377.032	290.868	277.095	264.849	256.074	249.784	246.213	242.762	241.073	241.302	242.795	245.56	250.022	254.907	260.816	267.397	271.962	274.016	271.772	264.034	254.092	242.196	230.907	221.013	214.069
1419103_a_at	66082	Abhd6	476.359	777.825	724.821	676.235	630.807	594.89	568.603	550.575	541.11	535.161	536.17	537.869	540.447	548.265	556.723	567.074	580.213	587.919	593.582	596.192	593.577	589.79	581.239	579.747	576.862
1419104_at	66082	Abhd6	279.757	347.843	354.124	362.517	371.526	380.984	389.109	400.469	407.478	415.709	423.846	431.504	439.872	445.847	453.227	461.821	465.819	467.58	469.681	466.279	459.729	451.515	444.954	439.868	435.591
1419111_at	69260	Ing2	565.039	362.235	370.092	374.91	377.106	378.152	376.679	371.445	363.284	355.427	343.961	330.047	319.597	311.553	306.723	306.558	315.86	338.072	375.083	426.556	480.086	533.139	593.244	651.574	702.264
1419114_at	66789	Alg14	381.188	361.968	360.671	360.379	360.419	358.91	358.889	357.16	354.265	352.991	348.8	345.523	342.368	340.655	340.66	344.706	350.579	359.587	373.165	389.182	408.674	426.835	443.418	460.342	475.342
1419115_at	66789	Alg14	15.0895	147.382	150.849	156.41	161.2	165.902	170.375	175.781	179.935	183.976	187.606	192.595	196.176	199.878	202.601	203.9	202.131	197.298	188.171	176.403	164.036	152.286	141.002	131.097	122.546
1419119_at	23900	Hcst	539.961	579	606.151	627.796	635.424	642.9	640.247	631.579	623.16	608.487	592.581	575.174	556.886	541.389	528.113	511.53	504.517	509.805	530.221	572.35	629.985	687.562	753.209	808.132	857.416
1419120_at	17095	Lyl1	239.142	329.356	313.528	298.313	284.512	276.302	267.055	260.526	254.393	249.635	246.726	246.55	246.491	247.18	251.516	257.113	263.934	272.232	282.857	294.043	306.229	316.31	327.043	339.837	351.563
1419122_at	17299	Mettl1	137.088	230.747	226.389	222.341	218.234	214.006	210.509	207.225	201.981	195.989	189.039	183.575	178.817	173.2	167.944	164.039	161.089	159.225	159.936	163.638	169.558	176.144	182.055	189.504	197.901
1419123_a_at	54635	Pdgfc	192.904	324.755	305.175	288.524	277.416	272.008	267.185	267.015	272.91	281.115	292.747	308.57	326.048	350.98	377.082	404.622	429.207	445.727	449.745	444.576	426.416	408.576	382.28	360.462	340.967
1419125_at	19253	Ptpn18	2914.25	2573.34	2655.53	2720.25	2756.55	2809.7	2820.25	2806.23	2818.74	2805.43	2808.41	2800.55	2810.78	2781.46	2736.78	2710.34	2694.51	2709.69	2771.47	2837.57	2921.2	2961.1	3011.98	3086.25	3142.69
1419128_at	16411	Itgax	163.688	527.817	477.026	433.108	394.598	366.265	341.833	319.984	303.338	293.396	285.654	279.377	276.625	276.968	277.194	280.466	283.089	284.06	282.54	277.87	271.594	265.863	259.342	254.515	250.918
1419132_at	24088	Tlr2	225.422	320.552	281.103	252.026	228.678	211.388	201.823	195.843	193.926	197.799	203.669	215.89	230.065	248.821	269.916	292.441	313.03	327.178	333.957	326.596	312.939	292.512	273.913	252.842	233.18
1419136_at	105349	Akr1c18	114.749	85.8084	90.0462	94.3711	98.136	101.372	104.777	106.291	107.625	108.941	110.448	111.589	111.425	112.767	115.277	118.255	121.881	125.705	130.223	135.551	141.102	146.353	152.936	159.247	165.305
1419137_at	58234	Shank3	69.3908	47.7364	52.7203	57.5754	61.7669	65.15	68.1144	71.2555	73.5922	75.6674	77.4668	79.2105	81.2227	83.0905	84.1514	85.1165	85.3005	84.3309	82.3775	79.1776	75.6966	71.6332	67.5862	64.81	62.4843
1419144_at	93671	Cd163	207.35	313.283	301.508	292.214	285.64	285.112	286.544	290.42	298.517	310.77	326.649	349.824	375.599	403.523	435.26	466.912	493.465	513.686	522.994	520	507.925	485.561	464.82	444.766	424.416
1419152_at	68026	Pclaf	549.649	1915.74	1759.96	1595.43	1488.4	1366.79	1300.34	1233.88	1205.12	1183.28	1180.18	1180.2	1194.1	1217.15	1233.08	1256.46	1278.53	1290.7	1280.37	1255.71	1198.59	1145.33	1077.69	1006.14	936.553
1419154_at	50528	Tmprss2	87.831	125.596	129.836	133.741	138.914	143.695	148.345	152.765	155.827	159.088	161.213	163.652	165.938	168.421	170.754	173.318	174.062	173.117	169.125	163.916	158.095	152.228	147.053	142.511	139.635
1419166_at	246787	Slc5a2	174.153	71.74	89.3111	102.613	113.257	120.674	125.901	128.335	128.303	125.801	121.373	116.034	109.868	103.636	97.5498	93.5979	93.4364	98.5641	110.258	128.185	149.264	172.799	194.531	218.292	242.802
1419167_at	22264	Prap1	121.714	37.4677	45.9791	53.3907	60.1734	65.8023	71.1462	74.7066	77.1755	78.3486	78.9121	79.1536	79.3061	79.787	80.4662	82.073	84.4658	88.2632	92.5932	98.3159	104.551	110.543	118.847	126.89	135.74
1419170_at	67698	Fam174a	714.787	1349.33	1257.93	1180.82	1114.86	1057.34	1022.48	1002.43	997.276	996.474	996.869	1011.38	1031.68	1052.78	1072.21	1093.22	1105.41	1108.55	1105.17	1092.8	1068.61	1020.47	973.249	919.942	882.826
1419171_at	67698	Fam174a	56.765	69.5009	72.6444	75.6568	79.2304	82.6453	86.5536	89.8212	93.5013	97.4941	101.795	105.513	109.009	111.698	114.821	116.383	115.758	111.998	104.842	95.1618	85.1426	73.9321	63.3132	54.0645	46.5672
1419172_at	13361	Dhfr	1053.97	545.642	726.614	880.626	1017.06	1140.88	1243.47	1312.98	1379.08	1417.51	1444.01	1442.72	1435.93	1412.2	1377.38	1338.01	1285.94	1221.52	1160.23	1099.44	1057.96	1000.69	954.34	910.826	880.303
1419173_at	109652	Acy1	147.035	150.099	152.019	155.508	157.963	160.25	162.813	164.67	165.619	165.807	165.839	166.477	166.547	166.912	165.764	165.206	164.12	161.843	158.829	155.756	152.459	149.561	148.888	147.092	146.315
1419180_at	80288	Bcl9l	139.233	341.147	298.776	262.719	234.004	211.818	196.603	183.491	173.509	165.297	158.783	153.028	149.442	146.868	144.998	143.2	142.117	140.719	139.384	138.664	139.106	139.445	139.503	140.411	141.803
1419182_at	64817	Svep1	152.773	105.931	97.9517	91.379	85.818	82.1162	80.4901	81.0043	84.0995	89.7187	97.8596	108.066	119.188	133.35	147.504	160.98	174.071	181.537	183.618	178.003	168.172	154.809	140.537	126.261	113.45
1419186_a_at	20452	St8sia4	2466.56	1681.16	1787.3	1852.01	1896.25	1955.79	2037.84	2123.48	2215.28	2328.64	2424.52	2506.48	2590.92	2792.83	2912.89	2989.79	3071.98	3099.23	3083	3026.65	2950.43	2807.57	2708.48	2517.39	2384.75
1419190_at	53611	Vti1a	86.5209	157.434	172.412	187.607	196.884	205.132	210.368	213.566	214.549	213.965	212.132	208.989	203.981	199.34	194.966	190.321	188.38	189.602	193.616	205.856	220.496	240.808	262.896	281.166	297.312
1419191_at	15259	Hipk3	9.46669	53.0327	58.2291	63.253	67.4866	71.4616	74.4192	76.0183	76.926	76.6058	75.595	74.5687	71.9578	68.8882	65.2327	60.7845	56.2053	51.482	47.4649	44.3086	42.4406	41.0865	40.6317	41.0868	41.887
1419192_at	NA	NA	139.619	168.999	164.669	162.36	160.241	158.293	157.661	156.715	157.199	158.211	160.1	163.406	167.22	172.786	179.908	187.721	195.975	205.176	213.344	217.953	221.566	226.594	230.536	234.136	238.972
1419198_at	30951	Cbx8	110.033	144.105	151.428	159.804	166.081	170.849	174.867	177.239	175.766	173.35	167.097	160.564	151.263	141.493	129.872	117.085	107.016	102.035	104.313	115.098	132.608	150.448	168.346	183.897	200.947
1419202_at	13011	Cst7	108.894	226.879	216.897	209.349	202.351	196.076	191.163	186.568	182.101	178.233	174.492	170.744	168.72	167.078	165.621	166.01	168.657	173.377	178.301	188.198	198.203	209.311	221.304	234.919	249.433
1419203_at	24082	Map2k3os	145.883	96.6037	108.389	118.982	128.387	137.28	144.617	151.5	156.535	160.742	163.75	165.971	168.406	170.828	173.158	175.977	177.018	177.816	176.56	175.005	174.072	172.668	171.069	171.227	172.059
1419204_at	13388	Dll1	215.872	245.307	228.58	215.34	205.263	197.829	192.712	188.851	186.64	186.006	186.038	188.583	192.29	197.955	205.42	214.004	220.916	228.597	233.629	232.509	229.775	226.87	223.348	220.647	218.891
1419205_x_at	66614	Gpatch4	145.482	180.891	192.523	205.499	214.7	225.038	231.353	237.264	241.45	244.102	245.137	246.387	245.312	242.795	239.048	234.771	228.254	220.407	211.113	201.296	194.351	187.036	180.173	175.529	173.118
1419207_at	22696	Zfp37	21.1756	24.1646	23.7394	23.3924	23.3007	23.364	23.5579	23.6901	23.9806	24.1887	24.2179	24.397	24.471	24.5937	24.7309	24.9136	24.9088	24.818	24.5397	23.8608	23.2279	22.6419	22.1929	21.9199	21.7863
1419212_at	50723	Icosl	168.904	241.617	230.498	223.289	216.513	211.42	209.285	207.668	206.13	206.362	207.667	210.112	215.199	221.538	229.918	239.946	253.831	264.505	274.594	282.376	287.245	292.341	295.447	299.208	303.104
1419213_at	NA	NA	249.883	291.947	311.494	323.945	335.013	342.126	344.86	345.224	343.785	339.401	330.732	322.699	315.706	307.95	300.209	288.226	279.083	272.356	270.593	271.848	280.752	292.458	303.675	315.299	330.922
1419215_at	71872	Aox4	43.8038	48.9249	47.621	46.7116	45.8466	44.9062	43.8045	42.647	41.7548	40.9021	40.0771	39.4477	38.814	38.3668	38.1962	38.0408	37.9264	37.781	37.2792	36.9674	36.7406	36.5543	36.472	36.8137	37.4532
1419216_at	12009	Cep131	207.18	110.095	128.204	142.663	155.702	166.481	174.224	180.223	182.679	183.204	182.365	179.85	177.793	173.67	170.248	166.748	165.655	168.061	174.155	185.75	201.085	217.79	238.241	257.784	275.185
1419217_at	27414	Sergef	124.558	165.188	160.049	157.603	154.202	152.171	151.442	150.978	150.926	151.767	153.454	156.12	160.022	163.518	167.795	173.795	177.944	180.507	181.538	179.044	176.87	173.966	170.191	167.526	164.546
1419224_at	94047	Tmem121b	131.619	74.2738	76.0836	77.8867	79.3445	80.8892	83.4924	86.4969	90.4664	95.7935	102.499	110.12	117.973	127.754	139.293	148.88	157.166	163.326	166.27	163.621	158.034	150.122	142.069	133.862	126.944
1419228_at	114615	Elac1	84.2454	168.204	150.037	133.958	121.681	111.372	102.681	95.6426	90.3669	86.6206	85.5715	85.856	88.5151	92.7862	99.52	107.375	116.703	126.087	135.203	140.671	144.357	146.305	148.269	148.518	149.416
1419229_at	NA	NA	158.25	158.889	160.028	163.364	166.32	168.578	169.734	169.711	167.937	163.805	159.374	154.026	148.719	143.659	138.881	133.694	127.505	121.079	115.645	110.92	107.664	104.901	103.652	105.234	107.387
1419233_x_at	11806	Apoa1	38.1722	21.8893	35.2184	45.322	52.7255	58.0429	61.5771	63.2543	63.4042	61.889	59.2098	54.8861	49.6783	43.8589	38.6815	34.4822	32.099	32.923	37.478	46.2513	57.2355	68.9047	80.6216	92.5816	104.268
1419239_at	22712	Zfp54	38.4348	96.5188	98.2476	100.588	103.32	106.471	109.904	113.514	118.183	123.411	129.247	134.571	141.064	146.989	152.372	156.736	158.332	157.456	152.91	144.85	133.324	119.765	106.891	97.1084	87.6607
1419241_a_at	11634	Aire	81.2727	108.981	105.915	103.932	102.575	101.54	100.843	100.507	100.711	101.198	102.506	104.038	106.327	108.309	111.769	116.026	120.101	122.763	124.452	124.433	124.409	123.232	123.164	123.079	123.833
1419245_at	68365	Rab14	64.6359	78.517	88.4323	97.6314	107.835	117.169	125.834	134.113	140.812	146.855	152.247	157.329	161.261	165.342	167.012	169.044	169.22	167.353	163.32	158.253	151.746	145.916	140.807	136.507	133.662
1419246_s_at	68365	Rab14	4501.8	2781.09	3227.63	3620.31	3862.47	4024.56	4222.57	4289.79	4391.21	4516.32	4532.65	4570.1	4502.95	4454.25	4432.14	4380.9	4332.23	4223.93	4183.94	4122.44	4100.41	4149.91	4093.68	4111.61	4071.39
1419248_at	19735	Rgs2	479.043	936.532	894.786	864.299	845.558	826.36	812.508	807.918	816.92	829.255	845.01	867.7	898.78	929.361	947.807	964.11	963.144	944.07	906.883	862.245	808.849	745.685	673.879	601.458	536.46
1419249_at	18647	Cdk14	31.3773	52.1359	53.1323	54.4968	55.518	55.8353	56.2765	56.5928	56.8771	56.7374	57.0352	56.8501	56.8379	56.1573	55.3891	54.4555	52.8981	50.6295	47.86	44.4344	41.1929	37.7025	35.1876	32.9289	31.0261
1419251_at	13858	Eps15	191.055	329.356	331.329	334.371	336.466	337.764	336.737	335.966	333.545	328.662	323.493	318.245	312.09	305.6	299.42	290.304	285.874	285.922	294.066	309.246	328.247	350.538	370.374	395.118	413.003
1419253_at	17768	Mthfd2	646.069	436.398	470.811	495.248	521.411	542.384	560.427	582.362	597.665	608.4	616.867	626.003	631.868	637.462	642.913	651.572	657.324	661.982	667.947	672.977	678.922	678.678	681.15	679.122	675.519
1419258_at	21399	Tcea1	11.5932	2147.86	1975.12	1850	1739.4	1604.52	1529.35	1455.51	1410.31	1378.87	1360.88	1353.65	1350.82	1357.11	1363.61	1381.93	1404.4	1448.38	1495.47	1551	1600.68	1636.05	1679.72	1685.35	1704.67
1419259_at	20163	Rsu1	629.544	1113.13	973.842	863.12	779.184	705.714	655.707	611.858	584.24	571.035	571.426	582.393	600.779	624.68	652.619	683.367	705.106	729.473	736.594	734.351	717.072	692.747	666.783	630.072	599.34
1419264_at	67463	Poc5	70.254	137.524	142.691	147.925	153.651	159.458	164.778	168.964	172.307	175.162	176.694	178.543	180.031	181.023	181.569	181.364	179.8	177.785	173.189	168.145	163.146	159.05	155.671	153.055	150.459
1419269_at	110074	Dut	46.7324	218.478	248.824	276.162	303.312	326.539	345.109	355.695	357.486	352.804	338.279	317.404	297.738	272.731	246.061	221.827	201.317	187.051	180.262	185.392	197.437	213.258	231.368	250.373	266.76
1419276_at	18605	Enpp1	30.9884	92.5823	86.5892	81.0587	76.8357	72.2895	68.0677	64.3771	61.5663	59.1371	56.9541	54.9526	53.1896	51.9692	51.1289	50.4545	50.0959	50.2508	50.337	50.6241	51.1924	51.6808	52.3377	53.4634	55.0011
1419281_a_at	22687	Zpr1	516.841	316.313	374.973	427.756	471.491	506.875	535.533	553.427	565.199	567.261	565.742	557.633	541.71	529.449	511.881	491.952	474.959	467.918	473.457	490.843	511.78	538.904	567.83	606.256	634.904
1419282_at	20293	Ccl12	58.1601	109.272	112.419	115.907	119.934	123.054	126.319	128.928	131.384	132.481	133.371	133.38	134.677	135.811	136.088	137.712	137.467	135.537	132.332	128.793	125.602	122.492	120.536	118.895	119.276
1419286_s_at	12589	Ift81	242.538	308.979	297.109	288.092	281.854	279.119	277.549	277.028	279.232	282.779	288.584	295.081	304.453	313.561	322.84	332.686	342.296	345.067	342.629	331.194	316.613	298.411	282.906	269.259	253.759
1419289_a_at	20972	Syngr1	260.233	374.197	347.601	326.843	307.39	293.379	282.517	273.114	267.512	264.247	263.147	264.932	267.631	274.405	281.543	290.744	302.936	313.592	326.737	339.341	349.351	362.317	370.419	383.15	393.326
1419290_at	67011	Mettl6	299.255	693.312	671.599	648.466	624.312	609.012	599.649	597.575	598.776	606.869	620.514	641.759	663.959	684.651	702.215	722.335	729.275	732.463	720.108	695.227	662.048	615.252	568.088	533.264	496.603
1419291_x_at	14455	Gas5	7126.7	5909.92	5938.93	5964.16	5932.52	6005.91	6113.71	6215.36	6292.27	6375.97	6478.75	6569.43	6678.49	6746.52	6812.77	7002.03	7208.03	7404.01	7701.68	7643.51	7382.64	7215.34	7278.82	7284.44	7189.22
1419292_at	78558	Htra3	289.014	328.346	300.306	275.452	257.149	243.851	235.258	230.415	231.094	234.426	241.002	250.6	262.239	280.116	300.362	316.914	333.534	345.874	349.968	344.544	330.608	312.67	296.638	281.665	266.556
1419295_at	26427	Creb3l1	64.229	104.549	96.2754	89.4918	82.9781	77.4582	72.8273	68.2034	64.7034	62.4826	61.5092	61.0338	61.6609	63.1205	65.2699	68.7266	72.6231	76.0227	79.5376	82.8839	85.2882	86.616	88.4536	90.7081	92.8568
1419297_at	15001	H2-Oa	640.805	1291.11	1166.48	1059.34	977.55	904.904	850.774	801.418	762.436	739.622	715.657	704.349	692.513	681.532	677.931	680.359	685.047	701.448	728.545	764.845	804.553	836.46	879.108	914.29	954.455
1419298_at	269823	Pon3	92.7401	420.696	370.814	328.349	294.294	268.683	248.187	232.747	223.567	217.478	215.73	214.561	217.005	219.822	225.582	230.829	237.386	242.124	241.488	235.217	225.424	216.763	207.617	199.428	193.215
1419299_at	66439	Borcs7	356.73	327.192	355.97	379.335	395.32	408.357	418.026	424.881	432.395	441.08	447.37	454.021	461.035	466.574	467.796	467.982	463.776	455.967	448.012	436.251	423.74	413.62	405.666	398.676	390.398
1419302_at	56198	Heyl	58.4656	98.7241	95.9937	93.9022	91.7258	90.4844	88.3754	86.7796	85.1359	83.5119	82.0502	81.0774	80.0039	78.7322	78.0285	77.4418	76.4316	75.7249	74.7433	74.1757	73.4227	72.3524	71.6856	71.6434	71.7415
1419305_a_at	66153	Fbxo36	250.091	128.178	112.455	99.8321	88.1728	77.4962	67.9062	60.6089	56.4419	55.0774	57.2465	63.1943	73.6314	87.4685	106.195	130.802	158.033	192.858	232.539	272.461	314.851	352.308	389.983	427.156	462.415
1419307_at	72049	Tnfrsf13c	106.709	139.963	133.485	128.479	125.096	122.362	119.61	116.926	114.695	112.44	111.136	110.118	108.709	108.093	109.033	111.427	114.292	117.436	121.032	125.251	129.746	134.838	138.75	143.684	148.576
1419309_at	14726	Pdpn	222.975	382.716	368.461	354.947	343.689	334.309	324.867	317.01	308.745	303.404	300.344	295.691	294.596	294.463	295.279	298.91	301.302	305.034	308.836	310.869	312.321	311.517	313.783	316.089	324.048
1419310_s_at	19727	Rfxank	214.977	189.25	193.837	198.138	199.613	200.297	200.394	199.127	197.772	195.309	192.173	189.34	186.329	183.625	182.401	183.338	187.949	197.299	214.302	237.976	265.481	294.276	318.127	344.024	364.158
1419315_at	98365	Slamf9	135.879	309.809	287.311	270.766	257.492	247.694	239.399	233.406	230.51	228.018	227.027	228.437	229.866	233.184	236.578	240.694	245.763	245.686	242.235	233.301	221.702	213.229	203.696	195.409	190.757
1419316_s_at	13972	Gnb1l	107.107	205.097	215.401	224.995	232.867	240.902	247.069	249.544	249.994	248.177	245.471	241.393	235.61	229.154	222.137	216.846	214.401	214.113	220.727	231.647	248.167	267.038	282.609	296.807	308.237
1419329_at	20410	Sorbs3	183.783	135.431	141.908	147.361	153.65	159.617	165.296	169.702	174.175	177.813	181.355	184.782	189.161	193.884	199.407	203.917	208.076	210.175	209.41	206.41	202.055	197.864	192.421	189.126	187.871
1419334_at	12477	Ctla4	139.352	164.018	165.898	170.583	174.448	179.06	183.807	187.121	189.683	191.932	194.35	195.676	196.698	198.301	200.154	201.187	200.748	198.924	193.725	187.901	179.558	172.304	165.257	159.452	154.913
1419345_at	19226	Pth	344.144	371.947	426.82	489.278	552.039	608.565	662.734	683.955	677.383	646.761	601.408	553.109	500.093	452.521	406.869	365.83	334.277	309.87	291.186	278.983	275.35	279.052	285.527	297.169	310.893
1419350_at	170833	Hook2	155.451	189.905	184.36	182.522	180.259	177.933	178.664	179.5	179.128	180.186	181.455	183.309	186.213	189.71	194.967	199.147	203.217	206.172	206.34	203.615	200.799	196.18	191.078	187.943	187.184
1419360_a_at	268996	Ss18	2168.29	2113.67	2092.16	2083.11	2087.86	2084.73	2111.78	2132.47	2158.89	2194.7	2270.38	2329.83	2382.54	2429.62	2475.94	2510.57	2560.37	2553.01	2558.08	2503.54	2391.86	2290.29	2158.32	2031.13	1918.75
1419361_at	268996	Ss18	7.62972	592.709	440.139	307.123	196.108	112.121	12.3422	8.08201	7.67011	7.50845	7.51142	7.58174	7.76884	8.07048	8.61645	9.5914	21.8621	65.3792	86.7493	87.1457	70.9713	41.0316	10.9591	9.67529	9.02805
1419362_at	66223	Mrpl35	76.4668	127.726	131.714	135.525	140.448	144.678	149.253	153.753	156.666	159.803	161.918	163.602	164.51	165.982	165.194	164.295	162.083	157.798	152.783	146.499	140.204	133.454	127.167	122.509	118.475
1419363_a_at	66223	Mrpl35	1312.7	1564.32	1593.16	1610.55	1612.23	1623.96	1628.71	1611.5	1601.17	1587.84	1571.96	1564.83	1539.41	1532.83	1508.54	1494.85	1480.39	1477.91	1480.39	1503.01	1538.25	1572.37	1620.83	1638.04	1671.72
1419365_at	18631	Pex11a	49.9139	92.565	90.8659	89.6242	88.5074	88.1609	87.8208	87.6271	87.604	88.1989	88.8922	90.1168	91.8377	93.5983	95.4753	97.3448	98.4203	98.036	96.1239	92.6576	88.588	84.1253	80.4381	77.2284	74.8475
1419367_at	67460	Decr1	619.628	875.906	847.35	823.739	802.469	789.94	774.91	761.836	760.117	761.952	764.469	768.901	783.658	795.254	813.785	830.777	855.84	877.703	894.611	909.246	923.319	935.88	940.096	945.875	954.405
1419369_at	56515	Rnf138	197.974	142.296	154.837	169.074	184.925	199.745	215.501	230.085	245.259	259.967	275.613	290.045	304.674	317.002	329.811	342.083	348.877	348.643	343.656	328.08	310.407	288.727	270.737	249.767	232.065
1419372_at	56494	Gosr2	7.01333	234.126	238.033	239.724	243.346	244.578	247.386	248.192	247.919	250.096	253.51	256.04	258.651	265.015	274.524	284.183	298.627	311.306	326.489	341.491	354.194	367.206	378.598	393.943	404.594
1419374_at	22380	Wbp4	677.625	425.43	452.306	469.614	484.857	496.634	506.539	514.338	525.216	534.495	547.216	557.228	568.096	588.463	606.014	627.463	649.809	674.189	697.188	722.387	744.417	760.981	778.759	792.955	808.709
1419375_at	22380	Wbp4	662.649	587.166	601.344	615.8	621.704	637.63	651.432	661.327	665.656	679.388	689.123	703.174	712.717	724.21	743.266	762.421	774.597	793.668	813.29	829.513	842.548	854.169	860.919	866.122	863.816
1419377_at	192191	Med9	35.3878	111.711	117.856	125.015	129.976	135.773	140.607	144.79	147.01	148.861	149.384	149.339	149.177	148.014	146.228	143.669	141.243	137.592	133.379	130.718	130.164	129.659	130.5	131.633	133.284
1419378_a_at	11936	Fxyd2	2067.75	5294.12	4920.21	4599.23	4246.66	4070.35	3868.82	3768.42	3739.58	3712.54	3710.65	3725.76	3763.73	3812.55	3828.87	3862.58	3984.99	4085.62	4086.34	4077.88	4068.18	4004.16	3884.86	3791.49	3771.1
1419379_x_at	11936	Fxyd2	2015.81	3969.45	3806.67	3561.52	3343.2	3266.39	3129.89	3005.31	2918.69	2879.8	2897.28	2901.96	2942.16	2961.74	3018.46	3093.01	3145.46	3223.56	3256.66	3286.71	3288.64	3260.88	3281.6	3290.64	3279.5
1419381_at	57321	Terf2ip	10.7905	48.5052	53.3529	58.4549	63.3862	67.7609	72.5306	76.3653	79.9962	83.2669	86.2318	89.3465	92.0255	94.2091	95.2927	95.3384	93.867	89.9074	83.5772	76.2308	68.6194	60.3478	53.0564	47.0405	41.5856
1419383_at	20203	S100b	82.8148	11.9619	17.7985	25.4963	31.495	36.3092	39.9579	42.2952	43.7653	44.2868	44.3099	44.1717	44.0714	44.2603	45.3055	47.1512	50.6507	55.3308	61.8175	69.2056	77.9129	85.9676	95.1574	105.474	117.484
1419387_s_at	17063	Muc13	121.947	140.117	127.468	117.199	109.942	102.976	97.2378	92.7397	89.2146	87.0247	86.8074	87.8539	90.9983	94.9924	101.098	108.395	117.732	126.652	136.092	143.286	148.814	155.556	161.498	166.082	171.243
1419392_at	26875	Pclo	275.438	254.554	258.169	261.236	266.114	274.734	282.087	288.184	295.464	303.484	313.323	323.728	337.114	351.389	365.452	381.475	394.666	402.044	406.329	402.02	390.338	376.297	361.99	351.845	341.903
1419394_s_at	20201	S100a8	5874.66	960.308	676.784	480.851	357.86	280.17	232.577	211.251	207.693	219.579	250.914	305.808	397.647	534.468	742.404	1012.23	1376.29	1853.72	2468.3	3169.95	4075.84	5007.77	5985.56	7584.71	9531.92
1419397_at	18968	Pola1	1243.49	833.733	875.795	912.537	944.763	996.015	1037.2	1092.51	1151.48	1203.31	1274.97	1350.51	1413.27	1484.38	1545.04	1602.54	1652.3	1688.02	1692.58	1655.17	1593.56	1513.04	1419.58	1333.85	1250.82
1419403_at	170748	Smco4	302.586	329.814	341.955	359.342	374.739	390.533	403.879	414.238	421.86	425.761	424.574	422.436	416.69	412.064	406.667	400.137	393.122	384.259	375.606	365.322	355.876	349.157	343.638	337.693	334.781
1419404_s_at	NA	NA	8.92981	99.212	93.7897	89.2128	84.2963	80.4827	76.5062	73.6637	71.2169	68.6429	66.4596	64.189	61.9883	58.4991	54.0781	48.3627	41.7719	33.9152	25.3346	16.9592	11.6795	11.0052	10.7617	10.6406	10.5525
1419406_a_at	14025	Bcl11a	189.172	320.589	299.201	282.722	268.276	257.517	249.696	242.245	236.223	231.917	227.743	225.753	225.829	227.368	230.272	234.483	241.641	247.354	252.734	254.713	257.924	263.188	269.081	274.36	279.52
1419410_at	53314	Batf	273.551	276.994	258.822	240.866	229.753	220.088	212.154	206.572	201.585	197.44	194.361	192.051	191.115	191.772	194.809	198.473	204.649	212.361	221.599	231.801	244.62	257.756	271.599	281.57	291.622
1419415_a_at	19411	Rarg	191.434	276.125	258.314	240.486	229.738	220.771	213.507	208.338	204.784	202.405	201.52	203.024	205.529	210.859	218.733	226.82	238.777	250.802	259.049	265.789	272.013	277.765	280.88	284.859	289.508
1419423_at	192188	Stab2	319.644	494.953	422.413	366.916	323.098	291.318	268.6	256.177	251.189	253.552	261.99	276.291	297.961	322.095	352.159	385.62	420.122	444.369	455.298	453.907	438.251	415.286	390.471	363.834	340.905
1419426_s_at	NA	NA	511.164	1384.46	1405.18	1422.89	1427.3	1407.86	1397.71	1366.56	1298.6	1226.07	1149.45	1060.2	973.76	893.74	836.764	796.267	770.27	752.384	750.505	768.598	803.7	844.839	915.317	1001.44	1106.23
1419428_a_at	14387	Gaa	292.647	675.72	637.338	609.186	581.437	560.138	544.293	530.662	517.968	507.384	499.006	492.726	488.519	484.166	483.074	479.168	472.225	466.062	458.285	446.651	428.799	415.439	402.835	391.008	379.721
1419433_at	18207	Nthl1	125.977	112.443	120.381	127.588	133.425	139.695	143.777	147.516	148.393	148.772	147.382	145.708	143.573	141.385	139.039	137.653	136.841	137.761	141.159	148.034	158.472	170.516	182.438	195.496	211.098
1419435_at	11761	Aox1	237.69	324.901	318.969	316.979	314.32	311.946	308.834	304.862	299.69	294.163	288.405	282.475	276.076	272.37	269.924	269.234	268.315	268.393	269.438	267.953	269.704	272.878	275.985	280.166	285.175
1419453_at	56207	Uchl5	51.7644	57.6464	67.4286	76.9978	86.1067	95.1218	103.875	110.549	116.772	122.315	126.904	129.543	131.311	131.699	131.082	127.551	121.969	113.269	102.357	89.179	77.1979	64.3655	52.7336	42.9724	34.0514
1419454_x_at	17344	Pias2	104.745	110.231	123.024	135.036	147.484	160.395	171.759	183.336	193.12	202.675	211.818	219.874	226.167	231.48	234.39	234.295	230.036	221.061	205.844	187.139	166.456	146.171	127.193	109.05	93.8169
1419455_at	16155	Il10rb	565.669	1093.79	989.28	908.437	841.317	782.069	739.686	705.69	683.702	672.664	665.493	666.054	673.447	678.194	688.319	696.398	699.704	698.501	687.472	669.529	643.22	605.744	564.084	536.707	506.419
1419456_at	67880	Dcxr	1235.25	2779.17	2543.47	2332.94	2201.13	2040.22	1965.18	1884.58	1844.85	1797.44	1772.4	1753.75	1752.23	1779.27	1803.56	1831.44	1900.34	1951.69	2011.63	2070.62	2127.63	2172.77	2219.81	2303.15	2369.57
1419460_at	67053	Rpp14	209.026	320.925	315.308	311.532	307.878	306.83	308.218	309.901	313.694	319.634	326.711	338.42	349.767	363.958	378.445	395.323	412.764	425.199	432.098	434.859	428.717	422.814	412.485	405.031	398.075
1419461_at	67053	Rpp14	918.052	622.282	639.553	653.457	661.599	672.27	679.279	686.717	691.653	693.479	700.612	710.316	719.413	724.134	739.284	753.47	764.88	777.049	794.302	811.016	819.522	831.56	838.813	848.447	850.101
1419469_at	14696	Gnb4	321.777	227.846	227.942	228.313	229.99	232.338	235.43	239.969	244.738	251.72	259.366	268.747	280.145	294.216	307.701	319.692	332.596	343.618	349.432	349.536	343.839	337.98	329.885	320.329	314.644
1419470_at	14696	Gnb4	469.339	349.417	359.984	369.594	378.234	387.172	396.059	405.394	411.865	420.423	428.044	436.304	443.883	450.964	462.907	475.179	484.348	498.844	511.937	522.815	530.627	535.926	543.038	550.805	554.942
1419472_s_at	18221	Nudc	1988.73	2800.38	2762.93	2753.65	2742.25	2751.24	2714.25	2708.31	2662.62	2584.1	2526.93	2515.57	2478.46	2457.33	2417.65	2369	2295.22	2266.07	2241.77	2226.85	2231.86	2189.21	2165.65	2159.41	2124.95
1419473_a_at	12424	Cck	34.6088	41.4646	41.2397	41.556	41.7556	42.0062	41.6655	41.3487	41.159	40.73	40.1113	39.5809	38.826	38.1617	37.6951	37.1675	36.6852	35.9682	35.3856	34.8904	34.6466	34.4957	34.5222	34.8627	35.2053
1419476_at	58860	Adamdec1	290.276	2314.24	1997.96	1797.81	1565.9	1401.27	1302.4	1206.2	1143.02	1076.62	1039.02	1012.05	993.172	989.299	988.145	989.551	993.564	1000.25	993.84	986.968	978.9	956.539	936.626	918.837	909.762
1419483_at	12267	C3ar1	40.9478	56.7197	60.3125	63.4604	66.13	68.6604	70.8238	72.4611	74.1454	75.3778	76.407	77.6606	78.4939	79.1825	79.4064	78.7509	77.3353	74.4243	69.9967	64.0486	58.0883	51.5712	46.0337	41.1611	37.0632
1419485_at	17300	Foxc1	24.221	51.3007	52.7035	54.8212	56.5133	57.8048	58.7689	59.4187	59.9027	59.7793	59.4393	58.7748	57.5451	56.1025	54.647	53.6472	51.9681	50.4104	48.8238	47.4702	46.2804	45.2501	44.8689	45.1584	45.572
1419488_at	231130	Tnip2	59.4816	126.957	125.199	123.694	122.105	121.736	120.676	119.614	118.207	116.763	115.642	114.351	112.073	110.375	108.723	107.418	105.23	103.05	100.765	99.4719	98.9836	98.7286	99.3878	101.084	103.444
1419491_at	13214	Defb1	84.4352	212.648	191.63	177.13	165.632	156.207	149.116	143.3	140.062	138.169	137.586	138.697	140.47	143.842	148.096	152.741	157.306	161.589	164.596	165.278	164.615	163.943	163.023	161.976	161.818
1419492_s_at	13214	Defb1	137.814	149.322	141.791	134.526	129.209	125.634	123.201	120.266	119.077	118.641	119.528	121.018	123.524	127.13	131.804	137.781	142.322	145.326	147.991	148.29	148.022	147.748	148.431	148.276	149.15
1419493_a_at	21985	Tpd52	1108.18	1804.61	1737.84	1677.85	1616.96	1581.8	1555.42	1546.01	1524.37	1516.05	1515	1517.19	1523.37	1544.11	1551.68	1557.28	1569.42	1571.24	1568.25	1554.61	1538.58	1524.47	1503.52	1486.18	1462.76
1419494_a_at	21985	Tpd52	563.764	629.943	555.441	494.973	449.932	412.94	384.242	367.128	358.1	356.155	360.818	372.704	389.585	412.079	439.931	468.857	496.449	519.663	533.496	537.919	531.421	523.284	507.658	490.095	477.271
1419495_at	93757	Immp2l	131.491	200.498	196.004	194.4	191.763	190.804	190.294	189.688	187.933	186.984	185.099	183.575	182.98	182.096	181.68	181.617	182.044	182.565	183.408	185.511	187.646	190.261	190.977	193.97	197.544
1419498_at	66601	Tmigd1	16.5449	29.4582	27.5295	25.9585	24.4628	23.5366	22.8372	22.3738	22.1297	22.1322	22.1921	22.5401	22.9611	23.4404	24.1546	24.857	25.588	26.1024	26.5214	26.5877	26.5063	26.407	26.1123	26.0631	26.1335
1419499_at	14732	Gpam	661.373	592.732	607.617	625.293	636.539	654.314	670.218	683.855	697.108	712.658	727.789	745.581	769.896	789.737	810.401	826.58	842.379	852.28	853.829	846.072	833.452	817.726	798.696	779.932	761.611
1419502_at	80860	Ghdc	53.7273	105.772	104.73	104.463	104.044	103.778	103.298	102.34	101.319	99.906	98.1202	96.6595	94.7085	92.8221	90.9117	89.5959	88.7634	88.8665	90.1525	92.6762	96.3742	100.362	104.275	110.95	115.99
1419503_at	20856	Stc2	100.293	81.7551	82.2878	82.8927	83.933	84.9645	86.6311	87.7668	89.2684	91.57	93.9224	97.5304	101.328	105.034	109.583	114.865	119.776	123.332	125.059	125.301	124.488	122.403	121.148	119.747	119.936
1419509_a_at	56174	Nagk	375.067	655.433	606.547	570.995	539.585	517.216	496.288	481.623	470.837	462.703	456.948	453.605	452.172	452.422	455.883	462.676	469.699	478.5	492.388	501.855	509.435	520.065	526.395	536.991	543.033
1419513_a_at	13605	Ect2	1579	686.627	825.02	952.6	1087.18	1224.5	1325.15	1446.99	1569.17	1683.72	1794.3	1887.19	1971.38	2013.77	2078.5	2093.21	2089.18	2039.67	1962.35	1833.55	1664.37	1472.65	1275.05	1104.88	935.686
1419515_at	26382	Fgd2	114.109	152.512	151.874	152.456	151.454	151.315	151.795	151.781	151.095	149.933	149.559	149.238	149.776	150.729	151.865	153.058	154.664	155.342	156.735	157.199	157.762	158.869	160.639	162.883	165.055
1419519_at	16000	Igf1	444.763	536.194	495.729	464.572	442.091	426.26	418.889	418.846	428.847	448.033	471.223	505.63	544.543	594.393	647.853	696.477	740.538	765.147	773.908	763.562	730.567	687.627	639.574	587.089	541.038
1419521_at	22756	Zfp94	19.1926	48.3952	50.4441	52.6326	54.7334	56.0576	57.4671	58.5584	59.7819	60.7814	61.5488	62.0001	62.2009	62.1203	61.2869	60.3241	58.6992	56.5534	53.894	51.2079	48.904	46.2145	44.5146	43.0479	41.9609
1419524_at	21990	Tph1	63.3222	96.1261	90.9502	86.0865	82.4911	79.5135	77.0801	76.0151	75.9093	76.6249	78.5024	81.3428	85.0913	89.8101	95.353	101.609	106.986	111.874	114.658	114.786	113.886	111.569	109.616	108.694	108.258
1419526_at	14191	Fgr	236.899	381.387	324.528	275.673	237.119	208.637	187.344	171.427	160.561	151.763	147.123	145.438	147.151	152.027	159.893	173.115	188.521	206.168	226.398	243.664	258.567	273.089	282.322	288.939	296.889
1419530_at	16160	Il12b	32.4906	65.9032	60.7941	56.9383	53.6788	50.6694	48.7464	47.6123	47.6359	48.7129	50.4672	52.8631	56.2075	59.4843	62.807	65.9126	67.7417	67.6439	65.0733	60.2971	53.9606	46.5803	39.716	33.5475	27.5902
1419532_at	16178	Il1r2	137.133	218.847	199.392	185.231	172.277	164.267	157.326	151.026	146.174	143.992	142.12	142.609	143.863	146.281	150.004	153.717	158.111	162.573	166.701	168.416	170.43	171.085	171.835	173.797	176.27
1419538_at	14255	Flt3	154.294	256.162	237.555	223.502	211.989	204.227	198.258	194.284	191.625	190.477	190.748	192.985	195.55	199.963	206.252	212.966	218.635	223.188	228.199	226.1	222.827	219.94	215.798	211.786	208.592
1419544_at	66335	Atp6v1c1	240.321	716.474	656.455	600.423	555.038	518.278	490.26	471.458	459.744	453.438	453.195	459.667	473.012	491.83	520.672	550.737	594.048	640.513	681.75	724.207	757.83	783.14	804.03	820.816	831.322
1419545_a_at	66335	Atp6v1c1	2411.46	2772.62	2822.35	2918.28	3016.08	3028.4	3053.83	3093.95	3102.52	3120.94	3130.28	3172.07	3180.67	3209.97	3241.04	3244.63	3262.54	3278.41	3294.2	3340.79	3355.02	3412.45	3400.78	3420.38	3483.98
1419546_at	66335	Atp6v1c1	597.295	746.592	767.011	787.979	803.017	820.423	837.033	849.145	860.813	869.371	884.835	895.376	910.607	925.706	936.282	942.806	947.902	950.861	950.553	944.998	935.257	927.711	916.935	899.909	888.213
1419547_at	68636	Fahd1	66.6173	111.203	112.09	113.278	114.904	116.305	116.743	117.439	117.993	118.084	118.907	119.055	118.957	118.871	118.209	116.557	114.595	110.938	106.806	102.582	98.6746	94.4583	92.7156	91.0919	89.6637
1419548_at	16646	Kpna1	325.752	270.519	268.01	265.996	266.035	270.206	273.278	278.594	284.401	292.617	303.544	314.235	328.44	347.334	364.03	384.1	403.555	415.446	422.965	420.847	412.433	399.925	383.737	370.867	356.334
1419550_a_at	53416	Stk39	144.358	193.305	179.288	168.405	161.244	153.717	148.373	144.053	141.194	138.783	137.939	136.473	136.51	137.389	137.678	139.224	139.992	140.473	141.063	142.491	143.899	145.733	147.716	149.26	150.521
1419551_s_at	53416	Stk39	281.289	228.57	219.427	213.28	208.419	206.28	205.369	206.778	208.776	212.37	218.596	226.045	236.308	246.896	261.042	275.504	289.394	301.097	306.88	306.758	299.835	292.113	283.914	276.831	269.994
1419552_at	52665	Echdc1	245.832	365.078	363.505	363.146	364.766	367.008	368.637	373.282	377.64	381.588	386.599	392.578	396.775	401.815	406.057	409.062	407.256	399.474	387.073	370.177	348.061	326.099	305.358	288.169	273.167
1419560_at	15450	Lipc	32.4093	59.2263	53.6898	49.7624	45.8068	42.3114	39.3043	37.3474	36.4329	36.3305	36.9116	38.0456	39.6282	41.5838	43.3658	45.2972	46.4631	46.6327	45.3227	42.5476	38.8669	34.6153	30.3246	26.5216	23.1029
1419562_at	12211	Birc6	1666.53	455.374	641.994	811.037	958.98	1090.01	1208.3	1302.27	1383.97	1454.97	1497.68	1517.04	1530.63	1537.5	1501.52	1453.41	1391.46	1328.02	1220.21	1098.87	985.955	865.038	758.071	643.629	535.843
1419564_at	68910	Zfp467	100.242	91.6077	97.2742	102.334	107.062	111.101	114.164	117.84	119.904	123.105	125.579	127.64	129.403	131.344	133.502	135.778	136.852	136.222	135.737	133.693	133.783	133.011	132.698	133.075	134.428
1419569_a_at	57444	Isg20	4161.92	4898.06	4734.38	4329.22	4166.12	3976.29	3841.92	3778.61	3751.12	3738.97	3722.65	3740.05	3772.23	3789.25	3815.44	3836.09	3846.92	3968.63	4006.94	4009.33	3981.69	3939.81	3828.2	3769.03	3752.75
1419573_a_at	16852	Lgals1	4043.63	4126.93	4254.94	4211.77	4139.81	4060.85	3979.27	3898.75	3846.32	3766.63	3665.97	3525.56	3370.95	3200.43	3027.08	2849.17	2704.07	2631.16	2639.28	2743.52	2956.64	3092.72	3326.85	3605.32	3831.94
1419584_at	209683	Ttc28	294.891	256.037	259.893	260.474	260.196	260.905	260.443	260.176	258.737	258.477	258.985	259.553	258.354	259.823	259.01	256.665	252.503	245.881	237.438	226.587	217.082	211.582	206.256	202.661	199.385
1419589_at	17064	Cd93	290.989	330.911	322.276	317.211	313.32	311.897	312.299	314.265	319.201	325.456	336.43	346.254	356.137	367.814	377.596	383.671	385.554	379.775	362.292	335.281	302.313	269.535	233.753	203.733	179.67
1419594_at	13035	Ctsg	107.833	56.3687	51.7917	48.5937	45.2273	42.6951	40.6055	39.5498	39.993	41.6132	44.0547	48.1444	53.42	60.181	68.1154	77.1599	86.3038	96.7747	104.866	111.665	116.357	119.932	123.654	126.486	129.95
1419595_a_at	14590	Ggh	780.12	795.093	764.439	745.459	728.628	715.199	706.797	702.379	700.502	700.706	704.145	711.783	722.293	727.262	743.496	760.403	771.124	778.966	793.827	804.745	806.992	805.175	807.063	803.922	807.063
1419598_at	68774	Ms4a6d	51.9182	98.3557	99.2311	100.698	101.997	103.474	105.248	105.816	106.426	107.265	107.949	108.356	108.189	107.613	107.264	105.919	103.504	99.1232	92.8637	86.2466	78.8264	71.4892	64.3419	58.6771	54.2358
1419599_s_at	68774	Ms4a6d	139.041	249.169	266.466	283.963	300.535	316.528	328.755	336.087	339.194	334.895	325.913	317.955	309.49	302.724	293.643	283.835	277.18	271.393	266.947	261.139	258.66	259.919	262.459	268.202	273.006
1419601_at	16513	Kcnj10	269.827	477.464	409.548	359.682	317.774	286.707	263.659	250.394	244.003	244.3	250.284	260.427	275.963	297.197	319.404	345.326	368.563	387.608	395.459	391.617	377.603	360.718	339.684	318.047	302.902
1419602_at	15399	Hoxa2	47.1131	73.3112	70.6737	67.4499	65.3981	63.7676	62.0303	61.0344	60.6853	60.4384	60.688	61.0192	61.8523	62.5391	63.1069	63.6474	63.8466	63.0966	61.3742	58.5322	55.1559	51.3456	48.1433	45.3975	42.9741
1419603_at	15951	Ifi204	22.4475	43.1206	41.3745	40.3037	39.3095	38.4011	37.3365	36.4049	35.6085	34.75	33.9241	33.248	32.4484	31.5569	30.9658	30.2884	29.6321	29.0361	28.3879	27.6166	27.1243	26.8068	26.3942	26.5396	26.7805
1419605_at	17312	Clec10a	76.0276	192.119	177.315	166.462	158.967	150.848	146.223	142.608	140.86	140.219	140.888	142.702	145.472	149.024	152.818	156.419	158.959	159.727	158.039	153.555	147.185	140.747	133.215	126.901	122.061
1419606_a_at	21955	Tnnt1	212.24	201.507	225.741	247.679	268.786	287.369	299.915	308.019	310.581	309.499	305.438	297.457	288.009	277.892	266.736	259.558	254.846	254.301	260.46	273.721	293.025	313.775	335.711	357.793	381.056
1419609_at	12768	Ccr1	39.2898	44.7421	44.2937	44.2347	44.2855	44.4819	44.536	44.8292	45.4655	46.3884	47.5949	49.205	50.8352	52.4801	54.1522	55.831	56.9493	57.0772	56.1978	54.5431	51.9401	49.2797	46.325	44.1869	42.3142
1419616_at	12168	Bmpr2	123.763	49.7724	59.0676	66.5697	73.4479	78.8393	83.542	87.4615	90.9249	94.7089	98.8255	102.88	107.147	110.674	116.189	121.126	125.46	128.22	129.213	128.771	127.497	125.032	123.942	122.275	121.881
1419627_s_at	56620	Clec4n	708.56	1362.85	1245.49	1144.22	1063.08	1004.03	968.96	952.999	956.558	985.018	1019.94	1072.83	1138.95	1205.51	1278.94	1359.89	1411.63	1470.83	1492.54	1473.54	1441.77	1371.14	1294.01	1230.72	1152.13
1419638_at	13642	Efnb2	127.534	164.125	163.538	165.027	166.991	169.501	172.568	177.619	182.004	188.398	196.575	205.412	215.801	227.151	238.053	250.605	260.163	264.651	263.936	255.489	242.496	226.859	213.293	199.663	189.983
1419639_at	13642	Efnb2	266.077	232.4	234.486	238.677	245.255	253.235	262.728	273.818	286.812	300.428	318.11	341.482	364.057	389.406	418.737	446.38	465.815	479.564	486.051	479.621	462.879	439.63	416.51	397.22	375.192
1419641_at	19291	Purb	505.522	319.789	351.198	384.794	419.766	447.969	478.687	499.952	528.911	553.646	576.806	606.935	629.633	651.225	669.364	683.585	690	689.571	684.296	675.571	657.393	630.698	603.313	577.857	554.527
1419647_a_at	15937	Ier3	136.636	196.917	194.663	195.252	194.994	195.011	197.259	198.061	198.39	198.955	198.352	199.915	199.591	200.795	202.779	204.522	204.9	203.654	199.664	194.369	188.53	181.726	176.463	171.477	168.711
1419649_s_at	17913	Myo1c	1034.1	1173.38	1129.29	1089.92	1058.2	1034.75	1009.37	990.704	966.999	949.236	931.55	911.884	891.536	877.435	866.696	860.949	851.197	843.195	837.8	831.691	826.136	820.964	814.082	806.658	803.038
1419656_at	192287	Slc25a36	71.1245	147.292	157.688	168.693	180.968	191.448	203.037	212.153	220.984	229.676	237.28	244.31	251.233	257.593	262.878	267.736	270.29	270.115	268.112	261.295	254.222	245.687	238.658	231.288	226.52
1419657_a_at	192287	Slc25a36	1544.92	1005.1	1069.84	1137.55	1198.73	1247.09	1278.14	1321.05	1375.72	1440.64	1489.25	1537.17	1596.09	1649.55	1683.09	1698.41	1696.01	1657.17	1572.66	1439.29	1318.48	1179.38	1013.45	859.102	723.057
1419658_at	NA	NA	611.49	352.691	474.732	581.3	688.363	774.194	834.93	878.989	892.005	892.11	874.625	841.693	802.626	757.205	710.638	660.744	615.635	586.709	580.018	596.599	631.728	671.026	717.401	761.899	794.064
1419660_at	67008	Yae1d1	324.929	272.151	283.735	296.439	303.886	310.834	314.636	315.349	312.998	310.275	305.078	297.876	290.027	282.142	273.955	269.422	268.607	274.891	291.615	315.15	339.628	369.03	398.503	424.005	444.378
1419662_at	18295	Ogn	66.6338	48.335	43.0248	38.2025	34.2873	30.8747	28.7172	27.7155	27.7994	28.9561	31.039	33.9571	37.3803	41.4478	45.6112	50.1532	53.8019	56.0089	56.4083	54.7784	51.3311	46.9632	42.9303	38.596	34.8945
1419663_at	18295	Ogn	153.064	139.923	141.601	144.599	149.082	155.75	163.908	172.856	183.844	197.886	213.586	231.139	250.689	269.108	291.071	305.948	314.491	313.212	301.486	272.995	240.716	206.21	176.788	151.866	130.222
1419665_a_at	56312	Nupr1	166.964	157.202	154.5	154.608	153.863	154.051	155.671	155.871	156.844	157.587	158.766	160.539	161.706	164.183	165.861	168.194	170.273	170.482	168.128	163.777	159.218	154.526	150.47	146.829	143.831
1419666_x_at	56312	Nupr1	155.564	135.99	135.844	136.142	137.339	137.381	136.694	137.052	136.5	135.633	133.466	131.885	130.107	129.411	129.94	130.163	131.696	133.496	136.722	140.746	146.042	151.874	159.032	167.137	175.453
1419667_at	24051	Sgcb	50.6976	102.211	108.612	113.417	116.874	119.149	118.803	117.794	114.839	110.336	104.884	98.039	89.3979	80.2486	71.9951	65.6582	64.5957	73.1556	90.2752	115.302	145.649	175.37	203.481	232.152	260.638
1419669_at	19152	Prtn3	167.531	66.585	60.4862	55.824	51.7345	48.4896	46.2175	45.2106	45.8897	48.2726	52.0638	58.3379	66.0425	75.9338	88.0063	103.065	120.411	139.868	157.432	175.003	193.642	208.579	225.237	243.667	262.115
1419674_a_at	13479	Dpep1	42.9749	67.6564	64.1725	61.5963	59.4883	57.427	55.1497	53.5697	51.9794	50.5036	48.9923	47.5039	46.1072	44.9445	43.8275	42.9766	42.2903	41.6169	40.923	40.2728	39.8957	39.1428	39.0185	39.204	39.6933
1419683_at	76367	Trp53rkb	50.1348	107.902	107.952	108.936	110.343	110.519	110.509	109.126	106.537	103.601	99.0654	93.1461	86.9632	79.9298	73.4576	66.8309	61.8877	59.9125	61.7575	67.0881	75.4294	83.8589	93.7316	103.254	114.289
1419684_at	20307	Ccl8	274.853	1284.13	1194.8	1129.02	1063.61	1012.27	968.677	933.427	894.204	865.414	847.817	835.004	830.741	829.743	834.375	844.888	857.785	868.698	877.713	883.491	893.567	900.109	912.032	919.654	940.666
1419687_at	107227	Macrod1	359.928	393.022	397.721	399.924	405.18	407.337	408.376	406.593	404.357	402.35	400.635	397.783	397.011	395.14	398.633	405.043	415.509	428.726	448.127	472.66	498.849	524.361	544.935	572.697	602.025
1419690_at	NA	NA	428.411	304.72	314.892	320.834	328.346	333.68	338.02	342.529	346.563	350.629	353.731	358.324	362.497	372.148	381.744	397.256	418.706	444.028	471.453	502.445	529.529	556.297	579.5	607.449	624.506
1419691_at	12796	Camp	975.433	274.798	208.317	164.925	133.073	111.634	95.6001	84.4905	79.2689	79.676	86.2168	99.7993	119.251	148.67	186.861	245.612	323.014	419.12	522.676	642.116	755.037	878.043	1018.45	1179.12	1345.73
1419692_a_at	17001	Ltc4s	92.3961	108.158	98.379	90.193	82.9687	76.9827	72.4437	68.3635	66.4326	65.5497	66.4198	68.5948	71.7122	75.6892	80.5382	86.3588	92.1722	97.2696	100.095	101.612	101.287	99.558	97.849	97.5442	97.0205
1419693_at	140792	Colec12	27.6237	33.4313	32.4975	31.989	31.5936	31.7333	32.0732	32.6598	33.4848	34.5397	35.6534	37.1989	38.4458	39.9861	41.2775	42.1622	42.5575	42.2043	40.503	37.7875	34.6726	31.2654	27.8689	25.0708	22.5254
1419697_at	56066	Cxcl11	152.346	94.6723	99.1862	103.894	108.907	113.041	117.279	121.507	126.662	131.896	137.231	143.02	149.488	157.367	165.302	175.415	183.394	191.393	194.687	196.854	197.347	196.25	193.734	193.367	194.145
1419700_a_at	19126	Prom1	68.6155	118.908	116.187	116.093	116.698	117.953	118.96	121.383	125.675	130.721	136.908	143.682	151.708	160.609	170.282	179.015	186.938	191.197	189.629	183.453	174.136	163.339	152.62	142.107	133.635
1419703_at	53867	Col5a3	66.2761	70.7723	69.2315	67.017	65.8763	64.9422	63.8152	62.6597	62.2879	61.7991	61.6466	61.2906	61.2343	60.5578	60.0466	59.7738	59.607	59.1543	58.5337	58.2422	57.8954	56.997	56.316	55.9191	56.2426
1419704_at	NA	NA	14.581	104.231	91.7683	80.9129	71.5898	63.2286	55.522	49.5078	44.2787	39.7589	35.9924	33.1762	30.3899	28.208	26.3692	24.7974	23.5699	22.3711	21.2784	20.4151	19.7252	19.5043	19.4028	19.6889	20.1113
1419706_a_at	83397	Akap12	1411.76	456.087	729.091	960.85	1187.07	1346.19	1495.85	1605.59	1678.11	1713.44	1722.93	1701.73	1660.74	1614.09	1548.98	1468.77	1407.32	1368.12	1341.77	1343.92	1342.72	1364.46	1388.25	1414.11	1437.3
1419710_at	104079	Nxph3	206.869	111.954	114.153	117.426	120.787	123.493	126.652	130.46	134.933	138.444	144.316	150.223	159.776	168.887	180.472	193.041	207.895	221.641	235.342	243.934	250.671	255.776	261.115	265.642	268.789
1419711_at	12516	Cd7	269.916	426.412	376.185	335.354	300.344	275.155	253.41	237.032	226.381	218.724	215.188	212.479	213.673	216.085	222.351	230.147	242.901	254.732	266.323	276.247	285.018	292.875	299.522	304.276	312.277
1419712_at	16188	Il3ra	93.5823	70.858	86.7998	100.138	112.053	121.222	128.469	134.341	137.088	137.719	136.598	133.37	129.952	126.15	121.018	116.708	113.968	112.33	114.24	118.944	127.896	138.245	149.202	159.209	169.943
1419714_at	60533	Cd274	600.084	841.295	830.481	809.143	800.176	794.968	785.165	782.028	780.655	785.119	794.678	808.801	815.526	826.811	836	844.462	846.618	840.918	828.673	804.753	766.096	728.317	687.087	643.896	607.488
1419721_at	80885	Hcar2	62.8047	127.597	122.53	118.467	116.401	115.271	113.213	113.246	114.469	116.381	119.84	124.286	129.001	135.917	142.056	147.734	152.792	154.446	154.291	150.164	143.927	137.054	128.617	121.666	115.768
1419722_at	259277	Klk8	452.199	467.071	447.866	429.403	415.858	402.711	393.165	386.505	382.567	378.582	378.132	378.906	382.143	388.347	398.372	412.805	427.515	443.929	458.767	475.619	489.385	503.02	513.803	526.184	537.909
1419724_at	13608	Edar	99.0197	76.3064	80.2049	83.5871	87.1665	90.6284	92.6379	93.9081	94.6296	95.2396	95.5208	95.5132	95.2711	94.9478	94.7275	95.0995	95.803	95.8883	96.1656	97.1993	98.8416	100.079	102.352	105.794	109.944
1419736_a_at	66235	Eif1ax	3540.11	2042.65	2230.81	2343.89	2444.7	2549.91	2626.52	2684.25	2702.19	2727.47	2755.79	2752.16	2775.63	2774.42	2739.98	2713.08	2706.28	2715.45	2748.07	2779.35	2838.31	2889.44	2902.77	2908.51	2928.11
1419737_a_at	16828	Ldha	4465.98	3351.43	3427.27	3470.72	3449.02	3431.7	3412.54	3384.02	3323.36	3162.5	3020.81	2879.23	2684.46	2507.81	2424.53	2296.08	2268.03	2334.39	2519.22	2783.3	3090.3	3472.37	3871.68	4255.92	4453.35
1419738_a_at	22004	Tpm2	192.061	159.437	178.958	201.232	224.32	246.209	266.164	281.641	289.302	292.453	292.245	287.43	280.44	272.589	264.529	256.608	248.788	241.709	234.556	228.247	225.255	226.022	229.149	233.696	240.72
1419739_at	22004	Tpm2	51.971	45.6951	46.6321	48.2822	49.2507	50.2996	51.4461	52.646	54.3681	55.9149	58.1227	60.5808	63.2762	66.3445	69.9893	74.1073	78.0279	81.5909	85.0686	87.4102	89.1249	90.2926	92.3517	94.2129	96.47
1419743_s_at	59035	Carm1	596.325	757.624	724.628	692.398	661.444	639.495	613.516	600.213	585.271	573.456	565.768	561.647	559.308	563.496	566.966	576.122	587.178	600.106	611.04	624.185	634.486	640.251	650.244	657.503	663.655
1419744_at	15000	H2-DMb2	173.747	400.498	347.081	304.518	269.324	242.445	222.556	208.042	197.933	189.936	185.405	183.012	183.346	184.758	186.86	191.81	195.234	198.633	197.675	195.483	192.495	187.823	181.693	177.813	176.12
1419745_at	58996	Arhgap23	302.486	347.779	325.803	305.903	290.361	278.504	268.71	262.73	259.559	259.138	262.024	266.834	275.031	285.686	298.444	310.113	320.834	329.068	333.446	330.312	322.351	311.18	301.533	293.764	284.744
1419749_at	13434	Trdmt1	385.735	456.545	434.041	419.461	403.895	392.226	384.161	380.549	381.08	383.085	390.651	398.847	411.115	426.766	444.874	465.244	481.403	502.752	518	525.701	529.442	529.759	525.878	521.074	514.956
1419750_at	13434	Trdmt1	106.155	75.4019	82.3344	88.3641	93.3993	98.2634	102.598	106.085	109.742	113.558	117.822	122.088	126.509	132.037	138.315	143.379	148.153	151.478	154.2	155.013	154.945	154.739	154.459	154.044	153.931
1419754_at	17918	Myo5a	165.24	319.516	308.401	299.847	295.188	292.821	293.19	295.314	300.965	310.685	321.432	336.749	352.628	371.346	386.522	403.69	415.205	415.559	409.062	388.916	364.318	334.846	307.714	284.42	262.605
1419758_at	18671	Abcb1a	18.517	34.9524	32.8791	31.2851	29.7729	28.5773	27.6652	26.5899	25.5038	24.4845	23.4332	22.4053	21.3917	20.5051	19.8993	19.4375	19.2382	19.0865	19.1633	19.479	19.9396	20.7259	21.6033	22.7845	23.9953
1419759_at	18671	Abcb1a	38.9465	60.0811	54.9141	51.1044	47.379	44.238	41.2104	39.1562	37.9787	37.5007	37.6247	38.2777	39.465	41.1384	42.8776	44.7984	46.481	47.7184	48.0353	46.9628	45.2291	43.0483	40.7565	38.9183	37.4235
1419760_a_at	53858	Rwdd2b	476.552	312.878	366.168	413.521	452.648	483.253	505.918	524.804	539.951	549.163	558.37	560.087	560.826	562.115	558.743	555.918	552.067	546.936	539.1	535.524	533.803	532.948	538.862	545.867	548.828
1419762_at	24108	Ubd	2558.07	3929.12	3596.81	3275.55	3095.46	2844.89	2709.37	2652.48	2662	2714.61	2841.42	3014.52	3238.11	3485.42	3748.3	3967.9	4334.1	4532.89	4668.76	4769.66	4720.7	4628.81	4469.16	4342.26	4149.92
1419764_at	12655	Chil3	647.656	160.241	136.865	118.595	105.16	94.6528	86.9634	81.6251	79.3498	79.9843	83.9738	91.878	104.315	121.649	146.415	178.614	223.398	285.123	360.887	450.164	548.606	675.599	815.17	986.087	1206.65
1419765_at	71745	Cul2	20.6133	69.4437	73.8846	78.2331	82.0038	86.6677	91.1294	95.2561	99.9139	104.904	110.042	115.124	119.866	124.452	128.105	128.864	127.023	119.574	107.557	90.9873	72.6318	52.4297	32.7098	13.9861	10.8938
1419766_at	17691	Sik1	127.403	230.836	218.091	208.05	200.155	193.948	190.549	187.805	186.77	187.112	187.578	190.016	192.727	196.566	200.548	203.104	203.832	201.008	193.375	181.921	169.877	156.077	143.226	131.62	121.354
1419768_at	12483	Cd22	154.82	607.901	551.399	503.81	468.343	437.625	414.989	394.457	380.579	370.378	363.69	361.386	361.341	366.05	371.972	380.237	387.718	392.441	392.281	387.906	379.36	369.787	359.944	352.512	345.468
1419798_at	75614	Rab26os	190.624	172.07	175.448	181.752	186.965	191.462	197.481	201.883	206.013	209.849	214.058	217.462	221.966	227.195	232.097	237.166	244.457	248.721	251.078	249.302	247.353	244.418	243.883	242.714	244.028
1419803_s_at	72654	Ccdc12	2462.43	2334.61	2377.32	2378.43	2377.16	2372.59	2345.68	2312.68	2297.04	2258.14	2222.81	2174.23	2097.6	2045.84	1991.66	1954.17	1928.46	1922.35	1952.36	1999.31	2099.67	2191.27	2308.33	2419.32	2485.02
1419805_s_at	14593	Ggps1	91.9224	313.588	296.766	283.808	272.749	265.19	258.512	252.802	248.231	246.321	245.136	245.188	245.476	245.704	248.175	252.744	258.031	263.072	270.489	276.643	282.7	288.834	292.954	295.945	298.522
1419809_s_at	102339	Cog4	374.684	234.71	267.314	296.633	320.803	343.286	360.149	372.643	381.631	384.953	387.132	386.37	383.054	379.99	374.162	368.314	363.294	360.987	359.747	361.106	365.256	370.721	378.693	391.102	399.304
1419810_x_at	216445	Arhgap9	320.863	373.118	390.312	407.682	426.606	438.124	447.723	455.124	455.727	450.24	443.983	428.335	409.683	387.03	360.586	332.204	305.064	274.043	250.287	229.01	216.606	212.886	212.829	213.616	215.999
1419812_s_at	52469	Coa3	1479.35	1851.93	1860.54	1840.4	1816.65	1799.45	1764.52	1726.99	1672.6	1633.08	1584.69	1521.59	1480.33	1418.49	1362.41	1313.51	1256.13	1229.89	1231.13	1268.18	1318.88	1389.35	1471.54	1572.2	1619.62
1419814_s_at	20193	S100a1	1467.13	2212.55	2042.33	1921.61	1847.63	1780.58	1702.97	1623.06	1568.91	1517.3	1493.42	1470.02	1458.43	1449.73	1448.69	1475.47	1507.92	1531.15	1574.81	1605.98	1646.29	1685.32	1737.23	1769.42	1814.07
1419821_s_at	15926	Idh1	379.426	677.397	638.096	611.321	583.431	561.271	546.764	536.962	530.536	528.389	531.02	532.483	537.635	546.518	555.627	564.639	571.48	572.473	565.052	545.481	519.316	491.558	462.951	435.417	412.11
1419824_a_at	231326	Aasdh	427.753	342.702	349.717	358.457	367.445	375.161	383.796	396.943	409.367	427.423	444.429	460.687	480.639	499.189	516.979	527.868	529.663	522.163	502.479	468.73	422.141	370.531	320.23	279.564	235.376
1419829_a_at	14389	Gab2	222.351	372.246	355.165	343.187	334.778	325.884	319.368	315.947	313.825	314.633	315.224	318.741	323.61	331.74	340.718	348.946	358.021	365.368	366.393	362.245	354.307	346.513	337.134	329.38	325.53
1419833_s_at	106952	Arap3	105.684	115.097	116.239	119.046	121.759	124.058	126.795	129.769	132.663	134.898	137.046	139.546	142.666	145.756	149.593	152.278	154.951	155.906	156.69	154.954	152.702	150.092	148.875	146.506	144.989
1419834_x_at	226778	Mark1	180.75	172.76	165.464	161.848	159.117	156.932	157.575	159.481	163.782	169.781	177.655	187.351	201.807	217.777	235.721	256.223	273.46	290.09	299.702	299.945	292.423	284.793	274.899	264.603	254.129
1419838_s_at	20873	Plk4	3022.47	1767.55	2010.21	2262.62	2472.97	2706.65	2891.28	3041.36	3182.4	3335.34	3391.83	3430.58	3481.63	3514.61	3527.06	3504.54	3497.79	3472.1	3458.03	3472.09	3385.76	3389.87	3312.3	3280.92	3210.85
1419839_x_at	28000	Prpf19	3318.79	2831.48	2834.56	2880.94	2880.21	2893.85	2870.85	2848.72	2819.05	2784.26	2738.75	2653.95	2572.08	2540.58	2510.96	2496.88	2488.48	2502.26	2550.52	2632.53	2710.95	2790.18	2867.83	2912.63	3001.68
1419848_x_at	170743	Tlr7	40.4163	74.2786	72.3324	70.2596	68.3772	66.7131	64.7834	62.6634	61.052	58.7641	56.2641	53.5179	50.5893	47.1531	44.2491	41.6604	39.7004	38.9526	39.1767	41.2597	44.1061	47.0023	50.5262	53.8084	57.6301
1419853_a_at	18439	P2rx7	12.6976	36.3295	34.3328	32.5854	30.735	29.3766	28.2829	27.2764	26.3872	25.6049	24.7236	23.9147	22.9999	21.8292	20.5909	19.2029	17.7996	16.3212	14.852	13.4917	12.4764	11.9858	11.9445	12.12	12.4503
1419864_x_at	238799	Tnpo1	189.79	61.4259	77.6359	92.4528	105.702	118.595	129.207	138.436	145.159	149.756	152.662	153.563	153.754	152.774	151.832	149.753	148.096	145.966	144.271	143.884	144.565	146.604	151.166	155.752	161.451
1419869_s_at	110611	Hdlbp	698.473	1285.59	1218.91	1174.36	1128.66	1079.32	1042.28	1016.67	998.235	967.843	945.284	925.355	904.501	883.75	875.322	867.689	856.418	845.689	839.979	830.476	821.594	813.837	803.435	793.859	788.263
1419872_at	12978	Csf1r	2591.15	4200.48	3772.44	3318.99	3000.15	2657.41	2444.14	2336.4	2276.51	2286.17	2313.88	2372.59	2456.19	2546.37	2721.15	2858.87	3010.91	3134.32	3179.04	3182.88	3148.56	3044.8	2984.45	2879.59	2759.79
1419873_s_at	12978	Csf1r	935.155	1948.27	1734.08	1518.9	1375.85	1275.2	1183.47	1122.8	1087.2	1062.75	1062.99	1075.91	1101.46	1142.64	1170.21	1229.68	1297.15	1344.52	1372.73	1397.86	1406.97	1408.6	1398.92	1395.97	1389.69
1419874_x_at	235320	Zbtb16	50.0233	57.5768	58.565	59.9251	61.7843	62.9517	63.9033	64.5254	65.5319	65.8919	66.0756	66.2861	66.0636	65.4784	64.9683	63.9947	62.6346	60.7008	57.9768	55.322	52.3654	49.6125	46.9372	45.3245	43.8133
1419876_at	72773	2810449G22Rik	167.797	137.133	136.069	135.935	136.8	136.111	135.352	134.388	131.723	126.6	121.432	116.108	110.732	106.346	103.715	103.155	106.576	115.244	129.078	147.824	170.713	194.966	220.893	251.076	278.919
1419877_x_at	72773	2810449G22Rik	116.545	109.631	108.75	108.239	108.241	107.742	107.738	107.799	108.207	109.253	111.342	113.277	115.512	119.618	124.722	130.598	137.549	142.418	147.206	150.879	154.064	157.594	159.978	162.44	164.095
1419883_s_at	11966	Atp6v1b2	7.34597	199.945	166.016	141.423	121.36	104.671	90.0864	77.6737	68.0486	60.7948	55.3785	51.7311	49.0141	46.1236	42.8982	37.6677	28.9853	16.5923	10.8477	10.1763	9.67904	9.33655	9.05656	8.92349	8.83548
1419894_at	627782	Gm6787	37.1272	94.146	91.4828	89.2193	86.822	84.7177	83.0364	80.7199	78.6887	76.7561	74.9257	73.7783	71.9864	70.7129	69.4663	68.8495	68.2653	67.7388	67.8778	68.2315	69.8436	70.9505	72.2418	75.0191	77.9567
1419899_at	106205	Zc3h7a	88.7899	139.698	110.789	86.9417	63.6724	41.2305	19.6136	10.2667	9.86074	9.91331	10.316	14.7962	26.79	40.7717	54.7317	67.8181	76.3963	80.0218	76.0045	63.6911	43.7244	17.4838	10.4666	9.73122	9.27306
1419900_at	NA	NA	52.33	24.0927	44.9362	61.7292	77.2433	90.7328	101.537	110.494	117.181	122.502	125.07	125.837	124.316	120.686	116.06	109.598	102.944	95.6199	88.7606	85.3429	83.6827	82.5973	82.817	84.4038	85.4346
1419905_s_at	15446	Hpgd	2661.22	3907.73	3586.81	3261.38	3082.78	2793.77	2626.89	2495.65	2423.14	2403.24	2375.01	2390.67	2407.4	2466.31	2495.97	2550.24	2623.69	2678.02	2718.46	2702.24	2693.18	2672.75	2597.04	2530.09	2460.59
1419906_at	15446	Hpgd	244.34	292.405	281.591	275.263	270.662	269.291	266.767	266.112	267.352	270.125	273.353	278.225	286.882	296.37	306.401	316.252	327.112	334.978	338.302	335.438	329.131	321.505	312.948	306.235	304.843
1419907_s_at	98752	Fcrla	42.6984	159.803	149.651	140.806	133.956	129.048	125.185	120.694	117.683	114.948	113.718	112.826	111.597	111.669	112.444	114.098	115.601	116.138	116.783	115.838	115.587	114.97	115.221	116.555	118.557
1419911_at	23790	Coro1c	78.5555	99.1838	101.563	104.142	106.978	109.062	111.297	112.863	115.083	116.839	119.072	121.311	124.121	127.424	132.062	138.555	144.117	149.814	157.589	165.567	173.068	179.196	184.199	188.933	194.173
1419912_s_at	20901	Strap	910.783	971.623	1013.75	1050.54	1091.66	1119.79	1147.69	1171.5	1191.07	1206.09	1219.73	1236.56	1245.1	1244.3	1249.45	1241.73	1223.81	1205.82	1175.11	1136.15	1094.91	1038.11	983.856	929.776	889.921
1419913_at	20901	Strap	160.727	193.977	196.479	198.866	203.07	206.883	211.173	217.563	224.629	233.844	244.211	255.847	268.664	285.279	302.195	313.382	324.982	329.214	325.725	314.978	296.179	277.541	256.915	236.579	220.114
1419914_s_at	52014	Nus1	925.027	571.5	646.212	717.225	778.97	831.076	873.63	915.253	951.755	985.067	1008.81	1024.5	1045.5	1053.92	1061.8	1067.51	1065.23	1064.32	1061.43	1049.58	1036.28	1008.94	991.058	970.4	955.23
1419915_at	52014	Nus1	148.905	107.138	120.157	132.656	143.966	155.325	166.129	175.858	183.945	192.494	200.64	209.295	217.884	225.557	232.175	237.963	242.943	242.74	236.746	225.173	212.386	200.033	187.263	177.088	168.88
1419916_at	109331	Rnf20	128.199	72.9569	84.0407	94.5226	103.798	113.098	122.1	131.044	138.865	147.001	155.564	164.326	172.539	180.949	187.845	195.335	199.362	199.946	194.823	187.219	175.641	164.005	152.691	141.823	133.35
1419918_at	66676	Tmed7	1174.1	377.547	523.219	662.926	782.561	889.555	990.731	1081.14	1162.83	1225.47	1294.11	1367.81	1418.18	1461.06	1508.01	1541.91	1574.87	1580.02	1578.05	1564.95	1527.12	1495.04	1454.88	1406.54	1371.4
1419921_s_at	252870	Usp7	367.885	130.734	197.44	258.83	310.293	353.046	386.045	415.657	437.805	455.259	470.259	481.95	493.935	505.551	513.388	517.362	520.341	524.943	529	531.905	540.229	543.874	550.223	556.953	561.944
1419922_s_at	226255	Atrnl1	387.133	431.513	420.939	413.731	407.235	403.329	401.247	403.82	406.525	411.385	419.271	429.183	441.242	452.526	465.301	477.753	482.015	485.823	482.959	472.674	454.068	431.778	410.232	392.999	371.417
1419924_at	216742	Fnip1	170.879	110.183	120.43	131.315	143.024	155.285	167.914	182.143	196.569	212.537	230.046	249.464	268.663	292.34	313.056	329.953	346.683	353.163	351.084	337.227	316.116	291.212	267.059	240.613	218.248
1419926_at	67988	Tmx3	120.097	101.548	107.731	114.776	122.813	131.484	140.954	153.01	165.417	178.263	193.39	209.922	228.579	249.153	270.035	290.511	308.555	318.505	319.645	312.324	295.403	277.506	256.713	235.996	219.273
1419931_at	11306	Abcb7	235.541	138.639	154.171	171.361	189.425	207.324	224.922	242.697	258.613	276.003	290.685	304.667	318.369	332.172	344.613	354.436	360.561	362.958	355.826	343.638	326.037	306.598	290.029	274.988	259.615
1419934_at	68559	Pdrg1	102.207	100.693	112.188	123.267	131.306	140.388	148.111	154.25	158.453	162.017	164.306	165.971	168.038	170.138	172.876	176.712	180.814	187.081	193.206	201.045	209.601	219.431	230.64	242.629	254.773
1419938_s_at	207212	Arhgef17	133.294	131.97	128.081	124.694	122.014	120.762	119.168	118.093	117.537	117.367	118.459	119.177	120.906	123.018	126.062	128.855	132.203	134.14	135.342	134.299	134.551	133.273	132.065	132.093	132.784
1419943_s_at	NA	NA	1312.22	990.112	982.446	972.098	967.542	958.197	949.426	936.295	914.821	885.524	866.363	845.879	826.993	815.657	819.501	833.446	876.165	942.021	1044.4	1156.1	1279.41	1375.89	1484.03	1588.39	1634.32
1419944_at	268697	Ccnb1	185.297	62.4643	101.881	132.498	159.265	180.082	199.697	214.117	225.073	233.269	237.835	240.774	241.78	241.386	239.055	237.334	235.71	234.955	234.426	235.689	240.647	247.191	256.699	267.367	274.196
1419945_s_at	59021	Rab2a	1043.91	1576.95	1448.14	1341.29	1247.28	1166.26	1107.27	1064.5	1044.65	1023.2	1019.64	1024.64	1042.65	1058.44	1080.32	1102.4	1120	1138.64	1147.02	1147.15	1131.3	1109.4	1073.39	1030.56	999.574
1419946_s_at	59021	Rab2a	102.177	147.901	144.482	141.392	140.488	139.234	138.56	138.854	139.154	138.877	140.061	140.585	141.673	143.8	146.06	148.434	151.305	153.294	155.825	157.202	158.317	159.294	160.329	161.641	162.623
1419951_at	70361	Lman1	74.3185	77.4645	77.9823	78.8767	79.9419	80.9209	82.9562	84.4866	86.2808	88.4227	91.0485	94.3903	98.1268	101.598	105.607	108.98	112.854	114.101	114.056	111.91	108.255	103.948	100.63	98.1715	96.0756
1419952_at	NA	NA	127.162	67.2057	83.0947	96.6531	109.181	119.657	128.212	135.753	142.357	146.973	150.405	153.438	156.443	158.069	158.976	159.516	159.075	158.139	157.546	157.097	156.315	157.143	158.013	159.497	161.382
1419954_s_at	21769	Zfand3	652.091	719.591	661.557	604.471	556.072	518.956	491.357	472.853	460.998	454.883	453.418	457.199	467.426	476.454	490.961	503.317	515.369	528.73	533.621	532.104	528.417	521.986	509.132	494.777	488.226
1419960_at	100039280	Cphx3	137.775	47.849	66.4486	80.5283	91.5025	100.224	106.487	110.359	112.393	113.174	113.066	111.99	109.87	107.764	106.886	106.75	108.501	113.043	120.702	132.453	146.412	161.498	177.587	193.315	211.665
1419964_s_at	15191	Hdgf	1854.77	2127.48	2163.07	2190.97	2225.06	2207.58	2208.37	2213.33	2223.79	2209.44	2206.6	2203.72	2179.67	2143.82	2106.52	2072.12	2028.69	1967	1911.38	1852.34	1779.05	1705.16	1643.68	1565.84	1474.51
1419967_at	72124	Seh1l	361.895	170.476	208.238	246.502	284.76	321.954	356.451	384.35	409.189	432.367	450.248	466.167	482.272	495.669	508.261	515.528	521.321	523.677	521.818	514.753	504.158	488.36	476.922	465.559	456.444
1419972_at	74102	Slc35a5	62.3791	32.7757	33.9938	35.3662	37.0077	38.8026	40.4739	42.3021	44.5508	46.7477	49.441	51.9733	54.5388	57.0383	59.0511	60.5838	61.0882	59.9308	57.0588	52.7761	47.6641	41.805	36.4095	31.6978	27.3818
1419974_at	20280	Scp2	66.4057	57.7259	53.1431	49.6556	46.0604	42.8499	40.0482	38.4739	38.1111	38.9825	40.5576	42.9897	46.0358	49.3312	52.8738	55.4846	56.9879	56.5944	53.8749	49.0531	43.059	36.0816	29.236	23.1576	18.1913
1419975_at	20280	Scp2	554.379	153.538	208.7	268.353	329.443	386.17	441.916	488.315	537.645	580.378	628.664	667.179	701.03	726.263	755.7	773.977	779.496	782.573	779.916	767.27	744.5	723.458	699.757	677.545	654.28
1419977_s_at	NA	NA	323.124	94.0991	127.998	160.773	193.214	227.378	261.714	293.052	321.17	349.373	372.031	392.858	409.281	423.851	436.348	444.263	446.165	440.492	426.052	408.403	382.713	359.869	335.781	314.14	300.318
1419978_s_at	52666	Arhgef25	89.5211	86.8792	86.6941	86.6337	86.9064	87.343	87.5656	87.6575	87.8111	88.3893	89.1084	90.3335	92.1641	94.4457	96.6199	99.2897	101.845	103.703	104.286	104.627	104.05	102.477	101.848	102.074	102.885
1419979_s_at	12913	Creb3	1006.77	573.41	653.3	719.829	778.035	817.233	854.659	882.522	904.724	930.354	945.59	960.811	973.623	989.72	1004.96	1017.33	1039.79	1062.79	1089.45	1135.2	1178.76	1216.76	1262.93	1306.64	1342.96
1419981_at	66878	Riok3	197.36	114.113	127.64	138.893	149.916	160.793	170.312	180.037	188.195	198.332	207.23	217.582	228.757	241.207	254.695	267.943	279.412	290.476	295.992	295.768	290.915	286.719	280.229	275.857	270.936
1419986_at	52570	Ccdc69	96.9609	77.7966	93.6868	106.824	119.058	128.794	137.614	147.128	155.053	163.039	170.373	178.432	186.54	195.305	205.138	214.437	221.376	227.541	230.731	228.424	223.982	220.02	215.294	211.042	208.292
1419988_at	26409	Map3k7	288.034	248.977	267.162	283.677	298.023	310.577	319.813	329.05	337.221	340.867	343.451	343.887	342.767	340.061	336.597	330.708	326.378	318.095	310.482	302.649	293.76	288.963	284.607	282.194	278.508
1419995_at	52717	Anapc16	126.99	71.37	72.184	72.9429	73.5868	74.3888	74.6251	74.7349	74.8324	74.557	74.5636	74.8073	74.8833	75.2468	76.1625	77.8224	80.8683	85.4265	91.3302	97.8553	104.262	109.409	115.134	120.929	126.234
1420000_s_at	18518	Igbp1	1720.24	1976.89	1972.83	1954.95	1970.94	1986.36	1997.76	2031.19	2044.59	2062.87	2073.97	2093.05	2110.66	2132.32	2143.8	2173.09	2192.06	2209.77	2202.03	2205.9	2189.93	2151.73	2093.31	2068.43	2017.95
1420008_s_at	211652	Wwc1	256.321	162.628	166.366	172.939	179.539	185.653	190.645	195.297	198.568	200.348	201.771	203.394	204.432	206.669	211.596	215.517	219.051	223.143	228.392	229.791	231.213	234.879	241.687	248.858	256.116
1420010_at	NA	NA	96.0737	93.5701	103.032	112.985	122.601	131.874	140.465	148.921	155.464	161.399	165.545	169.329	172.791	175.495	178.604	180.163	181.628	181.547	180.999	179.356	178.694	178.369	178.675	178.231	180.205
1420011_s_at	22433	Xbp1	6.29987	1340.83	1284.96	1230.62	1187.8	1135.36	1107.03	1082.92	1063.89	1051.03	1045.9	1036.54	1037.44	1034.96	1033.21	1028.23	1015.49	1003.34	981.663	947.262	917.17	878.559	835.71	795.226	757.531
1420012_at	22433	Xbp1	334.639	289.092	299.274	309.766	320.292	332.2	345.725	358.524	372.454	386.194	402.377	419.118	436.861	453.727	471.074	486.667	498.021	503.469	502.449	493.742	475.27	456.128	434.083	418.619	400.377
1420013_s_at	16987	Lss	287.709	251.483	274.788	298.29	321.393	346.564	364.42	379.496	388.487	392.334	392.3	387.489	379.677	372.415	362.01	354.557	349.087	343.749	340.079	336.414	333.639	333.488	333.34	335.407	337.758
1420019_at	216350	Tspan8	35.61	11.9214	15.4715	20.286	23.7968	26.3911	28.1424	29.1522	29.5217	29.7148	29.6024	29.2349	28.6739	28.0008	27.1714	26.3051	25.2317	24.3659	23.5092	22.9115	22.7853	22.9829	23.5903	24.2884	25.121
1420021_s_at	52615	Suz12	2444.92	578.947	784.299	957.281	1129.4	1278.83	1405.67	1586.64	1784.16	1954.47	2177.31	2401.69	2558.92	2894.51	3065.38	3246.64	3343.35	3429.26	3366.12	3281.14	3055.41	2828.24	2563.73	2237.57	1940.74
1420023_at	225363	Etf1	160.282	209.826	218.545	228.091	238.361	249.735	261.069	269.815	279.753	287.093	294.826	301.153	306.351	311.176	314.168	313.304	310.438	301.827	286.771	267.403	247.994	226.63	209.027	193.705	181.869
1420024_s_at	225363	Etf1	1197.39	592.739	721.899	829.252	913.434	1000.28	1069.18	1136.7	1170.69	1196.92	1219.32	1239.73	1246.98	1247.99	1254.32	1262.52	1268.43	1281.87	1299.75	1306.56	1319.81	1337.23	1351.82	1377.11	1394.55
1420028_s_at	17215	Mcm3	1356.55	1627.32	1778.88	1864.1	1924.3	1995.16	2057.39	2111.49	2132.49	2146.28	2155.66	2143.67	2119.53	2099.89	2070.37	1996.66	1953.41	1916	1839.56	1789.45	1725.09	1666.54	1605.03	1535.52	1460.27
1420029_at	17215	Mcm3	171.861	115.049	120.256	125.94	129.853	134.706	139.619	144.263	148.161	152.714	156.948	161.789	166.784	172.674	179.602	186.851	194.001	201.069	206.972	209.788	211.769	213.803	214.764	216.359	218.481
1420032_at	12649	Chek1	149.449	83.1339	111.542	138.913	166.445	192.147	218.979	242.152	261.32	279.199	289.481	298.399	304.34	308.146	310.9	310.314	308.158	304.245	298.805	290.594	284.146	281.017	277.483	275.642	273.372
1420033_s_at	52432	Ppp2r2d	865.696	418.296	523.546	611.85	678.974	730.136	760.028	773.78	777.456	770.903	759.416	738.227	712.777	681.701	649.221	622.696	610.423	628.748	668.489	741.897	828.216	925.122	1023.01	1109.44	1185.98
1420034_at	52432	Ppp2r2d	91.9814	172.93	157.161	144.55	133.428	125.771	119.807	115.05	112.337	111.734	113.394	116.123	120.831	127.606	136.892	146.406	156.449	165.855	174.808	179.46	182.929	184.268	182.656	181.513	181.62
1420037_at	11946	Atp5a1	724.841	114.576	310.172	498.3	683.18	840.153	973.867	1086.21	1168.93	1212.75	1252.38	1273.45	1278.21	1262.35	1251.93	1236.11	1226.32	1239.51	1268.33	1304.16	1349.59	1428.15	1500.38	1595.68	1658.37
1420038_at	11973	Atp6v1e1	266.409	209.273	222.608	235.425	248.565	262.073	275.957	289.271	302.982	321.544	344.072	367.633	392.735	420.045	450.228	479.419	502.178	519.214	524.085	521.094	508.37	487.341	466.198	446.903	428.588
1420040_at	108958	Miga2	98.2479	70.4719	72.0897	73.1662	73.9781	74.6629	74.8736	74.74	74.6128	74.3286	74.272	74.8754	75.5759	76.745	79.0952	83.0201	88.265	95.6265	103.217	111.678	120.413	129.657	138.766	147.672	156.154
1420042_at	NA	NA	33.8163	27.2443	28.7492	30.4574	32.1939	34.0137	35.7813	37.6046	39.3567	41.1665	42.8208	44.3385	45.7906	47.1813	48.4003	49.2385	49.3882	48.7823	47.3596	44.8167	42.1807	38.8942	36.1739	34	32.0832
1420043_s_at	NA	NA	157.952	94.4397	111.645	129.649	147.993	167.624	184.977	201.919	215.938	228.584	237.838	246.15	251.889	255.471	258.179	258.5	256.936	251.964	243.643	232.444	220.323	211.567	203.17	196.248	192.543
1420044_at	NA	NA	124.856	124.233	131.466	138.023	144.689	151.26	158.079	162.279	166.217	168.897	170.233	171.817	174.086	175.776	178.859	181.923	186.2	191.873	196.759	205.168	212.453	220.815	229.797	238.258	248.247
1420047_at	68877	Maf1	177.249	94.939	107.194	118.186	127.974	137.18	145.334	153.414	159.841	165.325	170.773	176.324	183.268	189.885	199.312	210.218	220.641	235.511	250.376	262.537	276.756	289.286	299.91	307.58	318.98
1420052_x_at	19170	Psmb1	172.472	142.863	146.895	152.171	156.773	162.018	166.607	169.795	172.862	174.854	175.433	175.941	177.448	177.072	177.575	177.012	176.597	175.145	173.522	171.338	170.347	168.614	167.854	168.218	168.764
1420053_at	19170	Psmb1	248.652	136.699	148.348	160.603	171.842	185.178	197.975	211.049	224.811	239.264	255.175	271.915	291.93	311.088	329.737	348.999	365.56	378.876	381.132	374.898	364.234	348.674	330.671	313.867	303.573
1420054_s_at	228875	Slc35c2	138.592	146.941	154.011	162.871	170.534	177.229	184.084	188.656	190.944	191.376	189.9	187.092	184.3	179.502	173.616	166.073	158.61	152.025	146.802	143.161	142.144	142.599	145.244	147.879	150.662
1420056_s_at	107817	Jmjd6	676.658	360.677	386.539	413.22	433.923	448.893	461.596	468.329	468.679	464.035	457.553	449.278	436.414	421.374	410.728	404.087	402.198	410.25	432.631	466.088	505.554	543.374	590.135	638.348	683.111
1420058_s_at	76824	Mtfr1l	386.589	352.382	358.175	363.174	368.756	371.785	373.635	375.2	377.084	376.789	376.213	376.24	375.801	375.103	373.631	375.274	376.715	377.682	378.941	381.858	388.375	392.875	398.671	402.956	409.899
1420059_at	76824	Mtfr1l	233.328	112.396	135.362	155.719	171.196	186.733	199.723	210.753	219.229	228.231	236.18	242.744	250.184	257.465	264.419	272.142	280.348	290.08	299.699	307.363	315.016	320.522	325.743	331.114	338.031
1420066_s_at	54215	Cd160	147.518	97.5555	102.198	106.666	112.347	117.223	122.068	127.166	133.027	137.971	143.314	148.651	155.698	162.251	168.326	176.142	180.162	182.722	181.407	176.442	170.248	161.69	154.316	146.782	140.543
1420074_at	101966	D8Ertd738e	203.557	140.605	149.034	158.029	165.361	171.629	178.972	185.194	190.235	196.15	201.258	208.153	214.832	222.529	231.231	240.383	251.637	260.074	267.015	269.551	272.787	274.904	275.671	276.211	275.77
1420081_s_at	51944	Knstrn	861.331	812.61	861.419	897.927	919.055	940.809	959.573	963.98	971.078	966.816	958.968	948.788	930.357	917.374	901.153	894.101	893.704	905.67	921.106	960.081	1012.48	1061.19	1109.79	1151.4	1196.72
1420083_at	NA	NA	112.62	78.3936	82.1613	85.9886	90.8742	95.6714	101.11	106.569	113.326	121.059	130.345	139.95	150.346	162.038	175.1	187.295	198.743	208.01	211.819	209.53	204.054	196.637	187.34	179.934	174.705
1420089_at	18035	Nfkbia	701.136	7.07459	7.98505	77.0199	165.627	243.405	316.006	375.199	420.179	449.18	466.329	474.513	475.628	468.811	458.999	448.324	441.549	442.579	454.816	485.063	519.01	562.105	614.096	660.344	701.781
1420090_at	110157	Raf1	104.831	80.229	75.2	71.264	68.0761	65.7366	64.4857	64.7014	67.3954	70.9947	75.8622	82.102	89.9054	98.0579	107.03	115.854	123.857	129.003	129.77	125.985	118.743	109.325	100.05	91.9764	83.6579
1420091_s_at	338467	Morc3	788.551	513.374	566.699	621.889	665.171	707.231	748.789	781.789	822.068	857.651	902.754	953.501	990.398	1032.74	1063.52	1085.68	1093.02	1083.33	1066.5	1018.61	939.648	872.223	800.641	728.083	653.95
1420092_at	338467	Morc3	164.426	11.6662	41.3285	65.5286	86.4235	104.759	120.999	135.647	148.782	161.278	170.52	178.773	185.553	191.398	196.691	199.02	198.929	195.429	188.71	178.241	168.585	158.029	149.044	139.839	133.544
1420095_s_at	22697	Zscan21	529.666	396.626	427.433	454.98	479.335	494.607	509.103	522.246	535.892	547.188	561.501	569.876	580.135	590.813	594.544	593.622	590.714	578.569	563.663	543.291	520.948	503.996	481.42	466.178	450.342
1420096_at	22697	Zscan21	150.441	94.9575	111.077	126.046	138.882	149.829	161.697	169.753	176.693	181.297	183.871	186.202	187.95	188.494	186.618	185.948	182.715	178.747	173.66	169.933	167.765	166.672	166.668	167.996	169.42
1420107_at	102774	Bbs4	120.867	61.0626	65.9102	70.5918	74.7903	78.4202	82.1923	85.2227	87.9834	91.4136	94.4277	97.9552	101.466	104.55	107.328	109.951	112.219	111.68	109.545	105.577	100.945	94.8016	91.0792	87.4936	83.8621
1420113_s_at	66423	Coprs	74.4315	97.203	98.4277	99.8567	101.128	102.799	104.299	105.02	105.749	106.597	107.704	108.871	109.467	109.528	110.362	111.697	111.575	109.907	106.841	102.751	98.3757	93.4023	90.1336	87.7672	85.4292
1420115_at	NA	NA	265.579	7.71844	8.73343	58.8847	108.112	143.125	173.321	199.566	222.097	243.767	263.16	283.026	300.305	315.235	328.321	338.159	342.422	337.697	323.934	304.222	277.674	250.535	224.867	202.912	183.407
[truncated: 9,416 more rows]

## Sheet: MedullaryStroma
Affy probe set id	EntrezGene ID	gene symbol	young	regen day0	regen day1	regen day2	regen day3	regen day4	regen day5	regen day6	regen day7	regen day8	regen day9	regen day10	regen day11	regen day12	regen day13	regen day14	regen day15	regen day16	regen day17	regen day18	regen day19	regen day20	regen day21	regen day22	regen day23
[truncated: 21,455 more rows]
