# Supplementary material for: Dynamic changes in epithelial cell morphology control thymic organ size during atrophy and regeneration
Source: Nat Commun. 2019 Sep 27;10:4402. doi: 10.1038/s41467-019-11879-2 (PMC6765001; doi:10.1038/s41467-019-11879-2)
Supplement: Supplementary file 11 — Source Data [file 41467_2019_11879_MOESM11_ESM.xlsx]

## Sheet: Fig2 K,L,M
Fig2 K
	name	animal ID	type	surface area (um^2)		name	animal ID	type	surface area (um^2)		name	animal ID	type	surface area (um^2)
	06Feb2017_Cortex2_Cell1	G725R	young	21688.5		19June2017_Cortex1_Cell1	G565	12month	16392.4		10July2017_Cortex2_Cell1	G527L	regenerated	25054.8
	06Feb2017_Cortex2_Cell2	G725R	young	20215.3		19June2017_Cortex1_Cell2	G565	12month	11123.1		10July2017_Cortex2_Cell2	G527L	regenerated	35096.1
	16March2017_Cortex_Cell1	G789L	young	17686.9		21June2017_Cortex1_Cell1	G565	12month	10754.3		10July2017_Cortex3_Cell1	G527L	regenerated	35234.6
	UofM_CortexPlusTinyMedulla_Cell1	G725R	young	26643.2		26June2017_Cortex1_Cell1	G530	12month	14037		10July2017_Cortex4_Cell1	G527L	regenerated	27541.3
	22March2017_Cort1_Cell1	G789L	young	20965.7		21June2017_Cortex1_Cell2	G565	12month	7257.44		10July2017_Cortex4_Cell2	G527L	regenerated	22466.1
	26Dec2016_Cort2_Cell1	G725L	young	15919.8		21June2017_Cortex3_Cell1	G565	12month	8905.44		19July2017_1024x1024_Cell1	G528L	regenerated	23382.3
	10March2017_CMJ2_Cell1	G789L	young	16663.5		26June2017_Cortex1_Cell3	G530	12month	21954.6		19July2017_Cortex2_Cell1	G528L	regenerated	11806.5
	22March2017_Cort1_Cell3	G789L	young	25618.1		26June2017_Cortex1_Cell2	G530	12month	8269.89		19July2017_Cortex2_Cell2	G528L	regenerated	15803.8
	25July2017_Cortex1_Cell1	G789L	young	20356.6		26June2017_Cortex2_Cell1	G530	12month	7733.07		10July2017_Cortex1_Cell1	G527L	regenerated	21636.4
	25July2017_Cortex1_Cell2	G789L	young	10755.6		26June2017_Cortex3_Cell1	G530	12month	7178.02		11July2017_Cortex1_Cell1	G527L	regenerated	23107.4
	25July2017_Cortex2_Cell1	G789L	young	19129.6		26June2017_Cortex3_Cell2	G530	12month	10769.8		27July2017_Cortex2_Cell1	G529L	regenerated	32685.7
	25July2017_Cortex2_Cell2	G789L	young	21878		26June2017_Cortex3_Cell3	G530	12month	6755.5		27July2017_Cortex2_Cell2	G529L	regenerated	11465.7
	25July2017_Cortex2_Cell3	G789L	young	19053.2		03July2017_Cort1_Cell1	G531	12month	9429.13		27July2017_Cortex3_Cell1	G529L	regenerated	12512.9
	25July2017_Cortex3_Cell1	G789L	young	18812.4		03July2017_Cortex4_Cell1	G531	12month	13654.4		27July2017_Cortex3_Cell2	G529L	regenerated	32014.6
	25July2017_Cortex4_Cell1	G789L	young	33746.2		03July2017_Cortex2_Cell1	G531	12month	40021.7		27July2017_Cortex3_Cell3	G529L	regenerated	24105.1
	25July2017_Cortex4_Cell3	G789L	young	28005.6							27July2017_Cortex4_Cell1	G529L	regenerated	16429.9
	26July2017_Cortex1_Cell1	G723L	young	12481.3							27July2017_Cortex5_Cell2	G529L	regenerated	17655.6
	26July2017_Cortex1_Cell3	G723L	young	10525.3							28July2017_Cortex1_Cell1	G529L	regenerated	21342.7
	26July2017_Cortex4_Cell1	G723L	young	12228.4							28July2017_Cortex1_Cell2	G529L	regenerated	25249.9
	26July2017_Cortex4_Cell2	G723L	young	20198.2							28July2017_Cortex1_Cell3	G529L	regenerated	19800.1
	26July2017_Cortex5_Cell1	G723L	young	21158.7							28July2017_Cortex1_Cell4	G529L	regenerated	21316.4
	26July2017_Cortex5_Cell2	G723L	young	19062.5
Fig2 L	name	animal ID	type	ferret (um)		name	animal ID	type	ferret (um)		name	animal ID	type	ferret (um)
	06Feb2017_Cortex2_Cell1	G725R	young	70.0329		19June2017_Cortex1_Cell1	G565	12month	70.4527		10July2017_Cortex2_Cell1	G527L	regenerated	88.4838
	06Feb2017_Cortex2_Cell2	G725R	young	62.9185		19June2017_Cortex1_Cell2	G565	12month	78.7524		10July2017_Cortex2_Cell2	G527L	regenerated	92.3419
	16March2017_Cortex_Cell1	G789L	young	75.3181		21June2017_Cortex1_Cell1	G565	12month	52.371		10July2017_Cortex3_Cell1	G527L	regenerated	84.7262
	UofM_CortexPlusTinyMedulla_Cell1	G725R	young	68.1691		26June2017_Cortex1_Cell1	G530	12month	72.0761		10July2017_Cortex4_Cell1	G527L	regenerated	73.1843
	22March2017_Cort1_Cell1	G789L	young	72.0965		21June2017_Cortex1_Cell2	G565	12month	63.7574		10July2017_Cortex4_Cell2	G527L	regenerated	57.9263
	26Dec2016_Cort2_Cell1	G725L	young	78.612		21June2017_Cortex3_Cell1	G565	12month	52.486		19July2017_1024x1024_Cell1	G528L	regenerated	97.8614
	10March2017_CMJ2_Cell1	G789L	young	82.8324		26June2017_Cortex1_Cell3	G530	12month	86.7923		19July2017_Cortex2_Cell1	G528L	regenerated	65.623
	22March2017_Cort1_Cell3	G789L	young	85.9634		26June2017_Cortex1_Cell2	G530	12month	51.871		19July2017_Cortex2_Cell2	G528L	regenerated	113.154
	25July2017_Cortex1_Cell1	G789L	young	76.9214		26June2017_Cortex2_Cell1	G530	12month	52.8583		10July2017_Cortex1_Cell1	G527L	regenerated	77.0505
	25July2017_Cortex1_Cell2	G789L	young	61.4393		26June2017_Cortex3_Cell1	G530	12month	65.2035		11July2017_Cortex1_Cell1	G527L	regenerated	85.7523
	25July2017_Cortex2_Cell1	G789L	young	81.8345		26June2017_Cortex3_Cell2	G530	12month	59.239		27July2017_Cortex2_Cell1	G529L	regenerated	99.3475
	25July2017_Cortex2_Cell2	G789L	young	77.0069		26June2017_Cortex3_Cell3	G530	12month	61.556		27July2017_Cortex2_Cell2	G529L	regenerated	69.2748
	25July2017_Cortex2_Cell3	G789L	young	82.335		03July2017_Cort1_Cell1	G531	12month	60.6102		27July2017_Cortex3_Cell1	G529L	regenerated	97.4467
	25July2017_Cortex3_Cell1	G789L	young	84.6298		03July2017_Cortex4_Cell1	G531	12month	65.0803		27July2017_Cortex3_Cell2	G529L	regenerated	86.4587
	25July2017_Cortex4_Cell1	G789L	young	71.1733		03July2017_Cortex2_Cell1	G531	12month	90.1811		27July2017_Cortex3_Cell3	G529L	regenerated	84.546
	25July2017_Cortex4_Cell3	G789L	young	86.5011							27July2017_Cortex4_Cell1	G529L	regenerated	86.5347
	26July2017_Cortex1_Cell1	G723L	young	83.4073							27July2017_Cortex5_Cell2	G529L	regenerated	69.5816
	26July2017_Cortex1_Cell3	G723L	young	66.7847							28July2017_Cortex1_Cell1	G529L	regenerated	75.5555
	26July2017_Cortex4_Cell1	G723L	young	71.9335							28July2017_Cortex1_Cell2	G529L	regenerated	87.6732
	26July2017_Cortex4_Cell2	G723L	young	74.6383							28July2017_Cortex1_Cell3	G529L	regenerated	72.1694
	26July2017_Cortex5_Cell1	G723L	young	70.0184							28July2017_Cortex1_Cell4	G529L	regenerated	80.0728
	26July2017_Cortex5_Cell2	G723L	young	76.1732
Fig2 M
	name	animal ID	type	volume (um^3)		name	animal ID	type	volume (um^3)		name	animal ID	type	volume (um^3)
	06Feb2017_Cortex2_Cell1	G725R	young	10196.6		19June2017_Cortex1_Cell1	G565	12month	13782.7		10July2017_Cortex2_Cell1	G527L	regenerated	23456.7
	06Feb2017_Cortex2_Cell2	G725R	young	9724.98		19June2017_Cortex1_Cell2	G565	12month	13412.9		10July2017_Cortex2_Cell2	G527L	regenerated	27599
	16March2017_Cortex_Cell1	G789L	young	11309.8		21June2017_Cortex1_Cell1	G565	12month	9726.37		10July2017_Cortex3_Cell1	G527L	regenerated	34013.7
	UofM_CortexPlusTinyMedulla_Cell1	G725R	young	12432.4		26June2017_Cortex1_Cell1	G530	12month	11475.9		10July2017_Cortex4_Cell1	G527L	regenerated	21299.5
	22March2017_Cort1_Cell1	G789L	young	14262.4		21June2017_Cortex1_Cell2	G565	12month	5298.87		10July2017_Cortex4_Cell2	G527L	regenerated	13245.5
	26Dec2016_Cort2_Cell1	G725L	young	14315.8		21June2017_Cortex3_Cell1	G565	12month	10314.5		19July2017_1024x1024_Cell1	G528L	regenerated	18802.7
	10March2017_CMJ2_Cell1	G789L	young	11938.7		26June2017_Cortex1_Cell3	G530	12month	20036.9		19July2017_Cortex2_Cell1	G528L	regenerated	8247.32
	22March2017_Cort1_Cell3	G789L	young	14641.1		26June2017_Cortex1_Cell2	G530	12month	5777.47		19July2017_Cortex2_Cell2	G528L	regenerated	11891.5
	25July2017_Cortex1_Cell1	G789L	young	10451.7		26June2017_Cortex2_Cell1	G530	12month	7481.51		10July2017_Cortex1_Cell1	G527L	regenerated	15942.6
	25July2017_Cortex1_Cell2	G789L	young	7229.45		26June2017_Cortex3_Cell1	G530	12month	5187		11July2017_Cortex1_Cell1	G527L	regenerated	16710.1
	25July2017_Cortex2_Cell1	G789L	young	13641.8		26June2017_Cortex3_Cell2	G530	12month	9229.76		27July2017_Cortex2_Cell1	G529L	regenerated	26100.2
	25July2017_Cortex2_Cell2	G789L	young	17377.8		26June2017_Cortex3_Cell3	G530	12month	5204.89		27July2017_Cortex2_Cell2	G529L	regenerated	7795.84
	25July2017_Cortex2_Cell3	G789L	young	12745.6		03July2017_Cort1_Cell1	G531	12month	5678.68		27July2017_Cortex3_Cell1	G529L	regenerated	11977.9
	25July2017_Cortex3_Cell1	G789L	young	15968.1		03July2017_Cortex4_Cell1	G531	12month	12029.1		27July2017_Cortex3_Cell2	G529L	regenerated	22326.9
	25July2017_Cortex4_Cell1	G789L	young	30060.2		03July2017_Cortex2_Cell1	G531	12month	28667.5		27July2017_Cortex3_Cell3	G529L	regenerated	18883.9
	25July2017_Cortex4_Cell3	G789L	young	21216.6							27July2017_Cortex4_Cell1	G529L	regenerated	10565.8
	26July2017_Cortex1_Cell1	G723L	young	7957.56							27July2017_Cortex5_Cell2	G529L	regenerated	17400.8
	26July2017_Cortex1_Cell3	G723L	young	7947.78							28July2017_Cortex1_Cell1	G529L	regenerated	15546.3
	26July2017_Cortex4_Cell1	G723L	young	11677.6							28July2017_Cortex1_Cell2	G529L	regenerated	21679.4
	26July2017_Cortex4_Cell2	G723L	young	15987.1							28July2017_Cortex1_Cell3	G529L	regenerated	18266
	26July2017_Cortex5_Cell1	G723L	young	20015.1							28July2017_Cortex1_Cell4	G529L	regenerated	12527.4
	26July2017_Cortex5_Cell2	G723L	young	14605.7

## Sheet: Fig3 D
Fig3 D
	object id	Comp..unit.	Feret..unit.	RatioVolEllipsoid
	G724L_Med1_C2_1	0.0519251	29.5649	0.422416
	G724L_Med1_C2_6	0.139272	23.559	0.818525
	G724L_Med1_C2_9	0.175868	15.5463	0.895568
	G724L_Med1_C2_10	0.0821289	24.7648	0.616119
	G724L_Med1_C2_11	0.0790132	26.5774	0.491644
	G724L_Med1_C2_12	0.0648033	30.7007	0.526751
	G724L_Med1_C2_13	0.0606394	30.1056	0.595278
	G724L_Med1_C2_14	0.0850793	31.4266	0.7362
	G724L_Med1_C2_15	0.148455	15.5559	0.819758
	G724L_Med1_C2_16	0.0364655	47.9386	0.483463
	G724L_Med1_C2_17	0.054071	37.4973	0.558306
	G724L_Med1_C2_18	0.0373345	46.5528	0.433655
	G724L_Med1_C2_19	0.0891432	29.4442	0.723018
	G724L_Med1_C2_21	0.0646311	37.3023	0.629737
	G724L_Med1_C2_22	0.0892954	35.0561	0.723375
	G724L_Med1_C2_24	0.0500943	33.4535	0.46175
	G724L_Med1_C2_26	0.120441	27.8801	0.803701
	G724L_Med1_C2_27	0.062621	36.9551	0.386091
	G724L_Med1_C2_28	0.0613708	34.4461	0.773948
	G724L_Med1_C2_29	0.0522532	27.1168	0.411913
	G724L_Med1_C2_30	0.0752309	30.3825	0.689605
	G724L_Med1_C2_31	0.0493669	44.9906	0.426865
	G724L_Med1_C2_32	0.0940736	21.1484	0.534027
	G724L_Med1_C2_33	0.0448578	39.3366	0.687538
	G724L_Med1_C2_34	0.043569	34.8949	0.391619
	G724L_Med1_C2_37	0.0849573	18.0939	0.609622
	G724L_Med1_C2_39	0.0676659	27.7104	0.491881
	G724L_Med1_C2_40	0.161338	20.3979	0.854306
	G724L_Med1_C2_41	0.05951	22.5849	0.466329
	G724L_Med1_C2_42	0.0732198	32.8613	0.607407
	G724L_Med1_C2_43	0.0845579	24.8902	0.656736
	G724L_Med1_C2_44	0.0930375	28.1918	0.653442
	G724L_Med1_C2_46	0.0538455	42.8941	0.354251
	G724L_Med1_C2_48	0.0717232	45.6803	0.742249
	G724L_Med1_C2_50	0.0612972	37.4965	0.579569
	G724L_Med1_C2_51	0.103832	22.8763	0.703556
	G724L_Med1_C2_52	0.101089	23.0851	0.753762
	G724L_Med1_C2_54	0.127261	17.8032	0.834102
	G724L_Med1_C2_57	0.0609039	40.3647	0.693712
	G724L_Med1_C2_59	0.059266	21.3674	0.555838
	G724L_Med1_C2_61	0.0710701	45.582	0.776946
	G724L_Med1_C2_64	0.0657102	27.5174	0.620283
	G724L_Med1_C2_65	0.0482842	30.5842	0.382405
	G724L_Med1_C2_66	0.0532786	31.2757	0.427363
	G724L_Med1_C2_67	0.132435	20.2228	0.858435
	G724L_Med1_C2_68	0.0752968	28.7164	0.706729
	G724L_Med1_C2_69	0.0534317	35.1837	0.407494
	G724L_Med1_C2_70	0.0648898	22.9317	0.46051
	G724L_Med1_C2_71	0.108685	42.2484	0.666584
	G724L_Med1_C2_73	0.104951	32.2366	0.802732
	G724L_Med1_C2_74	0.0832812	36.4109	0.612574
	G724L_Med1_C2_78	0.100149	28.4945	0.584425
	G724L_Med1_C2_79	0.10024	19.3889	0.707765
	G724L_Med1_C2_80	0.136775	21.3691	0.83521
	G724L_Med1_C2_82	0.0695411	28.3552	0.631888
	G724L_Med1_C2_84	0.0393527	44.7431	0.520068
	G724L_Med1_C2_85	0.0652944	21.4869	0.587267
	G724L_Med1_C2_86	0.0508399	37.8787	0.462999
	G724L_Med1_C2_89	0.0480468	33.9789	0.464938
	G724L_Med1_C2_90	0.140563	23.1311	0.84349
	G724L_Med1_C2_91	0.0506956	30.3367	0.499028
	G724L_Med1_C2_92	0.0607214	30.2133	0.507396
	G724L_Med1_C2_93	0.0658058	38.4181	0.620644
	G724L_Med1_C2_94	0.0557137	31.618	0.554835
	G724L_Med1_C2_97	0.0803943	22.0312	0.540921
	G724L_Med1_C2_98	0.0459178	30.7502	0.521079
	G724L_Med1_C2_101	0.0706882	29.0492	0.656081
	G724L_Med1_C2_102	0.0797426	30.1815	0.622072
	G724L_Med1_C2_103	0.0687637	33.9096	0.563878
	G724L_Med1_C2_105	0.0803724	30.9369	0.666358
	G724L_Med1_C2_106	0.0979249	22.9662	0.691865
	G724L_Med1_C3_2	0.0802511	33.1967	0.749471
	G724L_Med1_C3_3	0.0540607	40.1109	0.417256
	G724L_Med1_C3_5	0.0364784	46.9934	0.486402
	G724L_Med1_C3_6	0.0460404	41.3357	0.593939
	G724L_Med1_C3_7	0.0644871	46.1711	0.533394
	G724L_Med1_C3_9	0.072073	28.3934	0.650194
	G724L_Med1_C3_10	0.111651	27.1392	0.773043
	G724L_Med1_C3_12	0.0857718	26.2569	0.596232
	G724L_Med1_C3_13	0.0679047	36.8498	0.622875
	G724L_Med1_C3_15	0.0888757	20.1467	0.729538
	G724L_Med1_C3_16	0.0722636	31.0646	0.549189
	G724L_Med1_C3_17	0.0726273	26.4136	0.600892
	G724L_Med1_C3_18	0.056282	25.4183	0.605095
	G724L_Med1_C3_19	0.0917632	23.1566	0.682823
	G724L_Med1_C3_21	0.062092	33.8026	0.645343
	G724L_Med1_C3_23	0.0641175	32.6719	0.485759
	G724L_Med1_C3_25	0.0436754	42.3892	0.416085
	G724L_Med1_C3_26	0.063066	39.5362	0.603353
	G724L_Med1_C3_27	0.11188	18.588	0.678319
	G724L_Med1_C3_28	0.0397179	37.6561	0.378213
	G724L_Med1_C3_29	0.105278	34.8914	0.822234
	G724L_Med1_C3_31	0.125282	18.3567	0.688718
	G724L_Med1_C3_32	0.131449	20.1194	0.772879
	G724L_Med1_C3_33	0.0915447	24.9992	0.734293
	G724L_Med1_C3_36	0.142089	23.5558	0.865236
	G724L_Med1_C3_38	0.0598626	25.2961	0.422379
	G724L_Med1_C3_39	0.157211	22.2207	0.81044
	G724L_Med1_C3_40	0.074779	23.7037	0.630944
	G724L_Med1_C3_41	0.07677	29.5041	0.686329
	G724L_Med1_C3_42	0.13993	27.8188	0.862773
	G724L_Med1_C3_46	0.0613885	32.8488	0.482093
	G724L_Med1_C3_47	0.0572308	33.0139	0.411255
	G724L_Med1_C3_48	0.051962	34.8371	0.413683
	G724L_Med1_C3_50	0.0737897	25.6047	0.585618
	G724L_Med1_C3_51	0.0905435	24.9158	0.60386
	G724L_Med1_C3_53	0.072562	34.1555	0.539276
	G724L_Med1_C3_55	0.0995222	24.288	0.674955
	G724L_Med1_C3_57	0.082854	20.912	0.683404
	G724L_Med1_C3_59	0.0662362	24.5336	0.372788
	G724L_Med1_C3_60	0.0563398	30.5849	0.591744
	G724L_Med1_C3_61	0.136981	18.7397	0.849715
	G724L_Med1_C3_62	0.126503	18.2488	0.786326
	G724L_Med1_C3_67	0.0870879	31.8722	0.722466
	G724L_Med1_C3_69	0.0788313	23.4854	0.661535
	G724L_Med1_C3_70	0.0630522	31.8396	0.50012
	G724L_Med1_C3_75	0.131424	19.0478	0.81594
	G724L_Med1_C3_76	0.071394	27.0415	0.688974
	G724L_Med1_C3_77	0.0739762	32.0478	0.70526
	G724L_Med1_C3_78	0.0524322	35.6381	0.530795
	G724L_Med1_C3_79	0.0493578	29.4044	0.394662
	G724L_Med1_C3_80	0.0848324	20.6252	0.711331
	G724L_Med1_C3_81	0.0548836	30.268	0.481429
	G724L_Med1_C3_82	0.0600223	33.5284	0.382398
	G724L_Med1_C3_84	0.047553	27.6937	0.556354
	G724L_Med1_C3_85	0.0854524	27.6149	0.679429
	G724L_Med1_C3_86	0.0786469	30.6091	0.599908
	G724L_Med1_C3_87	0.079867	27.5605	0.60893
	G724L_Med1_C3_94	0.233119	19.6852	0.921339
	G724L_Med1_C3_95	0.0411159	41.9383	0.524034
	G724L_Med1_C3_97	0.0609067	28.5591	0.427585
	G724L_Med1_C3_98	0.033897	38.8308	0.350649
	G724L_Med1_C3_99	0.119963	31.2779	0.841327
	G724L_Med1_C3_101	0.0531073	39.9639	0.544587
	G724L_Med1_C3_102	0.0625826	21.9113	0.501243
	G724L_Med1_C3_103	0.183361	15.5278	0.895872
	G724L_Med1_C3_106	0.0545365	35.1453	0.399155
	G724L_Med1_C3_107	0.0470062	23.6758	0.473088
	G724L_Med1_C3_108	0.0930298	26.5771	0.648482
	G724L_Med1_C3_109	0.0880203	22.103	0.609344
	G724L_Med1_C3_111	0.0718567	25.6216	0.635069
	G724L_Med1_C3_113	0.161278	27.0025	0.93496
	G724L_Med1_C3_114	0.0603706	35.1269	0.491644
	G724L_Med1_C3_115	0.0386905	38.441	0.469933
	G724L_Med1_C3_116	0.145737	21.1081	0.898543
	G724L_Med1_C3_117	0.0623494	32.621	0.546407
	G724L_Med1_C3_119	0.0988166	20.1162	0.672568
	G724L_Med1_C3_120	0.219634	14.8969	0.931019
	G724L_Med1_C3_121	0.0476377	38.2271	0.583547
	G724L_Med1_C3_123	0.0608873	23.1231	0.477394
	G724L_Med1_C3_125	0.0855166	26.4481	0.632134
	G724L_Med1_C3_128	0.112342	19.8957	0.659708
	G724L_Med2_C2_2	0.0537337	31.7088	0.391246
	G724L_Med2_C2_3	0.0895988	27.4237	0.578784
	G724L_Med2_C2_4	0.0564591	41.5047	0.545134
	G724L_Med2_C2_5	0.0628028	22.5201	0.568136
	G724L_Med2_C2_7	0.0322622	39.0125	0.440438
	G724L_Med2_C2_10	0.0660413	35.9217	0.664642
	G724L_Med2_C2_11	0.0413487	30.2433	0.442614
	G724L_Med2_C2_13	0.0546381	29.7671	0.399943
	G724L_Med2_C2_16	0.104442	25.2374	0.672998
	G724L_Med2_C2_17	0.0575108	40.0658	0.486175
	G724L_Med2_C2_20	0.0509165	29.188	0.563516
	G724L_Med2_C2_21	0.0546003	47.8047	0.603017
	G724L_Med2_C2_22	0.046391	34.2222	0.493624
	G724L_Med2_C2_25	0.131448	18.7777	0.744919
	G724L_Med2_C2_27	0.192748	16.5897	0.904061
	G724L_Med2_C2_28	0.116179	24.3937	0.790431
	G724L_Med2_C2_31	0.0559433	31.9317	0.492651
	G724L_Med2_C2_32	0.0945617	26.8822	0.660675
	G724L_Med2_C2_34	0.0610971	24.313	0.508414
	G724L_Med2_C2_36	0.107371	21.6137	0.76759
	G724L_Med2_C2_37	0.0677207	31.0516	0.474885
	G724L_Med2_C2_38	0.0487956	41.1135	0.513563
	G724L_Med2_C2_39	0.0602449	31.9295	0.43816
	G724L_Med2_C2_40	0.154169	18.3204	0.753809
	G724L_Med2_C2_41	0.0548831	30.9343	0.599467
	G724L_Med2_C2_44	0.0412268	41.3365	0.566365
	G724L_Med2_C2_45	0.0744789	28.442	0.629735
	G724L_Med2_C2_46	0.0588282	35.2819	0.478094
	G724L_Med2_C2_48	0.0877265	25.3202	0.633934
	G724L_Med2_C2_49	0.0796323	19.6818	0.641241
	G724L_Med2_C2_50	0.0574572	36.1221	0.459244
	G724L_Med2_C2_51	0.124272	21.1745	0.755622
	G724L_Med2_C2_52	0.0754716	26.6699	0.58718
	G724L_Med2_C2_56	0.113572	23.1937	0.770373
	G724L_Med2_C2_57	0.0621937	37.086	0.406644
	G724L_Med2_C2_58	0.0764552	33.4283	0.741281
	G724L_Med2_C2_60	0.0671657	33.8696	0.584128
	G724L_Med2_C2_63	0.0588625	32.4687	0.536127
	G724L_Med2_C2_65	0.057154	31.49	0.452587
	G724L_Med2_C2_66	0.0947019	29.8311	0.705442
	G724L_Med2_C2_68	0.0979447	31.0268	0.759235
	G724L_Med2_C2_69	0.0600356	32.4686	0.525924
	G724L_Med2_C2_71	0.0632272	34.8145	0.608358
	G724L_Med2_C2_72	0.170796	16.9736	0.863625
	G724L_Med2_C2_76	0.058623	39.7945	0.52029
	G724L_Med2_C2_79	0.0568243	39.0648	0.485194
	G724L_Med2_C2_80	0.0601013	32.4417	0.564288
	G724L_Med2_C2_82	0.0643379	26.1325	0.546085
	G724L_Med2_C2_83	0.063196	36.8306	0.685722
	G724L_Med2_C2_84	0.0437449	45.8003	0.564057
	G724L_Med2_C2_85	0.0569409	26.4555	0.387143
	G724L_Med2_C2_86	0.0835477	25.9043	0.671658
	G724L_Med2_C2_87	0.0810052	25.2261	0.657439
	G724L_Med2_C2_88	0.0558386	33.3467	0.392051
	G724L_Med2_C2_90	0.0852045	28.408	0.624276
	G724L_Med2_C2_91	0.0624113	44.3414	0.476272
	G724L_Med2_C2_92	0.0497464	40.6413	0.434322
	G724L_Med2_C2_93	0.0648615	27.949	0.519384
	G724L_Med2_C2_95	0.055919	45.1944	0.534586
	G724L_Med2_C2_96	0.0455297	34.1008	0.375725
	G724L_Med2_C2_97	0.0478614	31.1914	0.493496
	G724L_Med2_C2_99	0.0406967	37.8544	0.538196
	G724L_Med2_C2_101	0.0731524	32.2529	0.654601
	G724L_Med2_C2_102	0.10892	24.5301	0.645967
	G724L_Med2_C2_103	0.0816663	20.4737	0.662048
	G724L_Med2_C2_104	0.058777	29.598	0.604182
	G724L_Med2_C2_108	0.0731203	23.9971	0.528949
	G724L_Med2_C2_110	0.0619467	35.8081	0.762186
	G724L_Med2_C2_111	0.0949153	22.834	0.610181
	G724L_Med2_C2_113	0.0949116	30.7103	0.751899
	G724L_Med2_C2_114	0.0718516	29.3021	0.588349
	G724L_Med2_C2_115	0.0772107	28.878	0.645733
	G724L_Med2_C2_117	0.156326	17.1828	0.77685
	G724L_Med2_C2_118	0.159466	16.2455	0.796549
	G724L_Med2_C2_120	0.157075	17.9655	0.82595
	G724L_Med2_C2_123	0.104286	21.5525	0.678022
	G724L_Med2_C2_125	0.0612557	18.932	0.553855
	G724L_Med2_C2_127	0.128012	21.0225	0.903791
	G724L_Med2_C3_1	0.0663476	31.8704	0.4837
	G724L_Med2_C3_2	0.0595618	32.5488	0.517749
	G724L_Med2_C3_4	0.0871977	21.4573	0.647096
	G724L_Med2_C3_9	0.0965926	26.5382	0.773107
	G724L_Med2_C3_10	0.0509806	39.5285	0.552228
	G724L_Med2_C3_11	0.0919195	35.8426	0.711545
	G724L_Med2_C3_13	0.0933078	22.3405	0.693815
	G724L_Med2_C3_14	0.0500588	47.2074	0.51291
	G724L_Med2_C3_17	0.140467	17.1506	0.872563
	G724L_Med2_C3_18	0.144079	19.719	0.772659
	G724L_Med2_C3_19	0.10673	25.3376	0.788808
	G724L_Med2_C3_21	0.0539343	34.7785	0.580885
	G724L_Med2_C3_23	0.060707	43.5365	0.560007
	G724L_Med2_C3_24	0.0794189	34.9222	0.702554
	G724L_Med2_C3_26	0.132069	23.3574	0.742034
	G724L_Med2_C3_27	0.153023	20.5535	0.867318
	G724L_Med2_C3_29	0.0854809	24.9363	0.739097
	G724L_Med2_C3_30	0.0707745	39.2698	0.707903
	G724L_Med2_C3_33	0.120867	20.2392	0.722204
	G724L_Med2_C3_35	0.0596349	35.5351	0.526793
	G724L_Med2_C3_36	0.0677974	23.9771	0.528912
	G724L_Med2_C3_40	0.126773	23.8915	0.771871
	G724L_Med2_C3_42	0.080434	27.2895	0.66544
	G724L_Med2_C3_47	0.0519814	41.5027	0.392031
	G724L_Med2_C3_48	0.0589872	24.1637	0.513748
	G724L_Med2_C3_49	0.0678357	34.8222	0.596214
	G724L_Med2_C3_50	0.0442301	40.9485	0.468479
	G724L_Med2_C3_54	0.0498497	38.7251	0.520255
	G724L_Med2_C3_56	0.117079	26.22	0.874523
	G724L_Med2_C3_58	0.0465798	29.925	0.447811
	G724L_Med2_C3_60	0.0742928	29.7687	0.778351
	G724L_Med2_C3_61	0.0589321	40.4035	0.543555
	G724L_Med2_C3_63	0.0365909	45.6434	0.453199
	G724L_Med2_C3_64	0.0375675	45.301	0.385392
	G724L_Med2_C3_68	0.163279	20.5124	0.786139
	G724L_Med2_C3_70	0.0961644	32.558	0.672837
	G724L_Med2_C3_72	0.0659559	34.5645	0.574715
	G724L_Med2_C3_73	0.0826417	36.6418	0.78383
	G724L_Med2_C3_74	0.050344	40.3944	0.535372
	G724L_Med2_C3_76	0.0540998	35.595	0.60183
	G724L_Med2_C3_79	0.0675573	36.07	0.615236
	G724L_Med2_C3_80	0.0770373	26.0497	0.620074
	G724L_Med2_C3_81	0.141587	15.6081	0.855592
	G724L_Med2_C3_82	0.0382403	38.0434	0.403111
	G724L_Med2_C3_83	0.0716439	29.4009	0.623583
	G724L_Med2_C3_85	0.0546793	45.7249	0.440321
	G724L_Med2_C3_87	0.0685375	25.378	0.458267
	G724L_Med2_C3_88	0.0626792	36.0109	0.460928
	G724L_Med2_C3_89	0.0503278	27.6961	0.44874
	G724L_Med2_C3_90	0.0712148	34.5973	0.671063
	G724L_Med2_C3_91	0.0791479	22.59	0.682706
	G724L_Med2_C3_93	0.0931037	30.4778	0.750607
	G724L_Med2_C3_97	0.0600167	36.4277	0.476967
	G724L_Med2_C3_99	0.0704558	21.4057	0.657158
	G724L_Med2_C3_101	0.101672	18.9863	0.703946
	G724L_Med2_C3_102	0.0867404	25.9325	0.69977
	G724L_Med2_C3_103	0.0386155	38.2354	0.449329
	G724L_Med2_C3_104	0.10311	21.2951	0.719705
	G724L_Med2_C3_107	0.128938	23.6573	0.646994
	G724L_Med2_C3_108	0.0936583	31.8699	0.75166
	G724L_Med2_C3_109	0.084568	26.7034	0.670905
	G724L_Med2_C3_110	0.0621717	27.5641	0.544262
	G724L_Med2_C3_111	0.0951349	19.5497	0.700994
	G724L_Med2_C3_115	0.121243	21.8221	0.706329
	G724L_Med3_C2_2	0.0740614	36.6771	0.735053
	G724L_Med3_C2_4	0.0815096	35.5261	0.691112
	G724L_Med3_C2_5	0.0439946	30.4998	0.459744
	G724L_Med3_C2_6	0.0578693	31.8161	0.597943
	G724L_Med3_C2_7	0.197058	15.463	0.873045
	G724L_Med3_C2_8	0.0708331	23.2847	0.498029
	G724L_Med3_C2_9	0.0491762	25.2772	0.430739
	G724L_Med3_C2_11	0.109175	36.4148	0.764533
	G724L_Med3_C2_12	0.106411	28.9464	0.654169
	G724L_Med3_C2_14	0.0644302	35.2748	0.512054
	G724L_Med3_C2_15	0.0717744	29.7482	0.636312
	G724L_Med3_C2_16	0.131301	18.8109	0.818787
	G724L_Med3_C2_17	0.0522812	28.8756	0.537455
	G724L_Med3_C2_18	0.0727109	30.5551	0.6644
	G724L_Med3_C2_19	0.122149	26.7735	0.71778
	G724L_Med3_C2_20	0.0615605	34.5645	0.596254
	G724L_Med3_C2_22	0.120846	23.4761	0.816745
	G724L_Med3_C2_25	0.0396835	30.1816	0.584583
	G724L_Med3_C2_29	0.152653	18.3644	0.859627
	G724L_Med3_C2_31	0.0666653	38.2667	0.5487
	G724L_Med3_C2_32	0.0923105	35.2351	0.622048
	G724L_Med3_C2_33	0.11333	23.0562	0.764477
	G724L_Med3_C2_34	0.0880443	25.6572	0.611121
	G724L_Med3_C2_35	0.0834988	28.7267	0.712259
	G724L_Med3_C2_36	0.139066	22.3251	0.772248
	G724L_Med3_C2_38	0.0884948	22.1411	0.62737
	G724L_Med3_C2_40	0.0821402	24.0106	0.511719
	G724L_Med3_C2_41	0.0617562	28.3654	0.447974
	G724L_Med3_C2_42	0.120789	20.0132	0.76093
	G724L_Med3_C2_43	0.119506	22.4108	0.793664
	G724L_Med3_C2_44	0.12715	28.2823	0.849062
	G724L_Med3_C2_45	0.0512559	32.3082	0.584693
	G724L_Med3_C2_49	0.0640589	38.2956	0.493411
	G724L_Med3_C2_50	0.0687548	29.9634	0.689635
	G724L_Med3_C2_52	0.265336	20.2889	0.989457
	G724L_Med3_C2_57	0.109262	29.937	0.79322
	G724L_Med3_C2_58	0.0873003	28.2703	0.651591
	G724L_Med3_C2_59	0.0598202	40.3654	0.520862
	G724L_Med3_C2_60	0.115042	22.3289	0.793412
	G724L_Med3_C2_62	0.095103	23.5791	0.694894
	G724L_Med3_C2_63	0.141803	24.7935	0.819961
	G724L_Med3_C2_67	0.0675639	25.7612	0.438507
	G724L_Med3_C2_68	0.0569682	43.3884	0.639018
	G724L_Med3_C2_71	0.113363	25.7808	0.760987
	G724L_Med3_C2_72	0.0611472	30.4425	0.376225
	G724L_Med3_C2_73	0.0475553	45.9681	0.411711
	G724L_Med3_C2_74	0.0392312	30.6436	0.365605
	G724L_Med3_C2_75	0.0528854	34.7286	0.407407
	G724L_Med3_C2_76	0.0703989	28.4779	0.676163
	G724L_Med3_C2_78	0.0606577	37.3396	0.456605
	G724L_Med3_C2_80	0.0589247	40.0793	0.65647
	G724L_Med3_C2_81	0.172562	20.7831	0.801869
	G724L_Med3_C2_82	0.0999944	30.4373	0.714433
	G724L_Med3_C2_85	0.200225	21.4805	0.903175
	G724L_Med3_C2_87	0.0454005	35.0779	0.556207
	G724L_Med3_C2_90	0.0823687	27.5548	0.584444
	G724L_Med3_C2_91	0.0993511	27.1902	0.72671
	G724L_Med3_C2_92	0.0558414	39.209	0.346515
	G724L_Med3_C2_93	0.0823614	35.4944	0.598804
	G724L_Med3_C2_94	0.0611607	42.993	0.536833
	G724L_Med3_C2_95	0.105411	29.3382	0.733674
	G724L_Med3_C2_96	0.0670315	33.3494	0.53784
	G724L_Med3_C2_98	0.0584691	33.8244	0.573401
	G724L_Med3_C2_99	0.180795	21.456	0.899551
	G724L_Med3_C2_101	0.0916616	29.1811	0.665817
	G724L_Med3_C2_102	0.0769663	27.0803	0.565483
	G724L_Med3_C2_104	0.117699	19.111	0.763563
	G724L_Med3_C2_105	0.0834292	26.669	0.521918
	G724L_Med3_C2_106	0.0453499	38.5852	0.380641
	G724L_Med3_C2_107	0.0715303	21.8836	0.604039
	G724L_Med3_C2_108	0.0797944	22.5473	0.618102
	G724L_Med3_C2_109	0.0862104	29.7055	0.707792
	G724L_Med3_C2_110	0.0698067	37.8855	0.570639
	G724L_Med3_C2_112	0.153342	18.9368	0.815867
	G724L_Med3_C2_115	0.0585397	31.1902	0.520187
	G724L_Med3_C2_116	0.0965448	30.1586	0.694649
	G724L_Med3_C2_117	0.0895555	29.1075	0.548912
	G724L_Med3_C2_118	0.144818	19.3769	0.804139
	G724L_Med3_C3_1	0.0496111	31.0864	0.377575
	G724L_Med3_C3_3	0.0353159	33.3146	0.375808
	G724L_Med3_C3_4	0.0815313	23.2038	0.55067
	G724L_Med3_C3_8	0.120376	19.6731	0.76889
	G724L_Med3_C3_9	0.0571527	39.5878	0.479045
	G724L_Med3_C3_11	0.0648661	33.4955	0.506876
	G724L_Med3_C3_14	0.105346	26.7448	0.631343
	G724L_Med3_C3_15	0.0692255	32.0852	0.603323
	G724L_Med3_C3_16	0.0588012	46.5893	0.52777
	G724L_Med3_C3_18	0.0611144	35.6439	0.641797
	G724L_Med3_C3_21	0.100915	26.4185	0.823513
	G724L_Med3_C3_22	0.138536	31.11	0.851511
	G724L_Med3_C3_25	0.086614	35.9945	0.675024
	G724L_Med3_C3_26	0.108516	22.3344	0.678014
	G724L_Med3_C3_27	0.053275	43.8604	0.375781
	G724L_Med3_C3_30	0.146094	18.514	0.830609
	G724L_Med3_C3_31	0.102131	24.9992	0.775582
	G724L_Med3_C3_32	0.143876	18.5016	0.811994
	G724L_Med3_C3_35	0.0634165	26.6362	0.389116
	G724L_Med3_C3_37	0.0856376	27.3176	0.691082
	G724L_Med3_C3_38	0.0601997	38.6293	0.518391
	G724L_Med3_C3_39	0.0629293	33.9691	0.484805
	G724L_Med3_C3_47	0.0940439	36.4823	0.772975
	G724L_Med3_C3_49	0.0470887	28.9563	0.596279
	G724L_Med3_C3_50	0.048752	43.5806	0.546888
	G724L_Med3_C3_52	0.0674113	27.2115	0.648166
	G724L_Med3_C3_55	0.083434	29.4104	0.650724
	G724L_Med3_C3_56	0.0701215	25.8207	0.575822
	G724L_Med3_C3_58	0.0449637	40.8099	0.486895
	G724L_Med3_C3_59	0.0488673	42.2977	0.542312
	G724L_Med3_C3_62	0.0502039	28.5057	0.491054
	G724L_Med3_C3_64	0.0419991	40.9741	0.4034
	G724L_Med3_C3_65	0.0454987	46.3432	0.393342
	G724L_Med3_C3_66	0.0762791	30.0219	0.589289
	G724L_Med3_C3_67	0.0704128	29.2324	0.520465
	G724L_Med3_C3_68	0.132644	25.5382	0.831456
	G724L_Med3_C3_69	0.0635745	31.891	0.575446
	G724L_Med3_C3_71	0.051149	35.3643	0.567343
	G724L_Med3_C3_72	0.0448352	38.4787	0.522405
	G724L_Med3_C3_77	0.133422	36.2032	0.859258
	G724L_Med3_C3_78	0.147409	19.391	0.82633
	G724L_Med3_C3_80	0.0742569	36.0523	0.719155
	G724L_Med3_C3_81	0.109581	20.7353	0.726661
	G724L_Med3_C3_83	0.0468767	41.623	0.490673
	G724L_Med3_C3_84	0.0698641	26.3749	0.680897
	G724L_Med3_C3_85	0.101842	21.5525	0.71462
	G724L_Med3_C3_88	0.0959226	25.3407	0.682923
	G724L_Med3_C3_90	0.0466093	35.775	0.425605
	G724L_Med3_C3_91	0.060924	29.4971	0.490198
	G724L_Med3_C3_92	0.0747202	24.447	0.507325
	G724L_Med3_C3_95	0.0853585	23.7593	0.578621
	G724L_Med3_C3_96	0.0391615	36.3862	0.519153
	G724L_Med3_C3_97	0.120404	33.4487	0.857075
	G724L_Med3_C3_98	0.142332	22.2369	0.732013
	G724L_Med3_C3_99	0.0517117	34.0415	0.519513
	G724L_Med3_C3_100	0.0949726	31.6817	0.704769
	G724L_Med3_C3_103	0.121673	18.5218	0.683706
	G724L_Med3_C3_104	0.0568551	38.8618	0.625634
	G724L_Med3_C3_105	0.0543962	35.1951	0.416632
	G724L_Med3_C3_106	0.129193	24.9067	0.850403
	G724L_Med3_C3_107	0.158514	20.3423	0.855133
	G724L_Med3_C3_108	0.0921795	25.0334	0.59497
	G786L_Med1_C2_1	0.0460715	32.878	0.575758
	G786L_Med1_C2_2	0.0471495	37.1572	0.506881
	G786L_Med1_C2_3	0.123418	17.1756	0.749992
	G786L_Med1_C2_4	0.0668724	39.149	0.601195
	G786L_Med1_C2_5	0.0804376	29.0962	0.716085
	G786L_Med1_C2_6	0.0929351	28.8429	0.756066
	G786L_Med1_C2_7	0.0815464	31.8649	0.685158
	G786L_Med1_C2_9	0.0615169	44.1408	0.444743
	G786L_Med1_C2_11	0.110318	31.4393	0.693501
	G786L_Med1_C2_12	0.148688	18.9299	0.804595
	G786L_Med1_C2_17	0.0784701	27.9262	0.662431
	G786L_Med1_C2_19	0.165955	19.8225	0.88117
	G786L_Med1_C2_20	0.111632	30.6746	0.759639
	G786L_Med1_C2_21	0.204778	21.377	0.945867
	G786L_Med1_C2_25	0.0807744	18.6307	0.735689
	G786L_Med1_C2_27	0.0607582	25.1047	0.42727
	G786L_Med1_C2_28	0.103276	26.6828	0.744862
	G786L_Med1_C2_31	0.0882872	27.2487	0.68809
	G786L_Med1_C2_32	0.0390828	44.9294	0.590713
	G786L_Med1_C2_33	0.248464	18.3885	0.967543
	G786L_Med1_C2_34	0.0487581	22.1693	0.405393
	G786L_Med2_C2_1	0.0778022	38.9753	0.68186
	G786L_Med2_C2_3	0.106397	24.3869	0.729348
	G786L_Med2_C2_4	0.0777008	20.4462	0.558894
	G786L_Med2_C2_5	0.104544	18.9421	0.692605
	G786L_Med2_C2_7	0.093289	26.8148	0.6382
	G786L_Med2_C2_8	0.0703573	32.7948	0.616757
	G786L_Med2_C2_10	0.0345241	34.3463	0.405568
	G786L_Med2_C2_11	0.118553	16.9035	0.796547
	G786L_Med2_C2_13	0.048798	29.0359	0.469157
	G786L_Med2_C2_15	0.0565861	29.7473	0.451343
	G786L_Med2_C2_17	0.114331	25.1696	0.790011
	G786L_Med2_C2_18	0.0519283	31.6079	0.547455
	G786L_Med2_C2_19	0.104262	20.2089	0.75377
	G786L_Med2_C2_20	0.0588464	34.4915	0.686468
	G786L_Med2_C2_21	0.0606158	32.1619	0.443398
	G786L_Med2_C2_22	0.0721294	23.1935	0.475988
	G786L_Med2_C2_24	0.0404604	40.1977	0.442172
	G786L_Med2_C2_25	0.0789807	41.1846	0.585388
	G786L_Med2_C2_26	0.117131	24.8013	0.670286
	G786L_Med2_C2_27	0.179694	14.9818	0.892905
	G786L_Med2_C2_28	0.0580206	43.9723	0.477566
	G786L_Med2_C2_29	0.135928	19.1537	0.812819
	G786L_Med2_C2_32	0.0551233	29.9846	0.517256
	G786L_Med2_C2_34	0.146347	17.5433	0.8086
	G786L_Med2_C2_35	0.083791	29.3884	0.701879
	G786L_Med2_C2_37	0.0532708	31.4107	0.537975
	G786L_Med2_C2_39	0.0485318	38.3723	0.362732
	G786L_Med2_C2_41	0.09713	33.3781	0.797387
	G786L_Med2_C2_43	0.0564642	37.6077	0.588582
	G786L_Med2_C2_45	0.10729	25.6017	0.75634
	G786L_Med2_C2_46	0.074427	32.8344	0.664589
	G786L_Med2_C2_47	0.0702069	40.4142	0.74435
	G786L_Med2_C2_48	0.0713287	35.4662	0.550537
	G786L_Med2_C2_50	0.09366	23.3337	0.652471
	G786L_Med2_C2_51	0.109727	21.8979	0.736602
	G786L_Med2_C2_52	0.0738542	27.9725	0.632284
	G786L_Med2_C2_54	0.0563957	38.3516	0.543695
	G786L_Med2_C2_55	0.0909528	24.0784	0.529346
	G786L_Med2_C2_56	0.0546762	30.1586	0.394331
	G786L_Med2_C2_58	0.0571344	30.2706	0.368011
	G786L_Med2_C2_59	0.138616	17.6355	0.778154
	G786L_Med2_C2_60	0.142453	20.4985	0.836428
	G786L_Med2_C2_61	0.0528416	27.7398	0.591987
	G786L_Med2_C2_62	0.0728515	27.7095	0.556202
	G786L_Med2_C2_63	0.135434	23.8465	0.854182
	G786L_Med2_C2_66	0.0673823	26.3241	0.613328
	G786L_Med2_C2_69	0.082753	43.1271	0.734917
	G786L_Med2_C2_70	0.0927845	25.1128	0.615781
	G786L_Med2_C2_71	0.142474	21.5403	0.865391
	G786L_Med2_C2_72	0.114592	18.2764	0.665329
	G786L_Med2_C2_73	0.0613	29.6869	0.58643
	G786L_Med2_C2_75	0.0724402	34.6623	0.460643
	G786L_Med2_C2_77	0.0338023	35.4355	0.410292
	G786L_Med2_C2_78	0.0694357	22.4743	0.528809
	G786L_Med2_C2_79	0.095028	25.5286	0.717814
	G786L_Med2_C2_80	0.1286	20.9374	0.797173
	G786L_Med2_C2_81	0.0950765	23.4941	0.662039
	G786L_Med2_C2_82	0.0634668	38.826	0.488126
	G786L_Med2_C2_83	0.0414143	37.8283	0.478405
	G786L_Med2_C2_84	0.0829536	25.9005	0.64042
	G786L_Med2_C2_86	0.0481353	36.3631	0.679956
	G786L_Med2_C2_87	0.0652916	25.9851	0.564129
	G786L_Med2_C2_89	0.0540954	34.9358	0.478178
	G786L_Med2_C2_90	0.0513536	44.6208	0.444419
	G786L_Med2_C2_91	0.214572	13.4795	0.881286
	G786L_Med2_C2_92	0.0598959	34.3827	0.562865
	G786L_Med2_C2_93	0.1566	18.7514	0.796886
	G786L_Med2_C2_94	0.0435933	37.2955	0.435466
	G786L_Med2_C2_95	0.0582084	30.7639	0.445525
	G786L_Med2_C2_96	0.083868	24.7031	0.608089
	G786L_Med2_C2_97	0.0785928	31.6405	0.698992
	G786L_Med2_C2_98	0.101939	34.5027	0.804031
	G786L_Med2_C2_99	0.102761	23.5091	0.795309
	G786L_Med2_C2_100	0.185687	19.7859	0.914394
	G786L_Med2_C2_101	0.0548996	29.7805	0.561225
	G786L_Med2_C2_102	0.045459	38.5069	0.408313
	G786L_Med2_C2_103	0.0804313	37.6559	0.713004
	G786L_Med2_C2_104	0.114909	28.7176	0.798203
	G786L_Med2_C2_107	0.0782855	21.8459	0.745816
	G786L_Med2_C2_108	0.0839252	19.3729	0.630904
	G786L_Med2_C2_109	0.0653562	44.7016	0.428068
	G786L_Med2_C2_110	0.04148	24.9602	0.38441
	G786L_Med2_C2_111	0.103169	28.9191	0.781833
	G786L_Med2_C2_113	0.0508382	34.5763	0.508282
	G786L_Med2_C2_114	0.0960863	22.4763	0.760261
	G786L_Med2_C2_115	0.0888462	26.2835	0.637171
	G786L_Med2_C2_117	0.1321	20.3901	0.785527
	G786L_Med2_C2_118	0.071441	29.4243	0.54023
	G786L_Med2_C2_120	0.0840041	29.3703	0.706485
	G786L_Med2_C2_123	0.0766032	35.1447	0.478374
	G786L_Med2_C2_125	0.119495	34.1119	0.886043
	G786L_Med2_C2_126	0.0960763	28.5114	0.775337
	G786L_Med2_C2_127	0.0954094	24.633	0.678512
	G786L_Med2_C2_128	0.119634	25.656	0.775607
	G786L_Med2_C2_130	0.0682214	31.1792	0.515649
	G786L_Med2_C2_131	0.0868097	31.5365	0.531639
	G786L_Med2_C2_132	0.119631	21.6897	0.804163
	G786L_Med2_C2_134	0.0851416	24.8883	0.51603
	G786L_Med2_C2_135	0.124246	20.5372	0.790647
	G786L_Med2_C2_139	0.136933	21.5786	0.829813
	G786L_Med2_C2_140	0.0511761	37.9279	0.464942
	G786L_Med2_C2_141	0.0550368	21.1754	0.371939
	G786L_Med2_C2_145	0.147421	17.7577	0.798673
	G786L_Med2_C3_1	0.156553	18.6792	0.894892
	G786L_Med2_C3_2	0.0555009	39.8198	0.572766
	G786L_Med2_C3_3	0.0992282	27.5433	0.660635
	G786L_Med2_C3_4	0.0699247	29.9624	0.494584
	G786L_Med2_C3_5	0.0702594	27.0214	0.56592
	G786L_Med2_C3_8	0.045249	31.0961	0.486322
	G786L_Med2_C3_10	0.0667491	42.8672	0.541664
	G786L_Med2_C3_11	0.0841756	23.0613	0.581547
	G786L_Med2_C3_12	0.124685	18.6467	0.813863
	G786L_Med2_C3_13	0.0748035	35.4662	0.615507
	G786L_Med2_C3_14	0.123578	18.2355	0.809913
	G786L_Med2_C3_17	0.0520701	45.5602	0.541746
	G786L_Med2_C3_18	0.0652854	35.0705	0.479084
	G786L_Med2_C3_19	0.0502007	38.5188	0.39808
	G786L_Med2_C3_20	0.0350121	39.2605	0.408112
	G786L_Med2_C3_22	0.078666	23.8167	0.572083
	G786L_Med2_C3_23	0.0405303	42.4642	0.53742
	G786L_Med2_C3_24	0.119866	21.2918	0.713918
	G786L_Med2_C3_26	0.077249	29.1377	0.630842
	G786L_Med2_C3_27	0.128188	29.8724	0.811076
	G786L_Med2_C3_29	0.0846365	30.8858	0.498041
	G786L_Med2_C3_31	0.0718271	36.0467	0.604327
	G786L_Med2_C3_32	0.0509814	35.043	0.47578
	G786L_Med2_C3_33	0.0822644	23.7634	0.435556
	G786L_Med2_C3_35	0.0734258	30.5682	0.566367
	G786L_Med2_C3_36	0.0445906	46.3171	0.547987
	G786L_Med2_C3_37	0.0645123	32.1651	0.459055
	G786L_Med2_C3_39	0.0877333	37.5976	0.594908
	G786L_Med2_C3_40	0.0822696	26.6257	0.802719
	G786L_Med2_C3_42	0.084859	27.986	0.64609
	G786L_Med2_C3_43	0.0451022	38.7735	0.559782
	G786L_Med2_C3_44	0.0362873	41.5377	0.371404
	G786L_Med2_C3_46	0.0439034	32.8245	0.476297
	G786L_Med2_C3_49	0.0829579	20.4174	0.57089
	G786L_Med2_C3_52	0.0926825	23.7724	0.669067
	G786L_Med2_C3_53	0.176691	26.2679	0.899198
	G786L_Med2_C3_54	0.106137	24.5015	0.781674
	G786L_Med2_C3_57	0.0561517	36.7197	0.618542
	G786L_Med2_C3_58	0.118498	22.1334	0.772942
	G786L_Med2_C3_60	0.1435	24.7277	0.870529
	G786L_Med2_C3_64	0.0691381	25.3923	0.640943
	G786L_Med2_C3_65	0.132046	19.8914	0.843279
	G786L_Med2_C3_66	0.0443831	27.0962	0.428795
	G786L_Med2_C3_67	0.0696253	32.8529	0.53106
	G786L_Med2_C3_68	0.0410775	40.8667	0.494348
	G786L_Med2_C3_69	0.0497955	35.4168	0.543826
	G786L_Med2_C3_72	0.139777	19.2972	0.742836
	G786L_Med2_C3_73	0.0760523	32.3978	0.470885
	G786L_Med2_C3_75	0.194276	14.1119	0.920398
	G786L_Med2_C3_77	0.0518648	29.7575	0.550034
	G786L_Med2_C3_78	0.0844883	28.4269	0.537801
	G786L_Med2_C3_79	0.0450382	40.4523	0.370547
	G786L_Med2_C3_81	0.0572031	46.8573	0.613663
	G786L_Med2_C3_83	0.0843841	42.9062	0.658683
	G786L_Med2_C3_84	0.0457652	34.5187	0.38369
	G786L_Med2_C3_86	0.125705	20.4909	0.691036
	G786L_Med2_C3_87	0.06324	29.0751	0.528229
	G786L_Med2_C3_88	0.0666978	37.5749	0.621118
	G786L_Med2_C3_89	0.0822581	22.3395	0.768276
	G786L_Med2_C3_90	0.0794707	29.5912	0.55335
	G786L_Med2_C3_91	0.0813801	34.3542	0.736679
	G786L_Med2_C3_93	0.0391874	32.727	0.544356
	G786L_Med2_C3_95	0.159167	26.1422	0.896839
	G786L_Med2_C3_96	0.0930575	27.7563	0.702882
	G786L_Med2_C3_97	0.0761333	31.8797	0.607417
	G786L_Med2_C3_98	0.0585235	29.2205	0.36987
	G786L_Med2_C3_100	0.0829454	36.4612	0.654112
	G786L_Med2_C3_101	0.104815	23.8427	0.779276
	G786L_Med2_C3_102	0.0833938	20.3962	0.535728
	G786L_Med2_C3_103	0.0557693	32.0934	0.415657
	G786L_Med2_C3_104	0.112534	23.4734	0.700272
	G786L_Med2_C3_105	0.073658	31.8196	0.602091
	G786L_Med2_C3_109	0.191491	15.457	0.911647
	G786L_Med3_C2_1	0.040679	34.7635	0.374654
	G786L_Med3_C2_2	0.105361	23.235	0.775812
	G786L_Med3_C2_6	0.104801	29.9609	0.685731
	G786L_Med3_C2_8	0.0663643	23.3636	0.611261
	G786L_Med3_C2_9	0.157336	19.9389	0.86474
	G786L_Med3_C2_11	0.115198	17.6858	0.705672
	G786L_Med3_C2_12	0.122812	29.7566	0.829771
	G786L_Med3_C2_13	0.0650709	25.0172	0.615722
	G786L_Med3_C2_14	0.0705136	29.6933	0.677057
	G786L_Med3_C2_15	0.105993	35.8711	0.789347
	G786L_Med3_C2_16	0.108688	24.6756	0.713414
	G786L_Med3_C2_19	0.0439034	31.3946	0.350446
	G786L_Med3_C2_20	0.0504898	25.7481	0.339575
	G786L_Med3_C2_23	0.159146	21.9859	0.864767
	G786L_Med3_C2_26	0.0506658	20.5948	0.430229
	G786L_Med3_C2_27	0.0526949	35.502	0.560876
	G786L_Med3_C2_28	0.108165	30.5523	0.776759
	G786L_Med3_C2_29	0.0639696	35.5482	0.488816
	G786L_Med3_C2_30	0.0681064	26.9421	0.469306
	G786L_Med3_C2_31	0.0670578	30.7353	0.553353
	G786L_Med3_C2_32	0.0341719	38.1529	0.338563
	G786L_Med3_C2_35	0.131958	30.5197	0.78326
	G786L_Med3_C2_36	0.0954877	22.9344	0.601637
	G786L_Med3_C2_37	0.0931415	24.5336	0.665874
	G786L_Med3_C2_38	0.233916	19.9023	0.921829
	G786L_Med3_C2_42	0.0416067	36.8052	0.488071
	G786L_Med3_C2_43	0.079414	26.6723	0.69864
	G786L_Med3_C2_45	0.0855116	23.8148	0.700215
	G786L_Med3_C2_46	0.0966354	22.4764	0.656535
	G786L_Med3_C2_48	0.106422	21.6486	0.722924
	G786L_Med3_C2_49	0.0463201	40.6201	0.688686
	G786L_Med3_C2_52	0.0893227	22.9689	0.631532
	G786L_Med3_C2_53	0.108108	31.544	0.791851
	G786L_Med3_C2_54	0.0493358	36.2527	0.684179
	G786L_Med3_C2_55	0.0576527	40.3057	0.690797
	G786L_Med3_C2_56	0.0694554	25.6579	0.543288
	G786L_Med3_C2_58	0.0387315	34.3932	0.449558
	G786L_Med3_C2_59	0.0618649	39.4766	0.589914
	G786L_Med3_C2_60	0.0394643	42.3242	0.455168
	G786L_Med3_C2_61	0.0713707	30.4906	0.439537
	G786L_Med3_C2_63	0.0510015	44.5858	0.561066
	G786L_Med3_C2_64	0.0584455	24.1632	0.441552
	G786L_Med3_C2_65	0.046555	34.2706	0.526346
	G786L_Med3_C2_66	0.0770463	29.8051	0.531104
	G786L_Med3_C2_67	0.0692195	27.9486	0.58729
	G786L_Med3_C2_69	0.0818641	30.6613	0.686632
	G786L_Med3_C2_70	0.0645158	29.5638	0.550185
	G786L_Med3_C2_71	0.0687957	29.3537	0.519053
	G786L_Med3_C2_72	0.137027	20.7626	0.761528
	G786L_Med3_C2_74	0.0663498	34.7753	0.587878
	G786L_Med3_C2_75	0.151124	19.2996	0.793999
	G786L_Med3_C2_76	0.233076	19.5914	0.965401
	G786L_Med3_C2_77	0.0472253	41.3346	0.527481
	G786L_Med3_C2_78	0.0419199	38.5747	0.518129
	G786L_Med3_C2_79	0.101657	21.8365	0.629079
	G786L_Med3_C2_80	0.0773977	28.8482	0.579227
	G786L_Med3_C2_83	0.0609254	29.8628	0.654948
	G786L_Med3_C2_84	0.085896	26.6806	0.612927
	G786L_Med3_C2_85	0.0664585	23.8915	0.647466
	G786L_Med3_C2_86	0.0501237	35.816	0.412985
	G786L_Med3_C2_87	0.0331722	46.0966	0.509096
	G786L_Med3_C2_88	0.0588377	27.3014	0.537144
	G786L_Med3_C2_89	0.0615089	33.4083	0.467549
	G786L_Med3_C2_91	0.0572379	31.2931	0.476502
	G786L_Med3_C2_92	0.0741767	43.5588	0.756132
	G786L_Med3_C2_93	0.0402402	29.5316	0.415178
	G786L_Med3_C2_94	0.0564709	39.5695	0.571081
	G786L_Med3_C2_95	0.0697694	33.0833	0.615563
	G786L_Med3_C2_96	0.124948	18.2954	0.764866
	G786L_Med3_C2_97	0.162887	23.7235	0.889344
	G786L_Med3_C2_98	0.0902565	22.678	0.621572
	G786L_Med3_C2_99	0.0765538	25.8368	0.518958
	G786L_Med3_C2_101	0.0662997	33.0836	0.534547
	G786L_Med3_C2_102	0.0508325	35.2416	0.5132
	G786L_Med3_C2_103	0.189336	15.6953	0.878228
	G786L_Med3_C2_105	0.0499523	32.7911	0.514193
	G786L_Med3_C2_109	0.0586994	39.6699	0.521884
	G786L_Med3_C2_110	0.0928749	28.6182	0.606524
	G786L_Med3_C2_112	0.0662418	22.1885	0.68271
	G786L_Med3_C2_114	0.0603054	24.4617	0.424475
	G786L_Med3_C2_115	0.0968264	25.1046	0.718659
	G786L_Med3_C2_117	0.0821528	29.8317	0.665962
	G786L_Med3_C2_118	0.0329098	47.8241	0.377497
	G786L_Med3_C2_120	0.0703734	23.1545	0.358354
	G786L_Med3_C2_122	0.0769292	18.4137	0.439036
	G786L_Med3_C2_125	0.0762902	23.596	0.638039
	G786L_Med3_C2_127	0.0772796	29.5824	0.554016
	G786L_Med3_C2_129	0.161741	17.5086	0.892386
	G786L_Med3_C2_130	0.0322851	46.0314	0.411283
	G786L_Med3_C2_131	0.0707647	30.5197	0.627939
	G786L_Med3_C2_132	0.0463691	33.6225	0.359006
	G786L_Med3_C2_134	0.145409	18.0563	0.836451
	G786L_Med3_C2_137	0.104984	19.335	0.751162
	G786L_Med3_C2_138	0.04089	33.4962	0.61407
	G786L_Med3_C2_140	0.0732342	20.4054	0.64928
	G786L_Med3_C2_141	0.0416504	31.278	0.459841
	G786L_Med3_C2_143	0.0411795	39.8215	0.46828
	G786L_Med3_C2_144	0.0465492	33.6911	0.430657
	G786L_Med3_C2_147	0.0976741	25.3708	0.67832
	G786L_Med3_C2_148	0.11014	25.3328	0.778827
	G786L_Med3_C2_149	0.0580809	42.5638	0.643858
	G786L_Med3_C2_150	0.0411645	37.0855	0.371217
	G786L_Med3_C2_152	0.0995973	27.877	0.630315
	G786L_Med3_C2_153	0.0507834	30.33	0.529018
	G786L_Med3_C2_154	0.0811528	32.7148	0.671324
	G786L_Med3_C2_155	0.107927	17.2171	0.708657
	G786L_Med3_C2_156	0.126551	23.1408	0.8056
	G786L_Med3_C2_157	0.0683391	36.6857	0.657286
	G786L_Med3_C2_158	0.126511	20.7178	0.790388
	G786L_Med3_C2_159	0.0493604	36.0057	0.487706
	G786L_Med3_C2_160	0.0757068	25.636	0.479944
	G786L_Med3_C2_161	0.0707179	25.5921	0.472429
	G786L_Med3_C2_163	0.0892307	25.7458	0.561068
	G786L_Med3_C2_164	0.0420147	46.6316	0.530301
	G786L_Med3_C2_165	0.044202	32.6575	0.373824
	G786L_Med3_C2_167	0.0534469	40.4953	0.580802
	G786L_Med3_C2_169	0.0426522	36.6001	0.345211
	G786L_Med3_C2_171	0.131609	26.2227	0.820095
	G786L_Med3_C2_172	0.0780642	20.7268	0.637837
	G786L_Med3_C2_174	0.110091	29.2756	0.755212
	G786L_Med3_C2_176	0.0343439	35.6583	0.60146
	G786L_Med3_C2_177	0.0939364	25.2803	0.789952
	G786L_Med3_C2_178	0.0634577	35.6889	0.42575
	G786L_Med3_C2_179	0.0866111	28.9958	0.496776
	G786L_Med3_C2_180	0.0984049	19.0373	0.730384
	G786L_Med3_C2_181	0.0877772	29.8151	0.579147
	G786L_Med3_C2_182	0.0691272	32.7992	0.768219
	G786L_Med3_C2_183	0.103069	20.5185	0.778111
	G786L_Med3_C2_184	0.0743248	25.2871	0.548171
	G786L_Med3_C2_185	0.0530483	36.8829	0.46264
	G786L_Med3_C2_188	0.0619785	26.2899	0.548085
	G786L_Med3_C2_189	0.11486	23.0978	0.72437
	G786L_Med3_C2_193	0.135429	17.6809	0.707714
	G786L_Med3_C2_195	0.0936553	23.1901	0.703126
	G786L_Med3_C2_197	0.111602	23.5739	0.7302
	G786L_Med3_C2_198	0.0823379	33.8338	0.67758
	G786L_Med3_C2_199	0.0642152	39.5127	0.605628
	G786L_Med3_C2_200	0.104124	22.1454	0.72263
	G786L_Med3_C3_2	0.0987502	22.8862	0.762165
	G786L_Med3_C3_3	0.0428051	46.0779	0.455242
	G786L_Med3_C3_4	0.0865196	34.878	0.714324
	G786L_Med3_C3_6	0.0369708	39.1035	0.442999
	G786L_Med3_C3_7	0.055104	33.4662	0.528374
	G786L_Med3_C3_10	0.0827717	26.0594	0.719456
	G786L_Med3_C3_11	0.0924677	18.8865	0.574696
	G786L_Med3_C3_12	0.0860687	26.2461	0.692683
	G786L_Med3_C3_15	0.0642543	41.8852	0.80222
	G786L_Med3_C3_17	0.0902567	25.2965	0.731503
	G786L_Med3_C3_18	0.104479	23.4576	0.70837
	G786L_Med3_C3_20	0.0966042	21.2457	0.741056
	G786L_Med3_C3_22	0.094929	30.2437	0.71903
	G786L_Med3_C3_26	0.0342456	46.6887	0.385501
	G786L_Med3_C3_27	0.0526875	21.7511	0.447705
	G786L_Med3_C3_28	0.0659499	26.102	0.590771
	G786L_Med3_C3_32	0.0971387	25.751	0.687965
	G786L_Med3_C3_33	0.119596	22.6566	0.774588
	G786L_Med3_C3_34	0.0440863	30.8483	0.400273
	G786L_Med3_C3_35	0.0582231	34.2774	0.430264
	G786L_Med3_C3_36	0.0813389	19.7487	0.594923
	G786L_Med3_C3_37	0.0516757	41.4942	0.463761
	G786L_Med3_C3_41	0.0880907	23.5183	0.686284
	G786L_Med3_C3_42	0.0574924	32.6746	0.396564
	G786L_Med3_C3_43	0.136439	21.004	0.79794
	G786L_Med3_C3_46	0.0434504	34.4348	0.45745
	G786L_Med3_C3_49	0.10677	24.4186	0.761138
	G786L_Med3_C3_50	0.0555262	31.692	0.507382
	G786L_Med3_C3_51	0.0624822	24.378	0.434738
	G786L_Med3_C3_54	0.0716796	34.2623	0.457998
	G786L_Med3_C3_55	0.0655679	32.046	0.64139
	G786L_Med3_C3_56	0.0647711	25.1206	0.418821
	G786L_Med3_C3_58	0.0423369	40.0264	0.465824
	G786L_Med3_C3_59	0.093553	30.698	0.723708
	G786L_Med3_C3_60	0.0516692	34.3334	0.540569
	G786L_Med3_C3_64	0.0641583	26.2317	0.542233
	G786L_Med3_C3_65	0.0846124	26.8334	0.658498
	G786L_Med3_C3_67	0.0767884	41.4774	0.703244
	G786L_Med3_C3_69	0.0542058	33.7828	0.408688
	G786L_Med3_C3_70	0.0929692	29.7558	0.780936
	G786L_Med3_C3_72	0.0798625	28.4719	0.563313
	G786L_Med3_C3_73	0.111264	24.7481	0.879308
	G786L_Med3_C3_75	0.0535025	34.6701	0.483945
	G786L_Med3_C3_77	0.100257	29.8355	0.739998
	G786L_Med3_C3_79	0.0964421	23.3561	0.744128
	G786L_Med3_C3_80	0.0829878	29.7854	0.708316
	G786L_Med3_C3_81	0.0772063	35.8573	0.615426
	G786L_Med3_C3_82	0.105897	31.5887	0.735804
	G786L_Med3_C3_83	0.0506729	28.7999	0.38151
	G786L_Med3_C3_84	0.0748956	24.912	0.543664
	G786L_Med3_C3_88	0.135221	25.9885	0.895831
	G786L_Med3_C3_89	0.114314	19.827	0.669763
	G786L_Med3_C3_91	0.0926745	31.4761	0.738262
	G786L_Med3_C3_96	0.152111	19.842	0.820385
	G788_Med1_C2_1	0.0792541	29.5252	0.547585
	G788_Med1_C2_2	0.0708024	33.6181	0.654723
	G788_Med1_C2_4	0.100726	28.1549	0.716356
	G788_Med1_C2_5	0.0708447	26.7735	0.462814
	G788_Med1_C2_6	0.0427948	24.7215	0.510048
	G788_Med1_C2_9	0.0515555	36.0336	0.568191
	G788_Med1_C2_10	0.0601437	29.6243	0.676382
	G788_Med1_C2_11	0.0677752	36.7512	0.519508
	G788_Med1_C2_12	0.113711	28.0392	0.784071
	G788_Med1_C2_15	0.086881	30.7035	0.654897
	G788_Med1_C2_16	0.0669863	27.0669	0.54284
	G788_Med1_C2_18	0.0837634	25.041	0.597152
	G788_Med1_C2_19	0.168931	18.7423	0.880724
	G788_Med1_C2_20	0.0542152	22.7123	0.431811
	G788_Med1_C2_22	0.060153	26.1525	0.555093
	G788_Med1_C2_23	0.0563401	31.1521	0.39805
	G788_Med1_C2_26	0.0529135	26.8489	0.350672
	G788_Med1_C2_28	0.110232	30.6677	0.830141
	G788_Med1_C2_29	0.0660253	32.7132	0.603565
	G788_Med1_C2_30	0.0629861	28.3719	0.491196
	G788_Med1_C2_31	0.0656332	28.4938	0.551269
	G788_Med1_C2_32	0.0849582	20.8974	0.706668
	G788_Med1_C2_36	0.050651	32.9258	0.378717
	G788_Med1_C2_37	0.140599	29.3954	0.851165
	G788_Med1_C2_39	0.117611	25.5116	0.678734
	G788_Med1_C2_41	0.10199	30.667	0.680887
	G788_Med1_C2_42	0.151689	17.5949	0.857447
	G788_Med1_C2_43	0.0635699	27.3457	0.548123
	G788_Med1_C2_44	0.117845	26.6528	0.751099
	G788_Med1_C2_46	0.0747237	32.9996	0.555424
	G788_Med1_C2_47	0.151761	15.6875	0.872896
	G788_Med1_C2_48	0.0804401	35.5688	0.649919
	G788_Med1_C2_50	0.0930829	28.0734	0.627534
	G788_Med1_C2_51	0.080811	33.6287	0.71655
	G788_Med1_C2_53	0.0454497	37.8072	0.370672
	G788_Med1_C2_54	0.0597556	28.6545	0.514674
	G788_Med1_C2_55	0.12268	22.3575	0.762729
	G788_Med1_C2_56	0.0626255	29.8179	0.590745
	G788_Med1_C2_57	0.0567091	31.5086	0.442348
	G788_Med1_C2_59	0.102479	22.3759	0.751678
	G788_Med1_C2_60	0.151125	17.5528	0.855957
	G788_Med1_C2_61	0.066139	34.6503	0.652589
	G788_Med1_C2_63	0.11445	33.9487	0.758002
	G788_Med1_C2_64	0.12286	30.8542	0.872878
	G788_Med1_C2_65	0.147405	18.3484	0.775427
	G788_Med1_C2_67	0.111961	22.0456	0.556587
	G788_Med1_C2_68	0.0436693	40.2895	0.355634
	G788_Med1_C2_69	0.093211	23.4874	0.666916
	G788_Med1_C2_70	0.101211	31.6126	0.678527
	G788_Med1_C2_72	0.150118	18.0589	0.865115
	G788_Med1_C2_73	0.0975582	27.7051	0.751195
	G788_Med1_C2_74	0.0771441	28.7641	0.488726
	G788_Med1_C2_75	0.0852022	32.3873	0.618953
	G788_Med1_C2_76	0.0601416	34.0379	0.530494
	G788_Med1_C2_77	0.0645083	38.6756	0.555007
	G788_Med1_C2_80	0.0799002	32.8749	0.650727
	G788_Med1_C2_81	0.0656253	42.5317	0.519948
	G788_Med1_C2_82	0.0700819	39.661	0.656709
	G788_Med1_C2_83	0.0748767	36.7196	0.627351
	G788_Med1_C2_85	0.0553829	36.5815	0.568031
	G788_Med1_C2_87	0.0613614	25.6183	0.667879
	G788_Med1_C2_90	0.111542	25.8805	0.753639
	G788_Med1_C2_92	0.0680789	24.4977	0.560833
	G788_Med1_C2_93	0.181934	20.336	0.904822
	G788_Med1_C2_95	0.0537398	40.4441	0.590082
	G788_Med1_C2_96	0.0532439	32.4417	0.441622
	G788_Med1_C2_99	0.110032	21.8365	0.646523
	G788_Med1_C2_103	0.123671	25.9048	0.814421
	G788_Med1_C2_104	0.0746091	29.4181	0.519174
	G788_Med1_C2_105	0.0985687	24.8526	0.623004
	G788_Med1_C2_106	0.112671	26.1688	0.753007
	G788_Med1_C2_107	0.100814	21.9671	0.71535
	G788_Med1_C2_108	0.0602745	24.0315	0.478297
	G788_Med1_C2_109	0.0970132	26.1173	0.77807
	G788_Med1_C2_111	0.134855	20.3745	0.863484
	G788_Med1_C2_112	0.166751	22.5282	0.88923
	G788_Med1_C3_3	0.212998	18.8427	0.880314
	G788_Med1_C3_4	0.0694148	21.9007	0.527869
	G788_Med1_C3_5	0.144272	25.8033	0.809435
	G788_Med1_C3_6	0.141368	20.262	0.86391
	G788_Med1_C3_8	0.0529747	40.3881	0.629916
	G788_Med1_C3_9	0.135712	20.6767	0.894067
	G788_Med1_C3_12	0.0937735	23.7626	0.751764
	G788_Med1_C3_14	0.148706	21.6391	0.864536
	G788_Med1_C3_15	0.0637032	33.182	0.614377
	G788_Med1_C3_16	0.193688	16.5469	0.88198
	G788_Med1_C3_18	0.101748	22.6964	0.634571
	G788_Med1_C3_19	0.179727	18.7777	0.889372
	G788_Med1_C3_20	0.0637748	32.2113	0.428266
	G788_Med1_C3_25	0.133721	22.1462	0.825672
	G788_Med1_C3_29	0.0932237	23.6521	0.693839
	G788_Med1_C3_30	0.106563	23.9744	0.755868
	G788_Med1_C3_32	0.103562	23.1408	0.713061
	G788_Med1_C3_33	0.132772	18.1453	0.717711
	G788_Med1_C3_34	0.0983042	27.5968	0.617246
	G788_Med1_C3_35	0.0440934	47.7957	0.598213
	G788_Med1_C3_36	0.159584	19.46	0.86329
	G788_Med1_C3_38	0.141029	26.0656	0.803707
	G788_Med1_C3_39	0.0339009	42.3051	0.337523
	G788_Med1_C3_43	0.221659	27.7356	0.98107
	G788_Med1_C3_44	0.135263	21.3219	0.746203
	G788_Med1_C3_45	0.119047	24.7898	0.725045
	G788_Med1_C3_46	0.195528	18.6651	0.877618
	G788_Med1_C3_47	0.0756435	25.4737	0.676426
	G788_Med1_C3_49	0.0889385	28.6439	0.777701
	G788_Med1_C3_51	0.14307	20.7704	0.864661
	G788_Med1_C3_52	0.0518327	34.6077	0.464743
	G788_Med1_C3_53	0.132619	16.5653	0.845343
	G788_Med1_C3_54	0.0965546	24.9827	0.761507
	G788_Med1_C3_56	0.130993	23.4039	0.834947
	G788_Med1_C3_57	0.0890755	32.0036	0.758783
	G788_Med1_C3_59	0.0724186	27.421	0.566549
	G788_Med1_C3_61	0.0687551	27.0322	0.478438
	G788_Med1_C3_62	0.116955	22.9396	0.744152
	G788_Med1_C3_66	0.121365	22.1717	0.86346
	G788_Med1_C3_69	0.0732608	31.7406	0.676562
	G788_Med1_C3_70	0.115777	16.209	0.828642
	G788_Med1_C3_71	0.136891	22.4936	0.800812
	G788_Med1_C3_72	0.0851871	25.3556	0.603836
	G788_Med1_C3_75	0.143169	19.56	0.816837
	G788_Med1_C3_77	0.157672	20.1999	0.857984
	G788_Med1_C3_78	0.0885845	25.7808	0.528603
	G788_Med1_C3_79	0.100111	21.1544	0.699692
	G788_Med1_C3_81	0.0964115	30.7818	0.671878
	G788_Med1_C3_82	0.0727763	29.0974	0.431541
	G788_Med1_C3_83	0.124817	21.4117	0.650336
	G788_Med1_C3_84	0.197078	18.9353	0.92775
	G788_Med1_C3_85	0.137362	24.3783	0.763055
	G788_Med1_C3_87	0.162153	20.4688	0.893014
	G788_Med1_C3_88	0.0728104	20.9412	0.625782
	G788_Med1_C3_90	0.14816	20.6963	0.702641
	G788_Med1_C3_92	0.0996317	31.7431	0.772774
	G788_Med2_C2_1	0.0524633	41.132	0.457157
	G788_Med2_C2_2	0.084122	27.8456	0.662353
	G788_Med2_C2_5	0.0414378	39.1203	0.49307
	G788_Med2_C2_6	0.0833313	33.1342	0.612849
	G788_Med2_C2_7	0.12415	18.7237	0.743573
	G788_Med2_C2_8	0.0482274	34.1767	0.606067
	G788_Med2_C2_9	0.118121	23.6497	0.81672
	G788_Med2_C2_10	0.102171	22.915	0.70537
	G788_Med2_C2_11	0.0610094	31.9965	0.632984
	G788_Med2_C2_13	0.0406318	43.1529	0.362089
	G788_Med2_C2_14	0.107374	17.1915	0.696246
	G788_Med2_C2_15	0.0653697	34.0375	0.505588
	G788_Med2_C2_16	0.0394398	41.0672	0.440436
	G788_Med2_C2_18	0.111281	20.1999	0.654414
	G788_Med2_C2_19	0.067415	32.942	0.649039
	G788_Med2_C2_20	0.112368	35.149	0.77283
	G788_Med2_C2_23	0.205144	16.8309	0.948694
	G788_Med2_C2_24	0.15357	18.1082	0.787789
	G788_Med2_C2_27	0.147439	17.463	0.814205
	G788_Med2_C2_29	0.0450781	44.4276	0.427503
	G788_Med2_C2_31	0.0529751	42.0329	0.487596
	G788_Med2_C2_33	0.114757	17.6713	0.643848
	G788_Med2_C2_34	0.0460546	33.1717	0.447556
	G788_Med2_C2_37	0.0823782	25.1426	0.648203
	G788_Med2_C2_39	0.0783239	26.1303	0.468786
	G788_Med2_C2_41	0.0462752	28.178	0.362343
	G788_Med2_C2_43	0.10887	31.5408	0.757001
	G788_Med2_C2_44	0.0536666	30.3976	0.593852
	G788_Med2_C2_46	0.0477164	32.7418	0.566822
	G788_Med2_C2_47	0.15006	21.4573	0.827148
	G788_Med2_C2_48	0.0513982	36.4748	0.467309
	G788_Med2_C2_50	0.0493984	35.9927	0.420708
	G788_Med2_C2_51	0.0761898	33.389	0.771115
	G788_Med2_C2_52	0.143053	23.5519	0.795139
	G788_Med2_C2_54	0.0735656	24.9111	0.445825
	G788_Med2_C2_55	0.0930838	33.6269	0.633877
	G788_Med2_C2_56	0.0609951	29.1839	0.412015
	G788_Med2_C2_57	0.0552401	29.8439	0.613686
	G788_Med2_C2_58	0.076177	33.5106	0.591431
	G788_Med2_C2_60	0.110112	22.4094	0.803201
	G788_Med2_C2_62	0.124425	21.0596	0.787833
	G788_Med2_C2_64	0.0488742	26.4952	0.488583
	G788_Med2_C2_65	0.0631887	33.9979	0.584185
	G788_Med2_C2_66	0.0530226	23.7092	0.572664
	G788_Med2_C2_68	0.102359	20.8999	0.734278
	G788_Med2_C2_69	0.131159	25.6801	0.920882
	G788_Med2_C2_71	0.143859	19.7791	0.79001
	G788_Med2_C2_72	0.0798038	20.2696	0.527929
	G788_Med2_C2_74	0.146169	15.2097	0.767098
	G788_Med2_C2_76	0.0509823	32.9961	0.345592
	G788_Med2_C2_78	0.0521198	45.6105	0.526134
	G788_Med2_C2_79	0.0810044	18.7811	0.63211
	G788_Med2_C2_80	0.0423833	39.379	0.408351
	G788_Med2_C2_81	0.123891	25.0918	0.787106
	G788_Med2_C2_82	0.0428166	32.0332	0.424176
	G788_Med2_C2_83	0.130934	21.6426	0.870402
	G788_Med2_C2_84	0.16703	23.5831	0.895155
	G788_Med2_C2_85	0.0915164	33.0286	0.747623
	G788_Med2_C2_86	0.0564698	29.3272	0.542584
	G788_Med2_C2_88	0.0598558	27.1191	0.360898
	G788_Med2_C2_89	0.107497	28.961	0.711467
	G788_Med2_C2_90	0.0818669	32.5932	0.545706
	G788_Med2_C2_91	0.0539259	35.3956	0.390624
	G788_Med2_C2_92	0.15432	22.472	0.792327
	G788_Med2_C2_97	0.197687	23.4222	0.897248
	G788_Med2_C2_98	0.117827	31.2939	0.750392
	G788_Med2_C2_99	0.0335507	32.2206	0.38225
	G788_Med2_C2_101	0.0693972	24.0526	0.574786
	G788_Med2_C2_103	0.0747175	26.5362	0.559073
	G788_Med2_C2_104	0.120902	27.366	0.679884
	G788_Med2_C2_105	0.0927725	23.3186	0.733775
	G788_Med2_C2_107	0.0650308	44.7354	0.584497
	G788_Med2_C2_108	0.119968	29.6779	0.72747
	G788_Med2_C2_110	0.184307	19.277	0.912065
	G788_Med2_C3_4	0.0741866	35.5354	0.683495
	G788_Med2_C3_5	0.199634	21.8815	0.921659
	G788_Med2_C3_6	0.0593305	43.6263	0.64279
	G788_Med2_C3_9	0.0717548	36.5688	0.543379
	G788_Med2_C3_11	0.0788405	35.1136	0.743871
	G788_Med2_C3_12	0.0817175	27.3165	0.687931
	G788_Med2_C3_13	0.0780033	30.6872	0.643052
	G788_Med2_C3_14	0.0440081	35.0031	0.397521
	G788_Med2_C3_15	0.13884	18.3621	0.875903
	G788_Med2_C3_17	0.0970814	40.5307	0.800049
	G788_Med2_C3_18	0.0826953	30.3181	0.622659
	G788_Med2_C3_20	0.0831786	34.5497	0.646876
	G788_Med2_C3_22	0.0663027	29.6713	0.681014
	G788_Med2_C3_24	0.0644898	30.3392	0.610626
	G788_Med2_C3_25	0.0517088	44.4637	0.368716
	G788_Med2_C3_26	0.127078	25.9916	0.735945
	G788_Med2_C3_27	0.0508637	42.7523	0.520639
	G788_Med2_C3_28	0.0479002	36.6285	0.439085
	G788_Med2_C3_29	0.057442	29.4237	0.660379
	G788_Med2_C3_30	0.0807768	32.5922	0.501425
	G788_Med2_C3_32	0.105143	30.3311	0.792431
	G788_Med2_C3_35	0.0818079	24.6139	0.505513
	G788_Med2_C3_36	0.0739536	27.7634	0.614116
	G788_Med2_C3_37	0.0669077	46.5477	0.523023
	G788_Med2_C3_39	0.0497191	37.1492	0.564906
	G788_Med2_C3_40	0.14765	21.7201	0.874122
	G788_Med2_C3_41	0.0708359	43.1483	0.521409
	G788_Med2_C3_42	0.0803462	20.5119	0.571917
	G788_Med2_C3_43	0.0538415	34.9071	0.510035
	G788_Med2_C3_44	0.138142	25.9433	0.81142
	G788_Med2_C3_45	0.0542878	43.7618	0.609233
	G788_Med2_C3_46	0.0572319	39.1748	0.685615
	G788_Med2_C3_48	0.0520348	42.094	0.436962
	G788_Med2_C3_49	0.112795	24.2011	0.744662
	G788_Med2_C3_50	0.0866314	34.4881	0.703256
	G788_Med2_C3_51	0.0600145	32.5684	0.515909
	G788_Med2_C3_52	0.0857653	36.8587	0.704631
	G788_Med2_C3_53	0.121383	29.1884	0.834614
	G788_Med2_C3_57	0.0408945	33.7446	0.380997
	G788_Med2_C3_58	0.129833	31.9197	0.849461
	G788_Med2_C3_60	0.0822841	32.344	0.616304
	G788_Med2_C3_61	0.059573	33.6572	0.446228
	G788_Med2_C3_62	0.0424332	46.3662	0.487167
	G788_Med2_C3_63	0.127154	19.8233	0.798191
	G788_Med2_C3_64	0.0861957	33.5326	0.518266
	G788_Med2_C3_65	0.0993117	23.4575	0.67075
	G788_Med2_C3_66	0.0958164	26.6184	0.669728
	G788_Med2_C3_67	0.0607583	43.2461	0.586957
	G788_Med2_C3_68	0.0626394	23.2958	0.527457
	G788_Med2_C3_70	0.13025	16.8192	0.75906
	G788_Med2_C3_71	0.0773883	30.5005	0.599124
	G788_Med2_C3_72	0.0758522	37.8199	0.624263
	G788_Med2_C3_73	0.117404	25.1314	0.715406
	G788_Med2_C3_75	0.13975	26.1653	0.821304
	G788_Med2_C3_76	0.106522	29.3166	0.740551
	G788_Med2_C3_77	0.179889	22.5985	0.920715
	G788_Med2_C3_79	0.0440995	28.8972	0.410274
	G788_Med2_C3_80	0.0645651	32.6127	0.437759
	G788_Med3_C2_1	0.0951673	26.4317	0.779956
	G788_Med3_C2_2	0.136363	19.95	0.833026
	G788_Med3_C2_3	0.0979701	26.83	0.667746
	G788_Med3_C2_5	0.1282	21.6364	0.820253
	G788_Med3_C2_6	0.0676883	26.7472	0.503437
	G788_Med3_C2_7	0.0882479	32.1087	0.680668
	G788_Med3_C2_8	0.0938514	22.4728	0.759614
	G788_Med3_C2_11	0.159183	21.3856	0.836682
	G788_Med3_C2_12	0.0427168	31.2347	0.376306
	G788_Med3_C2_13	0.0756161	24.57	0.600724
	G788_Med3_C2_16	0.044246	40.9111	0.358701
	G788_Med3_C2_17	0.0834939	27.2312	0.594221
	G788_Med3_C2_19	0.108387	26.5487	0.744362
	G788_Med3_C2_21	0.0781124	30.0896	0.489304
	G788_Med3_C2_23	0.0526082	37.9459	0.456771
	G788_Med3_C2_24	0.12975	21.2403	0.856546
	G788_Med3_C2_28	0.0845242	27.6918	0.605698
	G788_Med3_C2_29	0.0681754	32.6906	0.650758
	G788_Med3_C2_33	0.0532953	37.7218	0.524631
	G788_Med3_C2_34	0.0758957	21.377	0.623447
	G788_Med3_C2_35	0.0480774	45.0812	0.587597
	G788_Med3_C2_36	0.0964508	19.8706	0.748099
	G788_Med3_C2_37	0.0536639	36.2995	0.40022
	G788_Med3_C2_44	0.042898	41.4593	0.470698
	G788_Med3_C2_45	0.08487	34.4556	0.524459
	G788_Med3_C2_46	0.118219	19.6523	0.755737
	G788_Med3_C2_47	0.103159	20.9735	0.652772
	G788_Med3_C2_48	0.0753083	28.6258	0.581134
	G788_Med3_C2_49	0.0574199	28.1828	0.600074
	G788_Med3_C2_50	0.0698992	26.3256	0.564412
	G788_Med3_C2_53	0.0641658	33.1863	0.600339
	G788_Med3_C2_54	0.079736	30.9853	0.507045
	G788_Med3_C2_55	0.115838	25.6071	0.787277
	G788_Med3_C2_56	0.0795697	30.9613	0.593024
	G788_Med3_C2_58	0.161603	23.9422	0.895814
	G788_Med3_C2_62	0.0568081	30.9539	0.410423
	G788_Med3_C2_63	0.099294	29.8406	0.736056
	G788_Med3_C2_64	0.132588	27.6533	0.78595
	G788_Med3_C2_66	0.0597132	31.4367	0.68971
	G788_Med3_C2_75	0.0370249	32.0307	0.465288
	G788_Med3_C2_77	0.0333669	41.4155	0.389238
	G788_Med3_C2_78	0.142916	19.597	0.897421
	G788_Med3_C2_79	0.0952308	26.3739	0.641598
	G788_Med3_C2_80	0.0791439	25.7705	0.56798
	G788_Med3_C2_81	0.0872462	27.5978	0.638511
	G788_Med3_C2_82	0.127097	21.526	0.893148
	G788_Med3_C2_83	0.0925198	24.4153	0.687082
	G788_Med3_C2_84	0.0991239	34.4054	0.790636
	G788_Med3_C2_86	0.119763	20.5887	0.848984
	G788_Med3_C2_88	0.0686144	28.0466	0.478304
	G788_Med3_C2_89	0.0403544	33.5593	0.401906
	G788_Med3_C2_90	0.0943054	25.2246	0.756125
	G788_Med3_C2_91	0.0990935	28.7208	0.600739
	G788_Med3_C2_92	0.0452523	43.6676	0.432808
	G788_Med3_C2_93	0.0486009	32.1276	0.550081
	G788_Med3_C2_94	0.0759337	22.1946	0.52248
	G788_Med3_C2_95	0.0668278	26.3322	0.544816
	G788_Med3_C2_96	0.0662845	39.5116	0.718271
	G788_Med3_C2_97	0.0709539	28.9027	0.568074
	G788_Med3_C2_99	0.105631	23.4808	0.540819
	G788_Med3_C2_100	0.0630508	24.9156	0.351076
	G788_Med3_C2_101	0.0961113	28.4909	0.571552
	G788_Med3_C2_102	0.0579167	27.0573	0.428732
	G788_Med3_C2_103	0.0721607	21.4289	0.517385
	G788_Med3_C2_104	0.0678842	26.1169	0.419865
	G788_Med3_C2_105	0.0691874	32.4344	0.666664
	G788_Med3_C2_106	0.0370003	25.5287	0.37924
	G788_Med3_C2_108	0.191552	16.8401	0.868347
	G788_Med3_C2_109	0.0659618	21.8156	0.459917
	G788_Med3_C2_113	0.119738	24.1733	0.786006
	G788_Med3_C3_1	0.0722426	27.8283	0.584696
	G788_Med3_C3_4	0.124571	20.7819	0.762444
	G788_Med3_C3_5	0.146397	21.4177	0.878676
	G788_Med3_C3_6	0.104692	25.2707	0.628067
	G788_Med3_C3_8	0.0711093	26.4974	0.535604
	G788_Med3_C3_9	0.068231	32.2083	0.512438
	G788_Med3_C3_10	0.0591701	31.3466	0.488429
	G788_Med3_C3_11	0.0772929	29.2867	0.562703
	G788_Med3_C3_13	0.100861	26.1325	0.803171
	G788_Med3_C3_14	0.0712761	35.8428	0.571534
	G788_Med3_C3_15	0.0839882	31.1943	0.684047
	G788_Med3_C3_16	0.178124	22.5894	0.89402
	G788_Med3_C3_18	0.0516525	46.6961	0.463491
	G788_Med3_C3_19	0.0376984	47.5621	0.472962
	G788_Med3_C3_21	0.163138	20.9919	0.926579
	G788_Med3_C3_22	0.0428703	34.1563	0.361404
	G788_Med3_C3_25	0.118395	29.3349	0.701519
	G788_Med3_C3_26	0.0789982	29.5068	0.598792
	G788_Med3_C3_27	0.091298	30.8873	0.674781
	G788_Med3_C3_33	0.0666156	26.1688	0.618061
	G788_Med3_C3_34	0.150546	23.5146	0.799741
	G788_Med3_C3_35	0.154442	22.3543	0.8552
	G788_Med3_C3_37	0.131347	21.8865	0.758955
	G788_Med3_C3_38	0.108685	21.9776	0.770167
	G788_Med3_C3_39	0.0575	41.8311	0.378651
	G788_Med3_C3_40	0.0533271	32.182	0.527768
	G788_Med3_C3_41	0.108998	29.8853	0.781284
	G788_Med3_C3_45	0.0704816	28.6368	0.559601
	G788_Med3_C3_47	0.140383	19.1894	0.824758
	G788_Med3_C3_49	0.0957249	29.4788	0.745439
	G788_Med3_C3_50	0.0348773	41.4546	0.340749
	G788_Med3_C3_51	0.0363969	40.5968	0.500797
	G788_Med3_C3_53	0.0858893	27.2518	0.747376
	G788_Med3_C3_54	0.101657	30.8739	0.727897
	G788_Med3_C3_55	0.111576	25.1211	0.63924
	G788_Med3_C3_57	0.109425	16.4969	0.624323
	G788_Med3_C3_58	0.0882672	32.4769	0.664215
	G788_Med3_C3_61	0.0616196	36.5951	0.50462
	G788_Med3_C3_63	0.0621042	31.0911	0.434739
	G788_Med3_C3_65	0.161403	17.3507	0.839117
	G788_Med3_C3_67	0.0903781	38.1926	0.764988
	G788_Med3_C3_68	0.053585	32.8307	0.513275
	G788_Med3_C3_70	0.0665776	36.3619	0.526457
	G788_Med3_C3_73	0.124523	22.8827	0.743757
	G788_Med3_C3_74	0.124722	24.4882	0.796977
	G788_Med3_C3_76	0.0675871	36.2104	0.698046
	G788_Med3_C3_77	0.0940779	18.5239	0.637071
	G788_Med3_C3_78	0.0924897	27.6715	0.729773
	G788_Med3_C3_79	0.0732819	21.759	0.455008
	G788_Med3_C3_80	0.0543047	32.4249	0.560007
	G788_Med3_C3_81	0.0691403	24.7741	0.557627
	G788_Med3_C3_84	0.0671601	26.2823	0.611248
	G788_Med3_C3_85	0.0675445	36.1877	0.545317
	G788_Med3_C3_87	0.0818256	31.4382	0.601779
	G788_Med3_C3_88	0.0430614	30.3837	0.353775
	G788_Med3_C3_89	0.0643634	35.8939	0.626808
	G788_Med3_C3_90	0.064915	36.7516	0.540967
	G788_Med3_C3_92	0.0428585	37.6783	0.435113
	G788_Med3_C3_93	0.0856327	24.4628	0.636983
	G788_Med3_C3_94	0.0549931	26.5298	0.556719
	G788_Med3_C3_95	0.0953176	18.9375	0.626263
	G788_Med3_C3_97	0.0585076	32.3717	0.533455
	G788_Med3_C3_98	0.114548	24.4543	0.736134
	G788_Med3_C3_101	0.122925	23.8564	0.844379
	G788_Med3_C3_102	0.0829877	33.7396	0.663832
	G788_Med3_C3_106	0.192555	19.2956	0.926615
	G788_Med3_C3_107	0.0458043	36.1126	0.353039
	G788_Med3_C3_108	0.118082	23.182	0.804275
	G788_Med3_C3_110	0.069777	35.7902	0.515811
	G788_Med3_C3_111	0.0569463	35.5317	0.568507
	G788_Med3_C3_112	0.0832172	31.0623	0.614671
	G788_Med3_C3_113	0.091822	23.3537	0.648569
	G788_Med3_C3_114	0.109881	28.2146	0.833566
	G788_Med3_C3_116	0.104105	22.3974	0.682011
	G788_Med3_C3_117	0.0457933	31.589	0.543184
	G788_Med3_C3_119	0.112255	21.4669	0.743327
	G788_Med3_C3_120	0.157127	21.0483	0.832862
	G788_Med3_C3_121	0.118771	22.5892	0.641031
	G788_Med3_C3_122	0.131976	20.5735	0.841448
	G530_Med1_C2_2	0.103241	24.3441	0.662985
	G530_Med1_C2_3	0.0739332	34.5087	0.541432
	G530_Med1_C2_6	0.050558	35.3488	0.495548
	G530_Med1_C2_7	0.0657093	27.1447	0.57968
	G530_Med1_C2_13	0.115815	23.1173	0.76679
	G530_Med1_C2_16	0.0523584	27.3412	0.563012
	G530_Med1_C2_18	0.0535891	25.1993	0.542247
	G530_Med1_C2_19	0.0840848	32.3192	0.609282
	G530_Med1_C2_20	0.0404202	47.6408	0.520443
	G530_Med1_C2_21	0.0583215	27.7777	0.450072
	G530_Med1_C2_22	0.0482433	32.3501	0.492763
	G530_Med1_C2_25	0.0954096	24.3988	0.737953
	G530_Med1_C2_26	0.0941855	27.8463	0.656679
	G530_Med1_C2_27	0.0496562	23.5203	0.585955
	G530_Med1_C2_32	0.0967926	23.6656	0.550139
	G530_Med1_C2_33	0.0515926	42.6347	0.576013
	G530_Med1_C2_35	0.0834521	22.9369	0.530255
	G530_Med1_C2_36	0.0588132	34.3054	0.551536
	G530_Med1_C2_39	0.0853056	28.5984	0.74468
	G530_Med1_C2_45	0.107331	25.4074	0.767862
	G530_Med1_C2_47	0.046962	40.2771	0.480575
	G530_Med1_C2_48	0.193411	18.268	0.897661
	G530_Med1_C2_49	0.0661321	39.3437	0.565915
	G530_Med1_C2_50	0.0570355	30.4406	0.574594
	G530_Med1_C2_51	0.0773204	27.9725	0.362409
	G530_Med1_C2_52	0.0949019	34.1928	0.700688
	G530_Med1_C2_54	0.0338313	36.4446	0.477718
	G530_Med1_C2_55	0.0339044	43.878	0.453137
	G530_Med1_C2_56	0.124736	19.5117	0.751891
	G530_Med1_C2_57	0.101146	28.4968	0.719406
	G530_Med1_C2_59	0.0682884	26.4383	0.612675
	G530_Med1_C2_60	0.0724543	33.5745	0.606422
	G530_Med1_C2_61	0.124602	20.5182	0.810566
	G530_Med1_C2_62	0.0578128	38.502	0.509942
	G530_Med1_C2_63	0.13138	24.934	0.834229
	G530_Med1_C2_64	0.0979247	25.934	0.731246
	G530_Med1_C2_66	0.0630542	44.8019	0.552631
	G530_Med1_C2_68	0.134316	23.469	0.838649
	G530_Med1_C2_71	0.129624	22.7287	0.781069
	G530_Med1_C2_73	0.049309	31.6445	0.456668
	G530_Med1_C2_74	0.0855644	25.5613	0.754128
	G530_Med1_C2_75	0.0949934	26.0955	0.673256
	G530_Med1_C2_76	0.126662	24.3733	0.727607
	G530_Med1_C2_77	0.0474587	44.2545	0.453655
	G530_Med1_C2_78	0.0432347	36.8777	0.549729
	G530_Med1_C2_79	0.0398853	36.8761	0.521374
	G530_Med1_C2_80	0.0352268	32.1106	0.4511
	G530_Med1_C2_82	0.120886	28.2585	0.696787
	G530_Med1_C2_83	0.0884282	23.6268	0.600161
	G530_Med1_C2_84	0.0742773	32.5308	0.645077
	G530_Med1_C2_86	0.0735291	25.7255	0.762329
	G530_Med1_C2_88	0.0789725	25.5118	0.65964
	G530_Med1_C2_89	0.0746221	27.3617	0.452066
	G530_Med1_C2_91	0.0783427	36.0841	0.613202
	G530_Med1_C2_92	0.0742486	29.8124	0.599429
	G530_Med1_C2_93	0.132641	18.6004	0.783357
	G530_Med1_C2_94	0.0455517	30.1972	0.527493
	G530_Med1_C2_96	0.0755039	34.6581	0.642533
	G530_Med1_C2_98	0.139721	19.95	0.81514
	G530_Med1_C2_99	0.0688085	23.2637	0.628486
	G530_Med1_C2_102	0.0719823	29.6719	0.615995
	G530_Med1_C2_103	0.0855193	26.1508	0.625568
	G530_Med1_C2_106	0.0734832	24.1122	0.584493
	G530_Med1_C2_108	0.0766493	26.6464	0.580793
	G530_Med1_C2_109	0.115404	28.1638	0.704397
	G530_Med1_C2_112	0.124726	18.8021	0.664842
	G530_Med1_C2_113	0.0850596	29.6553	0.654757
	G530_Med1_C2_115	0.0843351	29.2123	0.653971
	G530_Med1_C2_116	0.128638	25.7132	0.79784
	G530_Med1_C2_117	0.0563563	26.6762	0.654997
	G530_Med1_C2_119	0.0820741	30.2964	0.648325
	G530_Med1_C2_120	0.0928188	27.4007	0.697099
	G530_Med1_C2_122	0.106957	23.0527	0.781917
	G530_Med1_C2_123	0.0419117	34.7914	0.361806
	G530_Med1_C2_124	0.121329	17.9903	0.757395
	G530_Med1_C2_125	0.0837341	28.7972	0.695629
	G530_Med1_C2_126	0.078338	27.9915	0.680529
	G530_Med1_C2_128	0.0958588	27.414	0.760238
	G530_Med1_C2_129	0.0477511	35.5736	0.460474
	G530_Med1_C2_131	0.0594879	33.76	0.417386
	G530_Med1_C2_132	0.0451861	30.3368	0.372519
	G530_Med1_C2_135	0.0639363	28.972	0.597222
	G530_Med1_C2_137	0.0676393	23.8304	0.508143
	G530_Med1_C2_139	0.12722	21.2445	0.699841
	G530_Med1_C2_141	0.0790908	27.5641	0.658453
	G530_Med1_C2_144	0.0869184	26.3518	0.645494
	G530_Med1_C3_1	0.0740327	32.5736	0.618946
	G530_Med1_C3_2	0.0504275	46.4695	0.560933
	G530_Med1_C3_3	0.0893852	27.5053	0.703511
	G530_Med1_C3_4	0.0581918	41.699	0.572022
	G530_Med1_C3_5	0.0896352	23.8095	0.538984
	G530_Med1_C3_6	0.0520529	32.3509	0.402258
	G530_Med1_C3_8	0.0807032	22.2358	0.623533
	G530_Med1_C3_11	0.189166	15.7122	0.938407
	G530_Med1_C3_13	0.0607128	35.328	0.494853
	G530_Med1_C3_15	0.0494613	35.8407	0.49924
	G530_Med1_C3_18	0.0373208	35.3224	0.35649
	G530_Med1_C3_22	0.0906116	20.5182	0.622147
	G530_Med1_C3_23	0.0764394	35.2836	0.695748
	G530_Med1_C3_26	0.0682313	29.1879	0.619188
	G530_Med1_C3_28	0.16715	15.4302	0.897488
	G530_Med1_C3_31	0.0552364	30.8183	0.624952
	G530_Med1_C3_33	0.0902492	28.1918	0.616977
	G530_Med1_C3_36	0.0342216	41.9599	0.431886
	G530_Med1_C3_38	0.0607628	43.5048	0.442518
	G530_Med1_C3_40	0.13325	21.2607	0.882229
	G530_Med1_C3_43	0.0597649	30.2355	0.495857
	G530_Med1_C3_45	0.125142	21.9887	0.849939
	G530_Med1_C3_46	0.0810777	28.0248	0.647942
	G530_Med1_C3_48	0.0768676	37.9466	0.70733
	G530_Med1_C3_49	0.0764113	28.3682	0.580058
	G530_Med1_C3_53	0.0616276	37.9518	0.528326
	G530_Med1_C3_64	0.0560287	28.7014	0.614013
	G530_Med1_C3_66	0.0372186	41.4543	0.391419
	G530_Med1_C3_67	0.0578444	27.4999	0.547438
	G530_Med1_C3_68	0.0546175	24.2075	0.686794
	G530_Med1_C3_69	0.035406	37.0909	0.462929
	G530_Med1_C3_74	0.0432983	30.5068	0.352042
	G530_Med1_C3_75	0.0649482	33.987	0.577484
	G530_Med1_C3_77	0.0424199	41.5097	0.381756
	G530_Med1_C3_78	0.0484888	27.3175	0.603209
	G530_Med1_C3_79	0.0829289	23.16	0.61448
	G530_Med1_C3_80	0.0626371	29.0774	0.560477
	G530_Med1_C3_82	0.120034	20.7669	0.769112
	G530_Med1_C3_83	0.0511324	28.2415	0.444131
	G530_Med1_C3_84	0.110796	18.6991	0.826098
	G530_Med1_C3_85	0.074928	22.4539	0.578111
	G530_Med1_C3_86	0.0635536	26.3985	0.507991
	G530_Med1_C3_88	0.0796866	25.2571	0.59394
	G530_Med1_C3_90	0.0402512	29.0574	0.555724
	G530_Med1_C3_92	0.0542724	22.4585	0.560923
	G530_Med1_C3_93	0.0571428	45.1082	0.542088
	G530_Med1_C3_97	0.0896147	28.5665	0.468384
	G530_Med1_C3_98	0.0945322	25.7035	0.754681
	G530_Med1_C3_102	0.147093	18.0939	0.833189
	G530_Med1_C3_107	0.107553	21.8207	0.709318
	G530_Med2_C2_2	0.0588931	29.1904	0.540209
	G530_Med2_C2_4	0.0572898	47.0974	0.656866
	G530_Med2_C2_5	0.0744876	27.4786	0.567025
	G530_Med2_C2_6	0.0975976	27.7304	0.749303
	G530_Med2_C2_8	0.0754133	34.0442	0.678731
	G530_Med2_C2_11	0.107596	23.1936	0.770195
	G530_Med2_C2_12	0.0671446	22.7367	0.520509
	G530_Med2_C2_14	0.0445167	37.3423	0.3877
	G530_Med2_C2_15	0.0601835	37.9332	0.607441
	G530_Med2_C2_16	0.040568	36.0527	0.482065
	G530_Med2_C2_17	0.0914404	18.9374	0.808511
	G530_Med2_C2_18	0.166259	22.5277	0.896521
	G530_Med2_C2_21	0.0480153	35.6933	0.44558
	G530_Med2_C2_23	0.0463246	41.163	0.386338
	G530_Med2_C2_25	0.159139	15.868	0.868536
	G530_Med2_C2_26	0.0930581	27.5979	0.719173
	G530_Med2_C2_27	0.0644691	27.8916	0.586633
	G530_Med2_C2_28	0.0728552	21.9641	0.456398
	G530_Med2_C2_29	0.0794372	25.9861	0.653449
	G530_Med2_C2_30	0.0885369	22.1945	0.596767
	G530_Med2_C2_31	0.138983	18.0563	0.746599
	G530_Med2_C2_33	0.0526804	28.3927	0.473454
	G530_Med2_C2_34	0.0587817	24.1235	0.496494
	G530_Med2_C2_35	0.0708502	27.1518	0.49596
	G530_Med2_C2_37	0.0738096	33.6274	0.547877
	G530_Med2_C2_38	0.10512	22.5724	0.759089
	G530_Med2_C2_39	0.0692411	33.1262	0.500334
	G530_Med2_C2_40	0.037683	35.6918	0.464253
	G530_Med2_C2_41	0.0479963	30.5389	0.456555
	G530_Med2_C2_43	0.0583944	29.3349	0.360592
	G530_Med2_C2_44	0.127664	22.1608	0.806886
	G530_Med2_C2_45	0.0654778	24.1272	0.549952
	G530_Med2_C2_46	0.059034	30.2302	0.592707
	G530_Med2_C2_49	0.0881788	23.6851	0.505342
	G530_Med2_C2_50	0.131093	22.428	0.791535
	G530_Med2_C2_51	0.143602	19.8994	0.809561
	G530_Med2_C2_52	0.0769915	39.6644	0.647394
	G530_Med2_C2_53	0.0398991	32.455	0.466318
	G530_Med2_C2_54	0.103867	17.0604	0.727989
	G530_Med2_C2_56	0.0755054	32.35	0.524299
	G530_Med2_C2_57	0.101324	23.8753	0.720203
	G530_Med2_C2_60	0.0468054	30.1158	0.5413
	G530_Med2_C2_62	0.0349052	33.7602	0.438197
	G530_Med2_C2_63	0.0602942	34.1964	0.492972
	G530_Med2_C2_64	0.0778577	26.3987	0.662096
	G530_Med2_C2_65	0.112629	26.0604	0.746611
	G530_Med2_C2_67	0.060501	30.8159	0.607891
	G530_Med2_C2_68	0.12898	28.163	0.829249
	G530_Med2_C2_69	0.106391	20.9017	0.843403
	G530_Med2_C2_70	0.0976437	19.984	0.634958
	G530_Med2_C2_71	0.082146	30.3558	0.582999
	G530_Med2_C2_72	0.1151	24.851	0.781315
	G530_Med2_C2_74	0.0488289	29.2375	0.529187
	G530_Med2_C2_76	0.047331	42.5921	0.498303
	G530_Med2_C2_77	0.105745	16.8831	0.653714
	G530_Med2_C2_78	0.0804624	28.4539	0.671912
	G530_Med2_C2_79	0.069933	28.6427	0.637402
	G530_Med2_C2_80	0.0532887	27.1427	0.467342
	G530_Med2_C2_82	0.111999	24.6134	0.764714
	G530_Med2_C2_83	0.0748823	27.4091	0.440481
	G530_Med2_C2_84	0.0525273	30.121	0.450911
	G530_Med2_C2_86	0.0622377	36.846	0.666774
	G530_Med2_C2_88	0.0342893	35.4606	0.37454
	G530_Med2_C2_89	0.0805471	23.7514	0.621093
	G530_Med2_C2_90	0.11304	23.8655	0.807374
	G530_Med2_C2_91	0.121461	27.7794	0.669032
	G530_Med2_C2_92	0.135595	24.3146	0.828609
	G530_Med2_C2_93	0.115792	19.025	0.771906
	G530_Med2_C2_96	0.0819866	33.3822	0.741272
	G530_Med2_C2_97	0.13611	21.714	0.779946
	G530_Med2_C2_99	0.0440045	33.5621	0.511654
	G530_Med2_C2_100	0.0685171	26.9939	0.57851
	G530_Med2_C2_101	0.0796005	34.3121	0.57003
	G530_Med2_C2_103	0.0620319	25.851	0.527349
	G530_Med2_C2_105	0.0910329	32.4313	0.60334
	G530_Med2_C2_107	0.0542459	26.6059	0.38542
	G530_Med2_C2_109	0.0603593	24.6534	0.447703
	G530_Med2_C2_110	0.0841206	35.6373	0.730417
	G530_Med2_C2_111	0.0669767	25.1226	0.524888
	G530_Med2_C2_113	0.145421	23.1311	0.815826
	G530_Med2_C2_114	0.146905	19.7832	0.854018
	G530_Med2_C2_115	0.0495656	32.3317	0.422148
	G530_Med2_C2_117	0.0813933	24.3643	0.543004
	G530_Med2_C2_118	0.0752698	26.8958	0.624229
	G530_Med2_C2_119	0.0414888	39.0081	0.379416
	G530_Med2_C2_120	0.0753697	26.5517	0.677254
	G530_Med2_C2_121	0.12942	23.055	0.711461
	G530_Med2_C2_122	0.0933275	28.0568	0.549674
	G530_Med2_C2_123	0.0408082	24.8218	0.489919
	G530_Med2_C2_124	0.0494734	24.416	0.601368
	G530_Med2_C2_128	0.0597238	30.0983	0.397181
	G530_Med2_C2_130	0.108408	22.8952	0.815796
	G530_Med2_C2_131	0.0687903	23.5737	0.69185
	G530_Med2_C2_135	0.157958	18.8292	0.776734
	G530_Med2_C2_136	0.0824595	33.7999	0.566505
	G530_Med2_C2_139	0.0530577	26.8779	0.513379
	G530_Med2_C3_1	0.0621014	35.0227	0.48689
	G530_Med2_C3_5	0.0526928	25.2244	0.630976
	G530_Med2_C3_7	0.0675967	23.7708	0.534836
	G530_Med2_C3_10	0.0843664	24.1938	0.681719
	G530_Med2_C3_11	0.0711402	23.5838	0.631397
	G530_Med2_C3_14	0.060645	24.447	0.493703
	G530_Med2_C3_15	0.117544	18.6053	0.698256
	G530_Med2_C3_17	0.0657217	27.9223	0.515388
	G530_Med2_C3_18	0.103035	22.594	0.716341
	G530_Med2_C3_19	0.0461478	34.4757	0.359405
	G530_Med2_C3_20	0.0504478	31.6159	0.429409
	G530_Med2_C3_22	0.0946986	22.4122	0.833222
	G530_Med2_C3_23	0.0699007	30.8104	0.455614
	G530_Med2_C3_24	0.110143	23.2568	0.683451
	G530_Med2_C3_26	0.120828	19.4974	0.859161
	G530_Med2_C3_27	0.0837509	21.5778	0.648788
	G530_Med2_C3_28	0.0407038	36.415	0.361873
	G530_Med2_C3_29	0.0904433	23.0138	0.641232
	G530_Med2_C3_31	0.0576247	26.0687	0.651378
	G530_Med2_C3_32	0.113725	19.7309	0.762032
	G530_Med2_C3_33	0.0736227	28.4126	0.4687
	G530_Med2_C3_35	0.059399	40.1693	0.567898
	G530_Med2_C3_36	0.0384874	32.8359	0.484191
	G530_Med2_C3_37	0.0510159	29.0447	0.494998
	G530_Med2_C3_38	0.0727206	28.4488	0.527513
	G530_Med2_C3_39	0.0501967	30.3081	0.48088
	G530_Med2_C3_40	0.0792519	21.9613	0.603503
	G530_Med2_C3_41	0.0727031	28.2069	0.494236
	G530_Med2_C3_42	0.0642992	35.3736	0.56156
	G530_Med2_C3_43	0.0404265	36.4545	0.398369
	G530_Med2_C3_44	0.0878026	30.1804	0.528077
	G530_Med2_C3_46	0.0684777	25.0614	0.618435
	G530_Med2_C3_48	0.0614059	26.7518	0.527224
	G530_Med2_C3_49	0.059985	33.5092	0.639915
	G530_Med2_C3_50	0.0452333	31.4352	0.421704
	G530_Med2_C3_51	0.0469079	24.0208	0.452345
	G530_Med2_C3_52	0.114688	24.3343	0.796226
	G530_Med2_C3_53	0.107836	30.6913	0.789171
	G530_Med2_C3_54	0.0483399	33.2227	0.444403
	G530_Med2_C3_55	0.0431751	42.3013	0.509144
	G530_Med2_C3_56	0.0770677	29.227	0.606017
	G530_Med2_C3_57	0.0819428	22.7154	0.612725
	G530_Med2_C3_58	0.0437532	32.0881	0.502515
	G530_Med2_C3_59	0.0642046	28.9303	0.471891
	G530_Med2_C3_60	0.0815892	25.8864	0.683177
	G530_Med2_C3_62	0.0888121	24.9834	0.702411
	G530_Med2_C3_63	0.130465	17.8391	0.741696
	G530_Med2_C3_64	0.075252	34.2791	0.506964
	G530_Med2_C3_68	0.132771	23.3443	0.789041
	G530_Med2_C3_70	0.0514198	38.5454	0.534152
	G530_Med2_C3_71	0.0819437	24.1994	0.654701
	G530_Med2_C3_72	0.107819	24.4173	0.768307
	G530_Med2_C3_73	0.0418238	30.6311	0.530762
	G530_Med2_C3_75	0.0457837	28.8144	0.413517
	G530_Med2_C3_76	0.038694	41.1983	0.494901
	G530_Med2_C3_77	0.0874552	23.7708	0.724106
	G530_Med2_C3_79	0.0809663	23.7043	0.549534
	G530_Med2_C3_80	0.0692344	37.5462	0.62572
	G530_Med2_C3_81	0.0657633	27.768	0.655881
	G530_Med2_C3_82	0.101897	20.6985	0.649856
	G530_Med2_C3_83	0.0474646	26.9889	0.393253
	G530_Med2_C3_84	0.0634495	27.4767	0.538047
	G530_Med2_C3_86	0.0888137	27.6924	0.737188
	G530_Med2_C3_87	0.057492	28.74	0.524513
	G530_Med2_C3_88	0.107355	17.8521	0.635624
	G530_Med2_C3_90	0.108291	18.4832	0.731951
	G530_Med2_C3_92	0.0375423	32.2962	0.380662
	G530_Med2_C3_93	0.0471533	46.6597	0.442711
	G530_Med2_C3_94	0.177394	15.0266	0.87112
	G530_Med2_C3_95	0.0533397	43.8038	0.377344
	G530_Med2_C3_96	0.176698	16.6898	0.903457
	G530_Med2_C3_97	0.080962	28.7198	0.739115
	G530_Med2_C3_98	0.0556587	32.7885	0.545089
	G530_Med2_C3_99	0.0712304	32.2021	0.671418
	G530_Med2_C3_100	0.0878741	34.3916	0.699422
	G530_Med2_C3_102	0.108014	21.7961	0.755443
	G530_Med2_C3_103	0.0539363	27.6762	0.532369
	G530_Med2_C3_105	0.0541767	37.8442	0.393979
	G530_Med2_C3_107	0.0667681	24.1731	0.61101
	G530_Med2_C3_108	0.124807	20.0414	0.716362
	G530_Med2_C3_109	0.0820642	23.3423	0.675479
	G530_Med2_C3_110	0.126293	23.4625	0.802176
	G530_Med2_C3_111	0.0391017	33.3943	0.337187
	G530_Med2_C3_112	0.0764083	35.0956	0.567537
	G530_Med2_C3_113	0.0793482	24.2174	0.376142
	G530_Med2_C3_114	0.0630323	34.523	0.584727
	G530_Med2_C3_116	0.0849191	34.7428	0.660022
	G530_Med2_C3_120	0.122765	24.781	0.737449
	G530_Med2_C3_122	0.142212	17.0736	0.818543
	G530_Med2_C3_124	0.107858	19.3915	0.694363
	G530_Med2_C3_125	0.144129	19.0847	0.755683
	G530_Med2_C3_126	0.0757602	20.9941	0.624476
	G530_Med2_C3_128	0.126161	19.2803	0.704192
	G530_Med2_C3_130	0.133604	25.6393	0.783729
	G530_Med3_C2_1	0.109272	30.6091	0.760278
	G530_Med3_C2_3	0.0749261	40.9955	0.766961
	G530_Med3_C2_4	0.0402763	33.8548	0.438595
	G530_Med3_C2_6	0.0491128	28.4225	0.501559
	G530_Med3_C2_9	0.112706	22.4343	0.811842
	G530_Med3_C2_11	0.0620714	32.7627	0.568381
	G530_Med3_C2_13	0.0521236	34.1829	0.415454
	G530_Med3_C2_14	0.0852604	24.7946	0.659788
	G530_Med3_C2_17	0.0549298	28.1935	0.466435
	G530_Med3_C2_18	0.0731084	27.6425	0.53176
	G530_Med3_C2_20	0.0598995	34.3654	0.489849
	G530_Med3_C2_22	0.0371425	37.8017	0.458141
	G530_Med3_C2_23	0.0480363	30.3828	0.413039
	G530_Med3_C2_24	0.0642254	35.7375	0.654469
	G530_Med3_C2_25	0.0744677	42.4617	0.51362
	G530_Med3_C2_26	0.063156	43.9744	0.659785
	G530_Med3_C2_27	0.0911563	21.858	0.671967
	G530_Med3_C2_28	0.10351	23.846	0.685287
	G530_Med3_C2_29	0.0823783	28.5005	0.638465
	G530_Med3_C2_30	0.0933726	22.2502	0.628469
	G530_Med3_C2_31	0.0565688	33.8244	0.540815
	G530_Med3_C2_32	0.0737638	36.5406	0.657074
	G530_Med3_C2_34	0.0542389	42.87	0.579785
	G530_Med3_C2_35	0.0363637	37.0774	0.442176
	G530_Med3_C2_36	0.0426459	45.1231	0.427669
	G530_Med3_C2_39	0.0917888	23.4546	0.629657
	G530_Med3_C2_40	0.0706989	25.954	0.562856
	G530_Med3_C2_41	0.041825	30.1969	0.458874
	G530_Med3_C2_42	0.0672424	31.4861	0.529376
	G530_Med3_C2_43	0.092533	29.31	0.645637
	G530_Med3_C2_44	0.0699611	34.3276	0.434575
	G530_Med3_C2_45	0.0691532	25.7132	0.699658
	G530_Med3_C2_46	0.0874658	26.8279	0.615395
	G530_Med3_C2_47	0.0513035	36.44	0.422588
	G530_Med3_C2_48	0.098628	26.2103	0.663515
	G530_Med3_C2_49	0.0616977	28.2876	0.61106
	G530_Med3_C2_50	0.0366885	39.1682	0.545978
	G530_Med3_C2_51	0.0381239	47.9714	0.376469
	G530_Med3_C2_52	0.0574677	27.4024	0.467413
	G530_Med3_C2_54	0.0355395	35.1479	0.405548
	G530_Med3_C2_56	0.0425187	36.1505	0.398926
	G530_Med3_C2_57	0.129669	20.8848	0.777277
	G530_Med3_C2_58	0.0532388	25.3481	0.480913
	G530_Med3_C2_60	0.0722824	31.087	0.554284
	G530_Med3_C2_62	0.0365158	27.4239	0.459016
	G530_Med3_C2_64	0.048792	47.2437	0.491496
	G530_Med3_C2_66	0.0746993	31.5291	0.656391
	G530_Med3_C2_67	0.0630942	35.4809	0.519716
	G530_Med3_C2_68	0.0554375	32.7938	0.58788
	G530_Med3_C2_69	0.0927908	26.8221	0.694882
	G530_Med3_C2_71	0.0871624	21.7928	0.516166
	G530_Med3_C2_72	0.0613665	32.7679	0.446723
	G530_Med3_C2_73	0.0505087	34.1107	0.521033
	G530_Med3_C2_74	0.0530197	28.222	0.414145
	G530_Med3_C2_75	0.0582342	36.3187	0.372292
	G530_Med3_C2_76	0.0803637	26.5934	0.595994
	G530_Med3_C2_79	0.0576261	34.7596	0.507452
	G530_Med3_C2_80	0.0884514	27.2055	0.728482
	G530_Med3_C2_82	0.0453181	27.7701	0.42265
	G530_Med3_C2_83	0.0901253	23.9905	0.695383
	G530_Med3_C2_85	0.0606089	39.4907	0.593982
	G530_Med3_C2_86	0.0540826	26.9251	0.589532
	G530_Med3_C2_87	0.160184	18.9069	0.862305
	G530_Med3_C2_89	0.0397424	42.4842	0.480657
	G530_Med3_C2_90	0.0493721	29.0895	0.427433
	G530_Med3_C2_91	0.0686061	29.5013	0.629726
	G530_Med3_C2_92	0.0745543	28.9637	0.524398
	G530_Med3_C2_93	0.0555489	35.2219	0.540233
	G530_Med3_C2_94	0.0888521	28.4857	0.675383
	G530_Med3_C2_97	0.0513941	29.4314	0.555992
	G530_Med3_C2_99	0.0672767	31.887	0.643957
	G530_Med3_C2_100	0.129589	18.8662	0.771806
	G530_Med3_C2_103	0.061397	45.1835	0.417144
	G530_Med3_C2_106	0.0496155	37.0373	0.588516
	G530_Med3_C2_109	0.0685373	34.3082	0.619856
	G530_Med3_C2_110	0.054109	33.6162	0.500512
	G530_Med3_C2_111	0.0801295	24.7858	0.555557
	G530_Med3_C2_115	0.066953	43.1371	0.724796
	G530_Med3_C2_116	0.0600347	32.1791	0.516641
	G530_Med3_C2_117	0.0832603	32.5242	0.616425
	G530_Med3_C2_118	0.0418226	32.3392	0.420499
	G530_Med3_C2_119	0.0683542	24.5389	0.490169
	G530_Med3_C2_121	0.0995088	24.006	0.704509
	G530_Med3_C2_122	0.0446883	27.0805	0.43812
	G530_Med3_C2_123	0.0504654	33.288	0.521745
	G530_Med3_C2_124	0.0516868	34.7134	0.668311
	G530_Med3_C2_126	0.0521262	42.137	0.597669
	G530_Med3_C2_128	0.0975145	30.5321	0.647961
	G530_Med3_C2_129	0.0941888	18.5775	0.703988
	G530_Med3_C2_130	0.0446269	26.2617	0.359629
	G530_Med3_C2_131	0.0856123	36.7391	0.607025
	G530_Med3_C2_132	0.0617741	31.2222	0.575565
	G530_Med3_C2_133	0.0553431	36.9558	0.527658
	G530_Med3_C2_134	0.0684396	32.3141	0.568997
	G530_Med3_C2_135	0.0342038	41.237	0.47149
	G530_Med3_C2_136	0.101118	25.9064	0.619947
	G530_Med3_C2_137	0.068068	27.5068	0.566605
	G530_Med3_C2_138	0.0403998	29.6672	0.417293
	G530_Med3_C2_139	0.110645	20.4473	0.745449
	G530_Med3_C2_141	0.0672882	33.0667	0.622072
	G530_Med3_C2_142	0.0606152	31.476	0.722967
	G530_Med3_C2_143	0.0577175	37.0986	0.515954
	G530_Med3_C2_144	0.0680602	37.1163	0.5546
	G530_Med3_C2_145	0.0672018	24.4034	0.61932
	G530_Med3_C2_146	0.0757566	21.1678	0.606464
	G530_Med3_C2_148	0.0572653	31.5682	0.500094
	G530_Med3_C2_149	0.0522585	30.5535	0.484714
	G530_Med3_C2_150	0.0541044	34.1799	0.547663
	G530_Med3_C2_151	0.0320514	40.3106	0.378892
	G530_Med3_C2_152	0.0972277	21.831	0.679544
	G530_Med3_C2_153	0.063631	34.8263	0.677923
	G530_Med3_C2_154	0.0893131	29.1052	0.589004
	G530_Med3_C2_157	0.0657588	25.2963	0.642356
	G530_Med3_C2_159	0.0749192	27.5565	0.685223
	G530_Med3_C2_160	0.100964	22.343	0.804384
	G530_Med3_C2_161	0.0691982	19.3017	0.410107
	G530_Med3_C2_162	0.156592	17.5599	0.873005
	G530_Med3_C2_163	0.0747179	42.9497	0.829575
	G530_Med3_C2_164	0.0842597	26.7203	0.679131
	G530_Med3_C2_171	0.157301	17.2624	0.838913
	G530_Med3_C2_174	0.128809	18.2383	0.80431
	G530_Med3_C3_1	0.128357	18.1385	0.763411
	G530_Med3_C3_3	0.0570206	27.766	0.522893
	G530_Med3_C3_4	0.081197	21.355	0.728438
	G530_Med3_C3_5	0.139896	22.4707	0.774694
	G530_Med3_C3_6	0.0611841	35.0405	0.614728
	G530_Med3_C3_7	0.0379519	47.7028	0.425631
	G530_Med3_C3_8	0.041802	41.649	0.473405
	G530_Med3_C3_10	0.0547882	31.0927	0.545162
	G530_Med3_C3_11	0.0827195	28.9281	0.505594
	G530_Med3_C3_15	0.0572076	33.0595	0.563957
	G530_Med3_C3_16	0.0469993	31.1866	0.475025
	G530_Med3_C3_17	0.0764403	31.3109	0.630309
	G530_Med3_C3_18	0.0458412	31.4745	0.466211
	G530_Med3_C3_19	0.038293	37.9295	0.488595
	G530_Med3_C3_21	0.0504902	29.0795	0.504256
	G530_Med3_C3_22	0.201683	15.7669	0.905918
	G530_Med3_C3_23	0.0707617	30.807	0.498864
	G530_Med3_C3_24	0.0841376	25.6235	0.717859
	G530_Med3_C3_25	0.0743096	23.1338	0.581204
	G530_Med3_C3_26	0.0757889	28.3173	0.416737
	G530_Med3_C3_30	0.125931	23.9318	0.753685
	G530_Med3_C3_31	0.0820138	30.1074	0.688062
	G530_Med3_C3_32	0.0831243	29.0268	0.732875
	G530_Med3_C3_33	0.0658584	33.1516	0.517517
	G530_Med3_C3_34	0.124382	27.0271	0.746327
	G530_Med3_C3_36	0.103986	24.0566	0.734243
	G530_Med3_C3_37	0.0348199	29.1323	0.389101
	G530_Med3_C3_38	0.11228	19.4368	0.826345
	G530_Med3_C3_39	0.0424156	35.7591	0.399471
	G530_Med3_C3_40	0.0419577	38.205	0.398369
	G530_Med3_C3_42	0.0418523	34.5061	0.399415
	G530_Med3_C3_43	0.0458141	42.8441	0.344146
	G530_Med3_C3_44	0.0908663	19.8905	0.596442
	G530_Med3_C3_46	0.0845908	24.1296	0.773115
	G530_Med3_C3_48	0.0778505	30.2188	0.697726
	G530_Med3_C3_49	0.073922	21.3653	0.544862
	G530_Med3_C3_52	0.0618807	34.6341	0.717611
	G530_Med3_C3_54	0.0526336	26.7844	0.537415
	G530_Med3_C3_55	0.0730131	21.6229	0.516045
	G530_Med3_C3_57	0.146436	26.4748	0.849053
	G530_Med3_C3_59	0.0932235	26.1177	0.641828
	G530_Med3_C3_60	0.0700973	26.4094	0.589093
	G530_Med3_C3_61	0.0566777	34.5645	0.559852
	G530_Med3_C3_62	0.100067	22.161	0.596159
	G530_Med3_C3_63	0.141858	21.039	0.744319
	G530_Med3_C3_65	0.146535	20.9684	0.85459
	G530_Med3_C3_66	0.0794534	31.5298	0.733823
	G530_Med3_C3_70	0.0915396	18.0745	0.65493
	G530_Med3_C3_73	0.0420708	31.0933	0.365187
	G530_Med3_C3_75	0.0574229	25.9292	0.547438
	G530_Med3_C3_76	0.0345159	33.7186	0.480258
	G530_Med3_C3_77	0.104388	26.5064	0.780153
	G530_Med3_C3_78	0.056673	30.9459	0.536428
	G530_Med3_C3_79	0.0555298	31.0644	0.502738
	G530_Med3_C3_82	0.0718511	27.1173	0.683235
	G530_Med3_C3_84	0.0670031	22.7787	0.610004
	G530_Med3_C3_85	0.11727	21.84	0.780468
	G530_Med3_C3_87	0.0929447	24.4192	0.6958
	G530_Med3_C3_89	0.0810284	26.6207	0.717594
	G530_Med3_C3_92	0.0495332	27.6531	0.531872
	G530_Med3_C3_93	0.0849264	20.308	0.664177
	G530_Med3_C3_94	0.0873581	25.3295	0.651029
	G530_Med3_C3_95	0.0911667	17.6349	0.671914
	G531_Med1_C2_4	0.0465093	32.14	0.415008
	G531_Med1_C2_10	0.0325797	39.0266	0.396075
	G531_Med1_C2_12	0.0524109	31.0338	0.391926
	G531_Med1_C2_13	0.0791157	18.2852	0.648018
	G531_Med1_C2_14	0.0390999	27.8138	0.460529
	G531_Med1_C2_15	0.0706279	22.4267	0.609403
	G531_Med1_C2_16	0.0690329	27.3937	0.53568
	G531_Med1_C2_17	0.0532858	33.2534	0.503264
	G531_Med1_C2_18	0.0819494	39.2571	0.750589
	G531_Med1_C2_19	0.038075	30.5054	0.350637
	G531_Med1_C2_20	0.0415663	41.3435	0.453268
	G531_Med1_C2_23	0.122743	20.6219	0.704061
	G531_Med1_C2_25	0.0403153	32.7583	0.45166
	G531_Med1_C2_27	0.0665148	33.5813	0.599177
	G531_Med1_C2_28	0.0419554	36.9962	0.482544
	G531_Med1_C2_29	0.0589034	40.3108	0.482048
	G531_Med1_C2_31	0.056456	34.9293	0.54243
	G531_Med1_C2_32	0.0822588	34.5645	0.711758
	G531_Med1_C2_33	0.103389	19.5577	0.710594
	G531_Med1_C2_35	0.0517561	34.9835	0.45523
	G531_Med1_C2_38	0.0338139	30.5014	0.369763
	G531_Med1_C2_39	0.0786283	37.3539	0.677427
	G531_Med1_C2_40	0.0819868	27.1053	0.658468
	G531_Med1_C2_41	0.0763017	28.0983	0.670043
	G531_Med1_C2_42	0.0742422	32.174	0.670656
	G531_Med1_C2_45	0.100089	24.7469	0.658152
	G531_Med1_C2_46	0.105138	17.3971	0.718944
	G531_Med1_C2_47	0.0775726	31.7924	0.672122
	G531_Med1_C2_48	0.0529603	32.8847	0.468649
	G531_Med1_C2_49	0.0568353	34.7746	0.561381
	G531_Med1_C2_50	0.0647296	40.9428	0.482353
	G531_Med1_C2_52	0.0399678	42.2111	0.488648
	G531_Med1_C2_54	0.0686969	23.2194	0.687185
	G531_Med1_C2_55	0.0484955	36.133	0.592825
	G531_Med1_C2_56	0.0733928	23.2005	0.502152
	G531_Med1_C2_57	0.0547117	32.3783	0.544265
	G531_Med1_C2_58	0.0583206	37.7431	0.555217
	G531_Med1_C2_59	0.130774	20.9003	0.76879
	G531_Med1_C2_60	0.0637099	26.3535	0.578367
	G531_Med1_C2_63	0.0645742	28.7808	0.495114
	G531_Med1_C2_65	0.117079	23.7261	0.811392
	G531_Med1_C2_67	0.0447787	31.376	0.660212
	G531_Med1_C2_68	0.125197	21.2407	0.731296
	G531_Med1_C2_69	0.109687	24.5613	0.773101
	G531_Med1_C2_71	0.0770112	20.8026	0.536246
	G531_Med1_C2_72	0.145079	27.9715	0.883852
	G531_Med1_C2_73	0.0901463	19.2996	0.690732
	G531_Med1_C2_74	0.0624968	30.4637	0.627265
	G531_Med1_C2_75	0.0509985	33.4432	0.543305
	G531_Med1_C2_77	0.124871	20.5492	0.768308
	G531_Med1_C2_78	0.163804	22.7952	0.873175
	G531_Med1_C2_79	0.154613	23.6696	0.8523
	G531_Med1_C2_80	0.0580879	30.8368	0.526262
	G531_Med1_C2_82	0.0671741	34.0462	0.631724
	G531_Med1_C2_85	0.101951	19.8915	0.747611
	G531_Med1_C2_86	0.037476	38.9278	0.36561
	G531_Med1_C2_87	0.118124	23.6196	0.751416
	G531_Med1_C2_88	0.0859653	29.7937	0.7352
	G531_Med1_C2_89	0.0980979	30.587	0.727824
	G531_Med1_C2_91	0.092464	24.0304	0.595494
	G531_Med1_C2_92	0.0655217	35.4014	0.622139
	G531_Med1_C2_95	0.08757	25.3635	0.541506
	G531_Med1_C2_98	0.0796181	24.6934	0.659413
	G531_Med1_C2_99	0.0700871	21.948	0.541281
	G531_Med1_C2_100	0.0588084	25.0109	0.570562
	G531_Med1_C2_101	0.164475	18.3248	0.844272
	G531_Med1_C2_102	0.0662082	27.6843	0.58374
	G531_Med1_C2_103	0.09348	23.5807	0.637187
	G531_Med1_C2_104	0.106856	33.3581	0.786466
	G531_Med1_C2_106	0.0579617	34.744	0.458291
	G531_Med1_C2_109	0.0895625	28.5609	0.584693
	G531_Med1_C2_111	0.047459	24.5215	0.502042
	G531_Med1_C2_112	0.0364121	40.5296	0.357386
	G531_Med1_C2_113	0.0375394	36.8299	0.368526
	G531_Med1_C2_115	0.081803	26.047	0.642567
	G531_Med1_C2_116	0.075385	34.0664	0.800786
	G531_Med1_C2_118	0.0607233	21.4685	0.512308
	G531_Med1_C2_120	0.112597	19.8302	0.827425
	G531_Med1_C3_2	0.034074	42.7474	0.425559
	G531_Med1_C3_4	0.0394873	33.9944	0.347589
	G531_Med1_C3_5	0.121622	26.7017	0.785921
	G531_Med1_C3_6	0.0746333	27.7646	0.534026
	G531_Med1_C3_9	0.0765262	20.6395	0.456652
	G531_Med1_C3_11	0.0382572	44.6182	0.483354
	G531_Med1_C3_12	0.0583856	36.1206	0.579719
	G531_Med1_C3_13	0.0615503	47.2868	0.584132
	G531_Med1_C3_17	0.0890039	18.9139	0.538507
	G531_Med1_C3_18	0.145516	18.8748	0.77818
	G531_Med1_C3_19	0.164037	19.7518	0.902949
	G531_Med1_C3_20	0.0597408	28.2932	0.450626
	G531_Med1_C3_21	0.060916	27.0784	0.444261
	G531_Med1_C3_22	0.0638337	25.2786	0.61222
	G531_Med1_C3_26	0.120929	21.3291	0.727223
	G531_Med1_C3_27	0.0598068	25.9942	0.446357
	G531_Med1_C3_32	0.0546976	29.4007	0.532765
	G531_Med1_C3_33	0.083833	23.315	0.584076
	G531_Med1_C3_36	0.0593495	34.7873	0.57086
	G531_Med1_C3_37	0.0524865	40.4437	0.556749
	G531_Med1_C3_39	0.0554197	35.6875	0.553241
	G531_Med1_C3_40	0.138155	20.2849	0.796229
	G531_Med1_C3_41	0.0825949	30.3382	0.562013
	G531_Med1_C3_42	0.125055	22.2797	0.712473
	G531_Med1_C3_43	0.0650298	30.5487	0.60442
	G531_Med1_C3_45	0.0330387	37.5144	0.416073
	G531_Med1_C3_48	0.0720347	33.8933	0.449506
	G531_Med1_C3_53	0.108442	21.5663	0.73299
	G531_Med1_C3_54	0.0678389	36.0617	0.521004
	G531_Med1_C3_55	0.0605804	31.9743	0.580012
	G531_Med1_C3_59	0.0677199	35.7519	0.687881
	G531_Med1_C3_60	0.0528766	32.6882	0.460233
	G531_Med1_C3_62	0.0652699	28.3503	0.453431
	G531_Med1_C3_63	0.102142	25.9671	0.651517
	G531_Med1_C3_68	0.0986548	28.5732	0.71471
	G531_Med1_C3_69	0.124671	20.0059	0.723348
	G531_Med1_C3_70	0.0565306	23.1912	0.641813
	G531_Med1_C3_71	0.0765402	30.2141	0.575179
	G531_Med1_C3_73	0.0743533	27.8444	0.674044
	G531_Med1_C3_76	0.0582939	41.4782	0.508787
	G531_Med1_C3_77	0.0598196	25.8296	0.479229
	G531_Med1_C3_79	0.0656108	32.3691	0.595786
	G531_Med1_C3_82	0.0647384	29.5518	0.588311
	G531_Med1_C3_83	0.0590725	24.6636	0.411861
	G531_Med2_C2_1	0.152481	17.8021	0.833849
	G531_Med2_C2_3	0.0681444	39.3441	0.546574
	G531_Med2_C2_4	0.0922812	39.6904	0.755685
	G531_Med2_C2_5	0.129365	20.7079	0.820418
	G531_Med2_C2_7	0.0438078	33.0518	0.509257
	G531_Med2_C2_8	0.0812436	19.9953	0.541871
	G531_Med2_C2_11	0.0733716	27.4675	0.624237
	G531_Med2_C2_13	0.0882831	23.6179	0.730327
	G531_Med2_C2_14	0.0493318	31.4777	0.348153
	G531_Med2_C2_15	0.100528	29.1284	0.637673
	G531_Med2_C2_21	0.0649429	30.7762	0.705688
	G531_Med2_C2_22	0.0607817	31.1939	0.637957
	G531_Med2_C2_23	0.0812985	24.8209	0.626957
	G531_Med2_C2_24	0.0451082	39.972	0.55773
	G531_Med2_C2_25	0.117142	21.6887	0.798578
	G531_Med2_C2_26	0.0797169	28.163	0.640113
	G531_Med2_C2_28	0.04203	46.3693	0.644023
	G531_Med2_C2_29	0.0564586	36.7169	0.497163
	G531_Med2_C2_30	0.0644025	37.9841	0.584367
	G531_Med2_C2_33	0.0716321	32.3372	0.501669
	G531_Med2_C2_35	0.0706476	25.2484	0.577211
	G531_Med2_C2_36	0.0743979	28.2628	0.649054
	G531_Med2_C2_37	0.0653539	27.4463	0.462569
	G531_Med2_C2_39	0.0548803	31.5223	0.678489
	G531_Med2_C2_40	0.107253	30.0473	0.735444
	G531_Med2_C2_42	0.105204	26.7984	0.769977
	G531_Med2_C2_43	0.0429843	26.1226	0.475526
	G531_Med2_C2_44	0.0714865	35.371	0.733508
	G531_Med2_C2_45	0.0854887	34.4277	0.678241
	G531_Med2_C2_48	0.070338	38.7441	0.620762
	G531_Med2_C2_51	0.110721	21.8829	0.81158
	G531_Med2_C2_52	0.117511	18.614	0.775606
	G531_Med2_C2_53	0.0650639	27.1378	0.516757
	G531_Med2_C2_54	0.0688432	22.429	0.692429
	G531_Med2_C2_55	0.0384675	40.88	0.393438
	G531_Med2_C2_56	0.0341695	35.9372	0.479499
	G531_Med2_C2_58	0.0658701	36.5102	0.574875
	G531_Med2_C2_59	0.0591242	32.9208	0.582344
	G531_Med2_C2_61	0.0756675	37.3894	0.688875
	G531_Med2_C2_62	0.0645599	34.384	0.609475
	G531_Med2_C2_63	0.0737803	30.5181	0.638011
	G531_Med2_C2_64	0.0433095	37.6363	0.358219
	G531_Med2_C2_66	0.0619735	27.5758	0.720273
	G531_Med2_C2_67	0.0924539	21.812	0.553153
	G531_Med2_C2_68	0.0648184	28.3644	0.637456
	G531_Med2_C2_69	0.113128	32.6777	0.813091
	G531_Med2_C2_70	0.0374029	40.7185	0.514164
	G531_Med2_C2_71	0.0354997	29.1454	0.400925
	G531_Med2_C2_72	0.0399643	26.358	0.340502
	G531_Med2_C2_73	0.0546887	32.5609	0.52121
	G531_Med2_C2_74	0.0358927	35.2881	0.439983
	G531_Med2_C2_75	0.0434001	25.1827	0.454073
	G531_Med2_C2_77	0.0517476	33.3666	0.64263
	G531_Med2_C2_78	0.0526764	25.005	0.389802
	G531_Med2_C2_79	0.0830773	24.3968	0.714574
	G531_Med2_C2_81	0.0621616	26.4557	0.539123
	G531_Med2_C2_82	0.0856413	29.5617	0.730353
	G531_Med2_C2_83	0.10743	18.5259	0.752794
	G531_Med2_C2_84	0.0419273	39.1758	0.376261
	G531_Med2_C2_86	0.0945546	25.6806	0.754028
	G531_Med2_C2_87	0.06832	34.3076	0.70697
	G531_Med2_C2_89	0.0497709	31.7373	0.519313
	G531_Med2_C2_90	0.0408921	37.8712	0.470387
	G531_Med2_C2_92	0.0742664	25.3516	0.563768
	G531_Med2_C2_94	0.106899	22.8278	0.835911
	G531_Med2_C2_95	0.0638439	27.5289	0.626442
	G531_Med2_C2_96	0.0418626	34.7699	0.445693
	G531_Med2_C2_98	0.0607418	27.1882	0.541659
	G531_Med2_C2_99	0.0438759	40.7011	0.608509
	G531_Med2_C2_100	0.129583	19.6132	0.775267
	G531_Med2_C2_102	0.055987	37.6651	0.654446
	G531_Med2_C2_103	0.0537986	30.0002	0.632982
	G531_Med2_C2_104	0.0609584	28.338	0.455918
	G531_Med2_C2_106	0.0689969	28.256	0.612506
	G531_Med2_C2_107	0.0550313	34.1276	0.46125
	G531_Med2_C2_109	0.050974	28.4833	0.459664
	G531_Med2_C2_110	0.0631658	29.666	0.639076
	G531_Med2_C2_111	0.114178	18.8417	0.766075
	G531_Med2_C2_112	0.0767042	26.2792	0.703659
	G531_Med2_C2_114	0.0739615	32.6125	0.699106
	G531_Med2_C2_116	0.0422401	33.8129	0.419608
	G531_Med2_C2_117	0.0380541	35.7532	0.449791
	G531_Med2_C2_119	0.0709965	26.2055	0.624088
	G531_Med2_C2_120	0.052389	30.1564	0.426392
	G531_Med2_C2_121	0.124122	18.9203	0.787305
	G531_Med2_C2_122	0.042311	34.6429	0.37224
	G531_Med2_C2_123	0.0386248	34.1293	0.460399
	G531_Med2_C2_127	0.0529848	25.4123	0.367259
	G531_Med2_C2_128	0.0373154	29.0547	0.507315
	G531_Med2_C2_133	0.0629191	29.5109	0.604198
	G531_Med2_C2_135	0.080487	26.4038	0.728006
	G531_Med2_C2_136	0.110535	17.3529	0.687643
	G531_Med2_C2_138	0.0844722	25.0555	0.697477
	G531_Med2_C2_142	0.0605685	26.9267	0.655461
	G531_Med2_C2_143	0.129392	18.1681	0.738273
	G531_Med2_C2_144	0.0891516	21.5737	0.590434
	G531_Med2_C3_1	0.0777729	24.3874	0.801476
	G531_Med2_C3_2	0.0423595	34.5947	0.539639
	G531_Med2_C3_3	0.0758169	25.1062	0.607117
	G531_Med2_C3_4	0.0453475	35.8985	0.453427
	G531_Med2_C3_5	0.0501846	28.0268	0.487846
	G531_Med2_C3_6	0.0606063	30.2229	0.525291
	G531_Med2_C3_8	0.0883077	25.4686	0.74888
	G531_Med2_C3_12	0.0653247	35.7301	0.656609
	G531_Med2_C3_13	0.0435053	28.1706	0.473818
	G531_Med2_C3_14	0.0564149	29.666	0.547967
	G531_Med2_C3_16	0.074802	34.6017	0.553945
	G531_Med2_C3_17	0.0386363	28.1966	0.540815
	G531_Med2_C3_18	0.08121	21.368	0.730097
	G531_Med2_C3_19	0.0410245	21.2875	0.372508
	G531_Med2_C3_20	0.0688875	36.6268	0.594635
	G531_Med2_C3_21	0.0433276	32.9174	0.567904
	G531_Med2_C3_23	0.0651181	25.4343	0.436682
	G531_Med2_C3_24	0.0563628	25.4408	0.601975
	G531_Med2_C3_26	0.0951411	23.5601	0.619619
	G531_Med2_C3_28	0.0938924	19.726	0.609886
	G531_Med2_C3_29	0.0447107	36.528	0.555222
	G531_Med2_C3_30	0.0456222	24.2235	0.505358
	G531_Med2_C3_31	0.148589	19.1629	0.778373
	G531_Med2_C3_34	0.0403703	25.4628	0.393628
	G531_Med2_C3_36	0.0465486	28.7394	0.395438
	G531_Med2_C3_37	0.052057	24.1367	0.490054
	G531_Med2_C3_38	0.0808842	22.0185	0.723061
	G531_Med2_C3_39	0.0605695	25.928	0.513635
	G531_Med2_C3_40	0.0784733	25.9472	0.595984
	G531_Med2_C3_41	0.124225	20.4515	0.705823
	G531_Med2_C3_42	0.0331028	42.9388	0.456596
	G531_Med2_C3_43	0.0635744	29.3257	0.408037
	G531_Med2_C3_44	0.0696191	24.2115	0.562862
	G531_Med2_C3_45	0.105789	22.6226	0.729325
[truncated: 848 more rows]

## Sheet: Fig4 E,F
Fig 4 E
	cortex
			mouse ID	lif filename	filename	cropped image	volume (mm3)	TEC count	Adjusted cropped image	adjusted volume (mm3)	cTEC/mm3
		young	G734	2017_01_23	Cortex1	250.20x250.20x100	0.00626	166	262.2x262.2x112	0.00769987	21558.8
			G734	2017_01_23	Cortex2	250.20x250.20x100	0.00626	148	262.2x262.2x112	0.00769987	19221.1
			G734	2017_01_23	Cortex3	250.20x250.20x100	0.00626	223	262.2x262.2x112	0.00769987	28961.5
			G734	2017_01_23	Cortex4	250.20x250.20x100	0.00626	185	262.2x262.2x112	0.00769987	24026.4
			G734	2017_01_23	Cortex5	250.20x250.20x100	0.00626	284	262.2x262.2x112	0.00769987	36883.7
			G734	2017_01_23	Cortex6	250.20x250.20x100	0.00626	233	262.2x262.2x112	0.00769987	30260.3
			G734	2017_01_23	Cortex7	250.20x250.20x100	0.00626	300	262.2x262.2x112	0.00769987	38961.7
			G734	2017_01_23	Cortex8	250.20x250.20x100	0.00626	167	262.2x262.2x112	0.00769987	21688.7
			G734	2017_01_23	Cortex9	250.20x250.20x100	0.00626	225	262.2x262.2x112	0.00769987	29221.3
			G734	2017_01_23	Cortex10	250.20x250.20x100	0.00626	249	262.2x262.2x112	0.00769987	32338.2
			G733	2017_01_20	Cort2	250.20x250.20x100	0.00626	199	262.2x262.2x112	0.00769987	25844.6
			G733	2017_01_20	Cort3	250.28x250.28x100	0.00626401	216	262.28x262.28x112	0.00770457	28035.3
			G733	2017_01_20	Cort4	250.28x250.28x100	0.00626401	219	262.28x262.28x112	0.00770457	28424.7
			G733	2017_01_20	Cort5	250.28x250.28x100	0.00626401	287	262.28x262.28x112	0.00770457	37250.6
			G733	2017_01_20	Cort6	250.28x250.28x100	0.00626401	261	262.28x262.28x112	0.00770457	33876
			G733	2017_01_16	Cort1_20x	250.20x250.20x100	0.00626	183	262.2x262.2x112	0.00769987	23766.6
			G735	2017_01_30	Cortex1	250.20x250.20x100	0.00626	212	262.2x262.2x112	0.00769987	27532.9
			G735	2017_01_30	Cortex2	250.20x250.20x100	0.00626	157	262.2x262.2x112	0.00769987	20390
			G735	2017_01_30	Cortex3	250.20x250.20x100	0.00626	261	262.2x262.2x112	0.00769987	33896.7
			G735	2017_01_30	Cortex4	250.20x250.20x100	0.00626	166	262.2x262.2x112	0.00769987	21558.8
			G735	2017_01_30	Cortex5	250.20x250.20x100	0.00626	202	262.2x262.2x112	0.00769987	26234.2
			G735	2017_01_30	Cortex6	250.20x250.20x100	0.00626	165	262.2x262.2x112	0.00769987	21428.9
			G735	2017_01_30	Cortex7	250.20x250.20x100	0.00626	192	262.2x262.2x112	0.00769987	24935.5
			G735	2017_01_30	Cortex8	250.20x250.20x100	0.00626	160	262.2x262.2x112	0.00769987	20779.6
		12 month	mouse ID	lif filename	filename	cropped image	volume (mm3)	TEC count	Adjusted cropped image	adjusted volume (mm3)	cTEC/mm3
			G728R	2017_11_27_H2bLipoForCounting.lif	2800To3000Pos2CortLipoSubtrStack	738.8x297.3x124.8		1018	750.82 x 309.26 x 136.8	0.0317648	32048.1
			G728R		3000To3200Pos2CortLipoSubtrStack	542,57 x 310.97 x 124.8		863	554.57 x 322.97 x 136.8	0.0245022	35221.4
			G729R	G729R_2017_11_29_H2bonly.lif	Position1aCort	400.43 x 145.74 x 124.16		526	412.43 x 157.74 x 136.16	0.00807744	65119.6
			G729R		Position1bCort	282.11 x 165.95 x 124.16		356	294.11 x 177.95 x 136.16	0.00649815	54784.9
			G633R	G633_2017_12_08_H2bLipoUVForCounting.lif	CortexSubstack1_140to215	255.16 x 382.74 x 48		546	267.16 x 394.74 x 60	0.00632752	86289.7
			G633R		CortexSubstack2_88to197.tif	305.62 x 214.8 x 69.76		258	317.62 x 226.8 x 81.76	0.00588968	43805.4
Fig 4 F
	medulla		mouse ID	lif filename	filename	cropped image	volume (mm3)	TEC count	Adjusted cropped image	adjusted volume (mm3)	mTEC/mm3
		young	G734	2016_01_02	Medulla1_20x	400.95x400.95x100	0.0160761	4293	410.95x410.95x110	0.0185768	231095
			G734	2017_01_03	medulla1_20x	250.98x250.98x100	0.006299	2302	260.98x260.98x110	0.00749216	307254
			G734	2017_01_10Thy1Test	medulla1_20x	300.27x300.27x76.0	0.006852	2196	310.27x310.27x86	0.008279	265249
			G733	2017_01_16	Med1_20x	249.96x160.29x100	0.00400661	876	259.96x170.29x110	0.00486954	179894
				2017_01_16	Med2_S001	250.20x250.20x100	0.00626	2083	260.20x260.20x110	0.00744744	279693
				2017_01_19	Med1_20x	200.37x200.37x50	0.00200741	834	210.37x210.37x60	0.00265533	314085
			G735	2017_01_30	Medulla01	250.20x250.20x100	0.00626	2374	260.20x260.20x110	0.00744744	318767
				2017_01_30	Medulla02	250.20x250.20x100	0.00626	2140	260.20x260.20x110	0.00744744	287347
		12 month	mouse ID	lif filename	filename	cropped image	volume (mm3)	TEC count	Adjusted cropped image	adjusted volume (mm3)	mTEC/mm3
			G728R	2017_11_27_H2bLipoForCounting.lif		443 x 246.75 x 124.8		3953	453 x 256.75 x 134.8	0.0150676	262350
			G729R	G729R_2017_11_29_H2bonly.lif		530.30 x 283.55 x 124.16		4134	540.3 x 293.55 x 134.16	0.0196924	209929
			G633R			314.76 x 171 x 124.8		2089	324.76 x 181 x 134.8	0.00792375	263638

## Sheet: Fig5 G,K
image volume ID	mouse type	histological type	total H2b+ nuclei	EdU+ H2b+ nuclei
G733_2017_01_17_med2	5 week thymus	medulla	478	24	0.0502092
G734_2017_01_12_Med1a,1b	5 week thymus	medulla	467	13	0.0278373
G735_2017_02_01_Med1	5 week thymus	medulla	231	16	0.0692641
G728R_2017_11_17	12 month thymus	medulla	1683	21	0.0124777
G729RSec2Pos1SubstackNtracerLevelsCounts	12 month thymus	medulla	1025	11	0.0107317
G728L sec2pos1	12 month thymus	medulla	343	7	0.0204082
G611L 2017_10_16 cort2	mid-phase regen	medulla	171	5	0.0292398
G611L 2017_10_16 med1reg1	mid-phase regen	medulla	490	3	0.00612245
G611L 2017_10_16 med2reg1	mid-phase regen	medulla	2080	5	0.00240385
G612R 2017_09_06 med1	mid-phase regen	medulla	807	41	0.0508055
G727R	mid-phase regen	medulla	1619	25	0.0154416
G733_2017_01_17_cort1	5 week thymus	cortex	84	0	0
G733_2017_01_17_cort2	5 week thymus	cortex	77	0	0
G733_2017_01_17_cort3	5 week thymus	cortex	115	0	0
G733_2017_01_17_cort4	5 week thymus	cortex	73	0	0
G733_2017_01_17_cort5	5 week thymus	cortex	97	0	0
G733_2017_01_17_cort6	5 week thymus	cortex	74	0	0
G734_2017_01_12_CortCap1	5 week thymus	cortex	107	0	0
G734_2017_01_10	5 week thymus	cortex	51	0	0
G735_2017_02_01_cortex1	5 week thymus	cortex	17	0	0
G735_2017_02_01_cortex2	5 week thymus	cortex	17	0	0
G735_2017_02_01_cortex3	5 week thymus	cortex	29	0	0
G735_2017_02_01_cortex4	5 week thymus	cortex	37	0	0
G735_2017_02_01_cortex5	5 week thymus	cortex	31	0	0
G735_2017_02_01_cortex6	5 week thymus	cortex	23	0	0
G735_2017_02_01_cortex7	5 week thymus	cortex	22	0	0
G735_2017_02_01_cortex8	5 week thymus	cortex	30	0	0
G735_2017_02_01_cortex9	5 week thymus	cortex	26	0	0
G735_2017_02_01_cortex10	5 week thymus	cortex	35	0	0
2017_02_02_WideArea	5 week thymus	cortex	79	1	0.0126582
G728R_2017_11_17a	12 month thymus	cortex	198	0	0
G728R_2017_11_17b	12 month thymus	cortex	346	0	0
G729Ra	12 month thymus	cortex	228	0	0
G729Rb	12 month thymus	cortex	208	0	0
G728L	12 month thymus	cortex	208	0	0
G611L 2017_10_16 cort1	mid-phase regen	cortex	220	0	0
G611L 2017_10_16 cort2	mid-phase regen	cortex	200	0	0
G612R 2017_09_06 cort1	mid-phase regen	cortex	47	0	0
G612R 2017_09_06 cort2	mid-phase regen	cortex	89	0	0
G612R 2017_09_06 cort4	mid-phase regen	cortex	13	0	0
G612R 2017_09_06 cort5	mid-phase regen	cortex	139	0	0
G612R 2017_09_06 cort6	mid-phase regen	cortex	807	0	0
G612R 2017_09_06 cort7	mid-phase regen	cortex	565	0	0
G727R	mid-phase regen	cortex	505	0	0

## Sheet: Fig5 L,M
Fig 5 L
	cortical stroma - rma log2 centered to day0
	cell cycle-related genes
		d0	d1	d2	d3	d4	d5	d6	d7	d8	d9	d10	d11	d12	d13	d14	d15	d16	d17	d18	d19	d20	d21	d22	d23
	Ccnd1	0	0.0857299	0.181365	0.262242	0.340376	0.388854	0.433653	0.463401	0.490986	0.521953	0.539128	0.55651	0.568215	0.577057	0.588931	0.597902	0.622098	0.652926	0.70044	0.759602	0.835369	0.900464	0.976413	1.03612
	Ccnd2	0	0.0867373	0.157281	0.238284	0.309644	0.364645	0.410208	0.447987	0.480018	0.504518	0.525256	0.533636	0.540656	0.533636	0.53644	0.532236	0.528044	0.523864	0.51831	0.532236	0.547711	0.56765	0.579169	0.593697
	Ccne2	0	-0.00311261	-0.0124104	-0.0369153	-0.075869	-0.125271	-0.19498	-0.282123	-0.390684	-0.520171	-0.624912	-0.716884	-0.794388	-0.86452	-0.903355	-0.941171	-0.942793	-0.910003	-0.842099	-0.730094	-0.588075	-0.39543	-0.175799	0.0475135
	Ccnb1	0	-0.970238	-1.37463	-1.6378	-1.81373	-1.94356	-2.03729	-2.09584	-2.12473	-2.14655	-2.14936	-2.139	-2.1157	-2.09922	-2.08194	-2.06641	-2.05404	-2.05428	-2.07521	-2.11848	-2.18171	-2.25217	-2.3347	-2.39706
	Ccnc	0	-0.026448	-0.0497715	-0.0944743	-0.13381	-0.189288	-0.237547	-0.289188	-0.336978	-0.388952	-0.460126	-0.512476	-0.560042	-0.606018	-0.647305	-0.689172	-0.713689	-0.714649	-0.701812	-0.661423	-0.601894	-0.538507	-0.475544	-0.411866
	Cdk4	0	-0.0519141	-0.0935298	-0.136118	-0.151764	-0.162758	-0.158648	-0.140893	-0.101495	-0.0517085	-0.00110027	0.0592736	0.125951	0.179424	0.221912	0.229035	0.206256	0.148401	0.0586051	-0.051149	-0.16077	-0.251593	-0.325143	-0.401457
	Cdkn1a	0	0.0898048	0.152257	0.21405	0.266054	0.307583	0.330159	0.341935	0.351824	0.346811	0.336247	0.319594	0.285584	0.254955	0.216552	0.179697	0.146115	0.127443	0.117414	0.125836	0.138525	0.143441	0.160494	0.171253
	Cdkn2c	0	0.0151667	0.0372096	0.0578307	0.0832459	0.129784	0.189857	0.257652	0.336346	0.43364	0.547682	0.660824	0.754007	0.814983	0.809661	0.718919	0.552195	0.315019	0.0659019	-0.175996	-0.389078	-0.577387	-0.77063	-0.942923
	Cdkn3	0	0.0258459	0.0320742	0.046806	0.0583364	0.0717808	0.0717274	0.0854921	0.0943652	0.112967	0.110907	0.121006	0.13264	0.144502	0.14763	0.148252	0.142048	0.122379	0.0910542	0.0480852	0.0216182	-0.011519	-0.0324446	-0.0501776
Fig 5 M	cell projection-related genes
		d0	d1	d2	d3	d4	d5	d6	d7	d8	d9	d10	d11	d12	d13	d14	d15	d16	d17	d18	d19	d20	d21	d22	d23
	Sema4d	0	-0.584668	-1.22406	-2.14645	-5.26221	-5.46503	-5.54058	-5.57759	-5.59435	-5.59731	-5.59317	-5.57666	-5.55851	-5.52519	-5.48273	-5.42971	-5.36686	-5.30435	-5.24454	-5.18836	-5.14623	-5.11201	-5.08897	-5.06113
	Golph3	0	-0.876882	-3.35351	-5.15669	-5.28054	-5.34121	-5.36485	-5.37404	-5.37814	-5.37606	-5.37188	-5.35717	-5.33946	-5.30776	-5.26788	-5.22525	-5.18221	-5.14697	-5.12725	-5.12104	-5.12827	-5.13391	-5.13975	-5.14686
	Jun	0	-0.146638	-0.270019	-0.362667	-0.442252	-0.489254	-0.52713	-0.527394	-0.51826	-0.494157	-0.452691	-0.398308	-0.34629	-0.30671	-0.273208	-0.260667	-0.29095	-0.405881	-0.584229	-0.867413	-1.35885	-2.19702	-4.36638	-4.57912
	Dab2ip	0	1.6557	3.25893	3.73809	4.031	4.22956	4.35993	4.44686	4.49874	4.52426	4.51838	4.4903	4.44386	4.38871	4.30451	4.20644	4.10004	4.00425	3.94164	3.90509	3.90761	3.94102	3.99209	4.03335
	Acsl4	0	-0.314006	-0.64374	-1.02979	-1.61677	-2.93267	-4.36719	-4.46049	-4.49521	-4.50423	-4.49258	-4.4618	-4.40905	-4.34311	-4.23251	-3.49963	-2.90592	-2.78014	-3.07584	-3.88558	-4.17992	-4.24057	-4.27668	-4.30152
	Eps8l1	0	-0.0659632	-0.113696	-0.13292	-0.144036	-0.15422	-0.154506	-0.148076	-0.134435	-0.112608	-0.0778302	-0.02641	0.0671323	1.23472	2.30776	2.92472	3.34025	3.63957	3.87139	4.00415	4.10837	4.16698	4.19571	4.2249
	Lcn2	0	-0.31475	-0.655545	-1.02968	-1.48739	-1.99397	-2.47459	-2.8349	-3.01494	-3.01767	-2.86812	-2.54116	-2.10667	-1.67237	-1.25439	-0.859491	-0.506938	-0.206101	0.0684514	0.317042	0.5529	0.763636	0.968682	1.18283
	Stmn3	0	0.216126	1.75223	2.35852	2.64845	2.79377	2.88958	2.92867	2.93059	2.90645	2.86435	2.80422	2.73897	2.6738	2.63992	2.64476	2.71698	2.85755	3.03926	3.23437	3.4416	3.6695	3.86684	4.02235
	Bloc1s6	0	-0.316659	-0.618975	-0.985274	-1.48145	-2.27459	-3.62515	-3.85003	-3.90784	-3.93387	-3.94852	-3.95391	-3.95278	-3.94233	-3.92048	-3.89351	-3.86602	-3.83552	-3.80731	-3.7761	-3.7381	-3.68957	-3.63996	-3.58157
	Usp9x	0	-0.301316	-0.680786	-1.27123	-2.6871	-3.5707	-3.6549	-3.69635	-3.70992	-3.70678	-3.68775	-3.65105	-3.60047	-3.52491	-3.24429	-2.24232	-1.76531	-1.57804	-1.61987	-1.84649	-2.28958	-2.95566	-3.31106	-3.35195
	Shc1	0	-0.195244	-0.370097	-0.526933	-0.66575	-0.811866	-0.956255	-1.1116	-1.2741	-1.46752	-1.68981	-1.96197	-2.29423	-2.67079	-3.08155	-3.42595	-3.54007	-3.37435	-2.98137	-2.54892	-2.17332	-1.86748	-1.64467	-1.44626
	Nphp4	0	0.929919	1.63248	1.99434	2.17521	2.2766	2.32916	2.32177	2.27581	2.19167	2.07429	1.91118	1.73997	1.57365	1.46608	1.44771	1.5684	1.83364	2.15317	2.47086	2.75906	3.00679	3.25859	3.47882
	Gm14137	0	0.258783	1.20581	1.72355	2.01976	2.2001	2.3293	2.43273	2.53394	2.61773	2.7062	2.78684	2.86312	2.94072	3.02136	3.09647	3.1694	3.22583	3.28022	3.30799	3.33501	3.37196	3.40944	3.44223
	Apc	0	0.0633225	0.205242	1.40945	2.09563	2.40753	2.58161	2.70236	2.80265	2.89101	2.95616	3.01654	3.06547	3.11674	3.15533	3.19282	3.22476	3.24167	3.24419	3.24622	3.25641	3.26161	3.27817	3.28904
	Cdc42ep5	0	1.14466	1.56239	1.80831	1.9693	2.0873	2.17083	2.24299	2.29765	2.32874	2.36586	2.40448	2.44025	2.48411	2.53349	2.59303	2.66773	2.74683	2.82647	2.91336	3.00782	3.1061	3.20605	3.28161
	Nr4a2	0	0.0713152	0.120598	0.158867	0.178857	0.182656	0.175621	0.154089	0.120354	0.0665104	-0.0129292	-0.106782	-0.244154	-0.441939	-0.744298	-1.2086	-1.92257	-2.92449	-3.0527	-3.08148	-3.09168	-3.08275	-3.07552	-3.0571
	Myo10	0	-0.271151	-0.537538	-0.798955	-1.05764	-1.34349	-1.63588	-1.85764	-1.97269	-1.96031	-1.83933	-1.65694	-1.46582	-1.27217	-1.11514	-0.995257	-0.923561	-0.934751	-1.03406	-1.20739	-1.48189	-1.85563	-2.37326	-3.11463
	Snapin	0	-0.212149	-0.428263	-0.64259	-0.808322	-0.940467	-1.03357	-1.09627	-1.12695	-1.13188	-1.1231	-1.10412	-1.07606	-1.05699	-1.05009	-1.05495	-1.09846	-1.21079	-1.35938	-1.58557	-1.84145	-2.18318	-2.56945	-3.10865
	Rfx3	0	0.787042	1.20168	1.50657	1.75934	1.9769	2.15371	2.32053	2.47798	2.61808	2.7309	2.8464	2.93154	3.01891	3.07827	3.09893	3.08578	3.01379	2.89463	2.72582	2.52606	2.26014	1.95242	1.59989
	Sema6c	0	-0.0182501	-0.0424024	-0.0625254	-0.0938839	-0.152556	-0.228709	-0.331876	-0.473156	-0.668805	-0.926375	-1.23822	-1.59197	-1.94215	-2.12934	-2.03706	-1.65246	-1.14124	-0.633153	-0.217078	0.111628	0.383261	0.64166	0.853895
	Abl1	0	-0.0786798	-0.167585	-0.241717	-0.342302	-0.462687	-0.588858	-0.752404	-0.940126	-1.18565	-1.4693	-1.75707	-2.03378	-2.149	-2.16272	-2.12787	-1.94665	-1.5376	-1.02752	-0.564715	-0.189181	0.119464	0.380656	0.612569
	Rnf165	0	0.437574	0.669402	0.806474	0.906623	0.939134	0.933606	0.890251	0.801869	0.671463	0.497979	0.263966	-0.0309659	-0.354863	-0.639396	-0.760687	-0.597258	-0.192259	0.299866	0.731132	1.07344	1.36084	1.6327	1.84431
	Gsn	0	-0.267461	-0.519773	-0.725132	-0.974227	-1.1782	-1.35239	-1.52	-1.67654	-1.83702	-1.9726	-2.09263	-2.24139	-2.39892	-2.50395	-2.56996	-2.57612	-2.51148	-2.36179	-2.17351	-2.01996	-1.88472	-1.7787	-1.66803
	Runx3	0	-0.165256	-0.329493	-0.458143	-0.550151	-0.630176	-0.680568	-0.704838	-0.708737	-0.693184	-0.673562	-0.635176	-0.589692	-0.560472	-0.531421	-0.511857	-0.530065	-0.609408	-0.719649	-0.897399	-1.14042	-1.47442	-1.87598	-2.45835
	Flrt2	0	0.0332848	0.176017	0.708249	1.10799	1.33951	1.45269	1.48136	1.46416	1.4052	1.3171	1.20213	1.07204	0.948002	0.861161	0.848876	0.931221	1.1092	1.3562	1.62092	1.87281	2.09076	2.28362	2.43768
